# Supplementary material for: A modular effector with a DNase domain and a marker for T6SS substrates
Source: Nat Commun. 2019 Aug 9;10:3595. doi: 10.1038/s41467-019-11546-6 (PMC6688995; doi:10.1038/s41467-019-11546-6)
Supplement: Supplementary file 4 — Supplementary Data 1 [file 41467_2019_11546_MOESM4_ESM.xlsx]

## Sheet: Summary_With_Clusters
#	Organism_Name	SN	Protein_Accession	Genomic_Accession	Strand	Start_Position	End_Position	Length	PoNe-effector Cluster	PoNe-effector CD	PoNe-effector Phobius	PoNe-effector SignalP	FIX	Upstream Cluster	Upstream CD	Downstream Cluster	Downlstream CD	Within_Distance
231	Bacillus cereus AFS045869	23102407	WP_000056114.1	NZ_NUJU01000006.1	-1	74373	76139	588	Cluster 1	LXG superfamily	0 0 i	NN		Cluster 2	DUF3958 superfamily	Cluster 1	DUF1910, DUF1911	+
474	Bacillus cereus F65185	47402806	WP_000056108.1	NZ_CM000736.1	-1	2638012	2639649	545	Cluster 1	LXG superfamily	0 0 i	NN		Cluster 2	DUF3958 superfamily	Cluster 1	DUF1910, DUF1911	+
578	Bacillus thuringiensis AFS049207	57803254	WP_098829431.1	NZ_NUIO01000019.1	1	30584	32350	588	Cluster 1	LXG superfamily	0 0 i	NN		Cluster 2	DUF3958 superfamily	Cluster 1	DUF1910, DUF1911	+
962	Bacillus wiedmannii NMSW23	96204174	WP_106074911.1	NZ_PVRS01000005.1	-1	440907	442544	545	Cluster 1	LXG superfamily	0 0 i	NN		Cluster 2	DUF3958 superfamily	Cluster 1	DUF1910, DUF1911	+
469	Bacillus cereus BDRD-Cer4	46902816	WP_000056125.1	NZ_CM000726.1	1	2652464	2654230	588	Cluster 1	LXG superfamily	0 0 i	NN		Cluster 2	DUF3958 superfamily	Cluster 1	DUF1910, DUF1911	+
468	Bacillus cereus BAG5O-1	46802279	WP_000056092.1	NZ_JH791945.1	-1	2161519	2163162	547	Cluster 1	LXG superfamily	0 0 i	NN		Cluster 2	DUF3958 superfamily	Cluster 1	DUF1910, DUF1911	+
960	Bacillus wiedmannii MM3	96002833	WP_000056105.1	NZ_CM000718.1	1	2798950	2800716	588	Cluster 1	LXG superfamily	0 0 i	NN		Cluster 2	DUF3958 superfamily	Cluster 1	DUF1910, DUF1911	+
475	Bacillus cereus G9842	47503001	WP_000056109.1	NC_011772.1	-1	2944059	2945825	588	Cluster 1	LXG superfamily	0 0 i	NN		Cluster 2	DUF3958 superfamily	Cluster 1	DUF1910, DUF1911	+
465	Bacillus cereus ATCC 14579	46502862	NP_832767.1	NC_004722.1	-1	2983003	2984769	588	Cluster 1	LXG superfamily	0 0 i	NN		Cluster 96	T7SS_SACOL2603	Cluster 1	DUF1910, DUF1911	+
956	Bacillus wiedmannii GBSC29	95604173	WP_106074911.1	NZ_PVRT01000005.1	-1	441046	442683	545	Cluster 1	LXG superfamily	0 0 i	NN		Cluster 2	DUF3958 superfamily	Cluster 1	DUF1910, DUF1911	+
580	Bacillus thuringiensis AFS050550	58002273	WP_097981883.1	NZ_NUII01000016.1	-1	290706	292472	588	Cluster 1	LXG superfamily	0 0 i	NN		Cluster 2	DUF3958 superfamily	Cluster 1	DUF1910, DUF1911	+
952	Bacillus wiedmannii FSL K6-0069	95200988	WP_061676913.1	NZ_LOBB01000068.1	-1	27152	28789	545	Cluster 1	LXG superfamily	0 0 i	NN		Cluster 2	DUF3958 superfamily	Cluster 1	DUF1910, DUF1911	+
462	Bacillus cereus WSBC_10311	46203771	WP_001119667.1	NZ_FMBG01000016.1	-1	459889	461163	424	Cluster 1	-	0 0 i	NN		Cluster 34	-	Cluster 1	DUF1910, DUF1911	+
946	Bacillus wiedmannii AFS090430	94601701	WP_097860245.1	NZ_NVOW01000005.1	1	99617	100891	424	Cluster 1	-	0 0 i	NN		Cluster 34	-	Cluster 1	DUF1910, DUF1911	+
940	Bacillus wiedmannii AFS080060	94005228	WP_001119667.1	NZ_NVGF01000035.1	-1	135219	136493	424	Cluster 1	-	0 0 i	NN		Cluster 34	-	Cluster 1	DUF1910, DUF1911	+
939	Bacillus wiedmannii AFS078926	93901499	WP_001119667.1	NZ_NVGJ01000007.1	1	81183	82457	424	Cluster 1	-	0 0 i	NN		Cluster 34	-	Cluster 1	DUF1910, DUF1911	+
934	Bacillus wiedmannii AFS072284	93403148	WP_098098148.1	NZ_NVHO01000168.1	-1	1452	2726	424	Cluster 1	-	0 0 i	NN		Cluster 34	-	Cluster 1	DUF1910, DUF1911	+
1426	[Bacillus thuringiensis] serovar konkukian str. 97-27	142602758	YP_037118.1	NC_005957.1	-1	2867036	2868673	545	Cluster 1	LXG superfamily	0 0 i	NN		Cluster 2	DUF3958 superfamily	Cluster 1	DUF1910, DUF1911	+
481	Bacillus cereus Rock4-18	48102884	WP_000056095.1	NZ_CM000735.1	-1	2783230	2784873	547	Cluster 1	LXG superfamily	0 0 i	NN		Cluster 2	DUF3958 superfamily	Cluster 1	DUF1910, DUF1911	+
933	Bacillus wiedmannii AFS071466	93302698	WP_098655843.1	NZ_NVHU01000010.1	-1	498736	500010	424	Cluster 1	-	0 0 i	NN		Cluster 34	-	Cluster 1	DUF1910, DUF1911	+
931	Bacillus wiedmannii AFS069985	93104684	WP_001119667.1	NZ_NVID01000035.1	1	73647	74921	424	Cluster 1	-	0 0 i	NN		Cluster 34	-	Cluster 1	DUF1910, DUF1911	+
930	Bacillus wiedmannii AFS068272	93005192	WP_001119667.1	NZ_NVIK01000037.1	-1	76933	78207	424	Cluster 1	-	0 0 i	NN		Cluster 34	-	Cluster 1	DUF1910, DUF1911	+
927	Bacillus wiedmannii AFS065610	92700608	WP_001119667.1	NZ_NVIY01000006.1	-1	76813	78087	424	Cluster 1	-	0 0 i	NN		Cluster 34	-	Cluster 1	DUF1910, DUF1911	+
926	Bacillus wiedmannii AFS064408	92601018	WP_001119667.1	NZ_NVJD01000003.1	-1	152018	153292	424	Cluster 1	-	0 0 i	NN		Cluster 34	-	Cluster 1	DUF1910, DUF1911	+
925	Bacillus wiedmannii AFS063338	92500998	WP_001119667.1	NZ_NVJH01000007.1	-1	146118	147392	424	Cluster 1	-	0 0 i	NN		Cluster 34	-	Cluster 1	DUF1910, DUF1911	+
918	Bacillus wiedmannii AFS056359	91801829	WP_001119667.1	NZ_NUQO01000009.1	-1	156901	158175	424	Cluster 1	-	0 0 i	NN		Cluster 34	-	Cluster 1	DUF1910, DUF1911	+
916	Bacillus wiedmannii AFS054589	91603381	WP_098190437.1	NZ_NUQX01000021.1	-1	19475	21109	544	Cluster 1	LXG superfamily	0 0 i	NN		Cluster 2	DUF3958 superfamily	Cluster 1	DUF1910, DUF1911	+
901	Bacillus wiedmannii AFS038775	90103772	WP_001119667.1	NZ_NUTJ01000029.1	1	149923	151197	424	Cluster 1	-	0 0 i	NN		Cluster 34	-	Cluster 1	DUF1910, DUF1911	+
894	Bacillus wiedmannii AFS028955	89400117	WP_001119667.1	NZ_NUAD01000002.1	1	84110	85384	424	Cluster 1	-	0 0 i	NN		Cluster 34	-	Cluster 1	DUF1910, DUF1911	+
891	Bacillus wiedmannii AFS026476	89101115	WP_098098148.1	NZ_NUAU01000003.1	1	88013	89287	424	Cluster 1	-	0 0 i	NN		Cluster 34	-	Cluster 1	DUF1910, DUF1911	+
887	Bacillus wiedmannii AFS023732	88703408	WP_098190437.1	NZ_NUBK01000017.1	-1	78967	80601	544	Cluster 1	LXG superfamily	0 0 i	NN		Cluster 2	DUF3958 superfamily	Cluster 1	DUF1910, DUF1911	+
874	Bacillus wiedmannii AFS002707	87400965	WP_097860245.1	NZ_NUER01000007.1	1	86055	87329	424	Cluster 1	-	0 0 i	NN		Cluster 34	-	Cluster 1	DUF1910, DUF1911	+
584	Bacillus thuringiensis AFS054136	58404324	WP_097981883.1	NZ_NUHC01000019.1	1	398167	399933	588	Cluster 1	LXG superfamily	0 0 i	NN		Cluster 2	DUF3958 superfamily	Cluster 1	DUF1910, DUF1911	+
869	Bacillus toyonensis AFS099561	86905699	WP_097980573.1	NZ_NVPJ01000054.1	1	52801	54435	544	Cluster 1	LXG superfamily	0 0 i	NN		Cluster 2	DUF3958 superfamily	Cluster 1	DUF1910, DUF1911	+
867	Bacillus toyonensis AFS097065	86703373	WP_000056095.1	NZ_NVNX01000038.1	-1	15487	17130	547	Cluster 1	LXG superfamily	0 0 i	NN		Cluster 2	DUF3958 superfamily	Cluster 1	DUF1910, DUF1911	+
866	Bacillus toyonensis AFS096476	86601161	WP_070173390.1	NZ_NVNY01000010.1	-1	21219	22862	547	Cluster 1	LXG superfamily	0 0 i	NN		Cluster 2	DUF3958 superfamily	Cluster 1	DUF1910, DUF1911	+
865	Bacillus toyonensis AFS096303	86506094	WP_097959895.1	NZ_NVNZ01000095.1	1	7485	9128	547	Cluster 1	LXG superfamily	0 0 i	NN		Cluster 2	DUF3958 superfamily	Cluster 1	DUF1910, DUF1911	+
864	Bacillus toyonensis AFS095804	86404075	WP_000056092.1	NZ_NVOB01000023.1	1	100982	102625	547	Cluster 1	LXG superfamily	0 0 i	NN		Cluster 2	DUF3958 superfamily	Cluster 1	DUF1910, DUF1911	+
863	Bacillus toyonensis AFS094862	86302744	WP_097980573.1	NZ_NVOI01000040.1	1	90891	92525	544	Cluster 1	LXG superfamily	0 0 i	NN		Cluster 2	DUF3958 superfamily	Cluster 1	DUF1910, DUF1911	+
861	Bacillus toyonensis AFS093377	86101577	WP_070173390.1	NZ_NVOM01000015.1	-1	19529	21172	547	Cluster 1	LXG superfamily	0 0 i	NN		Cluster 2	DUF3958 superfamily	Cluster 1	DUF1910, DUF1911	+
860	Bacillus toyonensis AFS093065	86002700	WP_070173390.1	NZ_NVON01000025.1	-1	19472	21115	547	Cluster 1	LXG superfamily	0 0 i	NN		Cluster 2	DUF3958 superfamily	Cluster 1	DUF1910, DUF1911	+
859	Bacillus toyonensis AFS091569	85905904	WP_000056095.1	NZ_NVOS01000048.1	1	173062	174705	547	Cluster 1	LXG superfamily	0 0 i	NN		Cluster 2	DUF3958 superfamily	Cluster 1	DUF1910, DUF1911	+
858	Bacillus toyonensis AFS091045	85801565	WP_097926667.1	NZ_NVOU01000022.1	-1	5484	7127	547	Cluster 1	LXG superfamily	0 0 i	NN		Cluster 2	DUF3958 superfamily	Cluster 1	DUF1910, DUF1911	+
857	Bacillus toyonensis AFS090953	85704498	WP_097936197.1	NZ_NVOV01000024.1	1	241432	243075	547	Cluster 1	LXG superfamily	0 0 i	NN		Cluster 2	DUF3958 superfamily	Cluster 1	DUF1910, DUF1911	+
856	Bacillus toyonensis AFS089729	85605814	WP_000056092.1	NZ_NVOZ01000049.1	1	61516	63159	547	Cluster 1	LXG superfamily	0 0 i	NN		Cluster 2	DUF3958 superfamily	Cluster 1	DUF1910, DUF1911	+
855	Bacillus toyonensis AFS089688	85505949	WP_070173390.1	NZ_NVPA01000084.1	-1	19494	21137	547	Cluster 1	LXG superfamily	0 0 i	NN		Cluster 2	DUF3958 superfamily	Cluster 1	DUF1910, DUF1911	+
854	Bacillus toyonensis AFS089650	85403618	WP_070173390.1	NZ_NVPB01000039.1	-1	19495	21138	547	Cluster 1	LXG superfamily	0 0 i	NN		Cluster 2	DUF3958 superfamily	Cluster 1	DUF1910, DUF1911	+
853	Bacillus toyonensis AFS089607	85304509	WP_097980573.1	NZ_NVPC01000047.1	1	52801	54435	544	Cluster 1	LXG superfamily	0 0 i	NN		Cluster 2	DUF3958 superfamily	Cluster 1	DUF1910, DUF1911	+
852	Bacillus toyonensis AFS089278	85204147	WP_097954304.1	NZ_NVPH01000034.1	-1	15660	17294	544	Cluster 1	LXG superfamily	0 0 i	NN		Cluster 2	DUF3958 superfamily	Cluster 1	DUF1910, DUF1911	+
851	Bacillus toyonensis AFS088186	85103013	WP_070173390.1	NZ_NVEX01000020.1	-1	19504	21147	547	Cluster 1	LXG superfamily	0 0 i	NN		Cluster 2	DUF3958 superfamily	Cluster 1	DUF1910, DUF1911	+
585	Bacillus thuringiensis AFS054440	58502872	WP_097981883.1	NZ_NUGY01000037.1	-1	12570	14336	588	Cluster 1	LXG superfamily	0 0 i	NN		Cluster 2	DUF3958 superfamily	Cluster 1	DUF1910, DUF1911	+
848	Bacillus toyonensis AFS084149	84802121	WP_098180474.1	NZ_NVFK01000021.1	-1	19504	21147	547	Cluster 1	LXG superfamily	0 0 i	NN		Cluster 2	DUF3958 superfamily	Cluster 1	DUF1910, DUF1911	+
847	Bacillus toyonensis AFS083448	84702874	WP_098637582.1	NZ_NVFM01000030.1	-1	21210	22853	547	Cluster 1	LXG superfamily	0 0 i	NN		Cluster 2	DUF3958 superfamily	Cluster 1	DUF1910, DUF1911	+
846	Bacillus toyonensis AFS083298	84600076	WP_097980573.1	NZ_NVFO01000003.1	-1	15652	17286	544	Cluster 1	LXG superfamily	0 0 i	NN		Cluster 2	DUF3958 superfamily	Cluster 1	DUF1910, DUF1911	+
845	Bacillus toyonensis AFS083176	84505169	WP_097980573.1	NZ_NVFP01000134.1	1	9946	11580	544	Cluster 1	LXG superfamily	0 0 i	NN		Cluster 2	DUF3958 superfamily	Cluster 1	DUF1910, DUF1911	+
844	Bacillus toyonensis AFS082630	84405748	WP_070173390.1	NZ_NVFR01000073.1	1	65123	66766	547	Cluster 1	LXG superfamily	0 0 i	NN		Cluster 2	DUF3958 superfamily	Cluster 1	DUF1910, DUF1911	+
843	Bacillus toyonensis AFS081381	84303156	WP_097980573.1	NZ_NVFS01000043.1	-1	15643	17277	544	Cluster 1	LXG superfamily	0 0 i	NN		Cluster 2	DUF3958 superfamily	Cluster 1	DUF1910, DUF1911	+
842	Bacillus toyonensis AFS081174	84204128	WP_097980573.1	NZ_NVFU01000093.1	1	9946	11580	544	Cluster 1	LXG superfamily	0 0 i	NN		Cluster 2	DUF3958 superfamily	Cluster 1	DUF1910, DUF1911	+
841	Bacillus toyonensis AFS081127	84102484	WP_070173390.1	NZ_NVFV01000022.1	-1	19504	21147	547	Cluster 1	LXG superfamily	0 0 i	NN		Cluster 2	DUF3958 superfamily	Cluster 1	DUF1910, DUF1911	+
840	Bacillus toyonensis AFS080033	84004359	WP_000056095.1	NZ_NVGG01000021.1	-1	67168	68811	547	Cluster 1	LXG superfamily	0 0 i	NN		Cluster 2	DUF3958 superfamily	Cluster 1	DUF1910, DUF1911	+
839	Bacillus toyonensis AFS077622	83901817	WP_097954304.1	NZ_NVGO01000019.1	-1	15643	17277	544	Cluster 1	LXG superfamily	0 0 i	NN		Cluster 2	DUF3958 superfamily	Cluster 1	DUF1910, DUF1911	+
838	Bacillus toyonensis AFS076931	83800358	WP_097954304.1	NZ_NVGS01000003.1	-1	15676	17310	544	Cluster 1	LXG superfamily	0 0 i	NN		Cluster 2	DUF3958 superfamily	Cluster 1	DUF1910, DUF1911	+
837	Bacillus toyonensis AFS075404	83704439	WP_098651236.1	NZ_NVGZ01000047.1	-1	19494	21131	545	Cluster 1	LXG superfamily	0 0 i	NN		Cluster 2	DUF3958 superfamily	Cluster 1	DUF1910, DUF1911	+
836	Bacillus toyonensis AFS075176	83604621	WP_097954304.1	NZ_NVHA01000033.1	1	52215	53849	544	Cluster 1	LXG superfamily	0 0 i	NN		Cluster 2	DUF3958 superfamily	Cluster 1	DUF1910, DUF1911	+
835	Bacillus toyonensis AFS074325	83502139	WP_097980573.1	NZ_NVHF01000028.1	1	62968	64602	544	Cluster 1	LXG superfamily	0 0 i	NN		Cluster 2	DUF3958 superfamily	Cluster 1	DUF1910, DUF1911	+
452	Bacillus cereus NCTC2599	45203208	WP_000056125.1	NZ_UAPY01000005.1	-1	1305985	1307751	588	Cluster 1	LXG superfamily	0 0 i	NN		Cluster 2	DUF3958 superfamily	Cluster 1	DUF1910, DUF1911	+
833	Bacillus toyonensis AFS073024	83306081	WP_000056095.1	NZ_NVHL01000208.1	1	17244	18887	547	Cluster 1	LXG superfamily	0 0 i	NN		Cluster 2	DUF3958 superfamily	Cluster 1	DUF1910, DUF1911	+
832	Bacillus toyonensis AFS072674	83205574	WP_097954304.1	NZ_NVHN01000040.1	-1	15643	17277	544	Cluster 1	LXG superfamily	0 0 i	NN		Cluster 2	DUF3958 superfamily	Cluster 1	DUF1910, DUF1911	+
831	Bacillus toyonensis AFS072190	83102311	WP_000056095.1	NZ_NVHP01000011.1	1	174490	176133	547	Cluster 1	LXG superfamily	0 0 i	NN		Cluster 2	DUF3958 superfamily	Cluster 1	DUF1910, DUF1911	+
830	Bacillus toyonensis AFS072125	83004082	WP_097954304.1	NZ_NVHQ01000031.1	1	119530	121164	544	Cluster 1	LXG superfamily	0 0 i	NN		Cluster 2	DUF3958 superfamily	Cluster 1	DUF1910, DUF1911	+
829	Bacillus toyonensis AFS071669	82900644	WP_098652467.1	NZ_NVHT01000014.1	-1	26287	27921	544	Cluster 1	LXG superfamily	0 0 i	NN		Cluster 2	DUF3958 superfamily	Cluster 1	DUF1910, DUF1911	+
828	Bacillus toyonensis AFS070615	82801133	WP_000056092.1	NZ_NVHY01000003.1	1	635448	637091	547	Cluster 1	LXG superfamily	0 0 i	NN		Cluster 2	DUF3958 superfamily	Cluster 1	DUF1910, DUF1911	+
827	Bacillus toyonensis AFS070247	82702416	WP_070173390.1	NZ_NVIB01000012.1	1	168492	170135	547	Cluster 1	LXG superfamily	0 0 i	NN		Cluster 2	DUF3958 superfamily	Cluster 1	DUF1910, DUF1911	+
586	Bacillus thuringiensis AFS055421	58605185	WP_044782836.1	NZ_NUGQ01000041.1	-1	12525	14291	588	Cluster 1	LXG superfamily	0 0 i	NN		Cluster 2	DUF3958 superfamily	Cluster 1	DUF1910, DUF1911	+
826	Bacillus toyonensis AFS069354	82605234	WP_097954304.1	NZ_NVIH01000037.1	-1	15647	17281	544	Cluster 1	LXG superfamily	0 0 i	NN		Cluster 2	DUF3958 superfamily	Cluster 1	DUF1910, DUF1911	+
825	Bacillus toyonensis AFS067541	82504771	WP_097980573.1	NZ_NVIP01000095.1	-1	15416	17050	544	Cluster 1	LXG superfamily	0 0 i	NN		Cluster 2	DUF3958 superfamily	Cluster 1	DUF1910, DUF1911	+
482	Bacillus cereus Rock4-2	48202981	WP_000056114.1	NZ_CM000734.1	-1	2821235	2823001	588	Cluster 1	LXG superfamily	0 0 i	NN		Cluster 2	DUF3958 superfamily	Cluster 1	DUF1910, DUF1911	+
587	Bacillus thuringiensis AFS055470	58705200	WP_097981883.1	NZ_NUGP01000352.1	-1	4759	6525	588	Cluster 1	LXG superfamily	0 0 i	NN		Cluster 2	DUF3958 superfamily	Cluster 1	DUF1910, DUF1911	+
448	Bacillus cereus MOD1_Bc85	44803458	WP_074554725.1	NZ_MIFG01000031.1	1	72071	73837	588	Cluster 1	LXG superfamily	0 0 i	NN		No Upstream	-	Cluster 1	DUF1910, DUF1911	+
823	Bacillus toyonensis AFS067067	82305206	WP_070173390.1	NZ_NVIR01000063.1	-1	19504	21147	547	Cluster 1	LXG superfamily	0 0 i	NN		Cluster 2	DUF3958 superfamily	Cluster 1	DUF1910, DUF1911	+
594	Bacillus thuringiensis AFS059039	59406198	WP_098317213.1	NZ_NVEK01000202.1	-1	21923	23560	545	Cluster 1	LXG superfamily	0 0 i	NN		Cluster 2	DUF3958 superfamily	Cluster 1	DUF1910, DUF1911	+
438	Bacillus cereus MOD1_Bc208	43806210	WP_088363734.1	NZ_NHVI01000139.1	1	882	2648	588	Cluster 1	LXG superfamily	0 0 i	NN		Cluster 2	DUF3958 superfamily	Cluster 1	DUF1910, DUF1911	+
89	Bacillus cereus AFS000144	8902559	WP_097855459.1	NZ_NTZZ01000041.1	1	30776	32413	545	Cluster 1	LXG superfamily	0 0 i	NN		Cluster 2	DUF3958 superfamily	Cluster 1	DUF1910, DUF1911	+
437	Bacillus cereus MOD1_Bc143	43700942	WP_044782836.1	NZ_NBNG01000013.1	-1	12526	14292	588	Cluster 1	LXG superfamily	0 0 i	NN		Cluster 2	DUF3958 superfamily	Cluster 1	DUF1910, DUF1911	+
595	Bacillus thuringiensis AFS059859	59501232	WP_097981883.1	NZ_NVEA01000004.1	1	693170	694936	588	Cluster 1	LXG superfamily	0 0 i	NN		Cluster 2	DUF3958 superfamily	Cluster 1	DUF1910, DUF1911	+
91	Bacillus cereus AFS000524	9104417	WP_097998645.1	NZ_NTZV01000034.1	1	77873	79639	588	Cluster 1	LXG superfamily	0 0 i	NN		Cluster 2	DUF3958 superfamily	Cluster 1	DUF1910, DUF1911	+
822	Bacillus toyonensis AFS066620	82205316	WP_097980573.1	NZ_NVIS01000164.1	1	11263	12897	544	Cluster 1	LXG superfamily	0 0 i	NN		Cluster 2	DUF3958 superfamily	Cluster 1	DUF1910, DUF1911	+
821	Bacillus toyonensis AFS065951	82103294	WP_098705970.1	NZ_NVIV01000016.1	-1	15495	17138	547	Cluster 1	LXG superfamily	0 0 i	NN		Cluster 2	DUF3958 superfamily	Cluster 1	DUF1910, DUF1911	+
93	Bacillus cereus AFS001538	9305482	WP_000056114.1	NZ_NTZQ01000052.1	-1	18922	20688	588	Cluster 1	LXG superfamily	0 0 i	NN		Cluster 2	DUF3958 superfamily	Cluster 1	DUF1910, DUF1911	+
533	Bacillus thuringiensis AFS004356	53303374	WP_000056109.1	NZ_NTYO01000016.1	1	32559	34325	588	Cluster 1	LXG superfamily	0 0 i	NN		Cluster 2	DUF3958 superfamily	Cluster 1	DUF1910, DUF1911	+
820	Bacillus toyonensis AFS064582	82003026	WP_000056095.1	NZ_NVJC01000019.1	1	174529	176172	547	Cluster 1	LXG superfamily	0 0 i	NN		Cluster 2	DUF3958 superfamily	Cluster 1	DUF1910, DUF1911	+
819	Bacillus toyonensis AFS062910	81905205	WP_000056095.1	NZ_NVJL01000051.1	1	147059	148702	547	Cluster 1	LXG superfamily	0 0 i	NN		Cluster 2	DUF3958 superfamily	Cluster 1	DUF1910, DUF1911	+
818	Bacillus toyonensis AFS062328	81801263	WP_000056095.1	NZ_NVJN01000009.1	-1	15497	17140	547	Cluster 1	LXG superfamily	0 0 i	NN		Cluster 2	DUF3958 superfamily	Cluster 1	DUF1910, DUF1911	+
817	Bacillus toyonensis AFS061925	81703149	WP_097954304.1	NZ_NVJR01000019.1	-1	15668	17302	544	Cluster 1	LXG superfamily	0 0 i	NN		Cluster 2	DUF3958 superfamily	Cluster 1	DUF1910, DUF1911	+
435	Bacillus cereus MOD1_Bc135	43502327	WP_016717847.1	NZ_MIEX01000028.1	-1	35667	37304	545	Cluster 1	LXG superfamily	0 0 i	NN		Cluster 2	DUF3958 superfamily	Cluster 1	DUF1910, DUF1911	+
597	Bacillus thuringiensis AFS061760	59705454	WP_097981883.1	NZ_NVDH01000065.1	-1	12559	14325	588	Cluster 1	LXG superfamily	0 0 i	NN		Cluster 2	DUF3958 superfamily	Cluster 1	DUF1910, DUF1911	+
99	Bacillus cereus AFS003338	9903435	WP_097855459.1	NZ_NTYS01000043.1	1	44701	46338	545	Cluster 1	LXG superfamily	0 0 i	NN		Cluster 2	DUF3958 superfamily	Cluster 1	DUF1910, DUF1911	+
599	Bacillus thuringiensis AFS065666	59905499	WP_086413775.1	NZ_NVCK01000051.1	1	55795	57432	545	Cluster 1	LXG superfamily	0 0 i	NN		Cluster 2	DUF3958 superfamily	Cluster 1	DUF1910, DUF1911	+
101	Bacillus cereus AFS005998	10104389	WP_098286741.1	NZ_NTYA01000028.1	1	118922	120688	588	Cluster 1	LXG superfamily	0 0 i	NN		Cluster 2	DUF3958 superfamily	Cluster 1	DUF1910, DUF1911	+
102	Bacillus cereus AFS006012	10203634	WP_000056114.1	NZ_NTXZ01000021.1	1	66442	68208	588	Cluster 1	LXG superfamily	0 0 i	NN		Cluster 2	DUF3958 superfamily	Cluster 1	DUF1910, DUF1911	+
103	Bacillus cereus AFS006065	10301772	WP_000056114.1	NZ_NTXY01000006.1	-1	74374	76140	588	Cluster 1	LXG superfamily	0 0 i	NN		Cluster 2	DUF3958 superfamily	Cluster 1	DUF1910, DUF1911	+
815	Bacillus toyonensis AFS060522	81501638	WP_097980573.1	NZ_NVJW01000012.1	-1	4054	5688	544	Cluster 1	LXG superfamily	0 0 i	NN		Cluster 2	DUF3958 superfamily	Cluster 1	DUF1910, DUF1911	+
105	Bacillus cereus AFS006340	10505891	WP_097855459.1	NZ_NTXV01000098.1	1	44701	46338	545	Cluster 1	LXG superfamily	0 0 i	NN		Cluster 2	DUF3958 superfamily	Cluster 1	DUF1910, DUF1911	+
814	Bacillus toyonensis AFS059543	81401681	WP_070173390.1	NZ_NVJZ01000017.1	1	65240	66883	547	Cluster 1	LXG superfamily	0 0 i	NN		Cluster 2	DUF3958 superfamily	Cluster 1	DUF1910, DUF1911	+
600	Bacillus thuringiensis AFS065825	60002000	WP_097981883.1	NZ_NVCF01000015.1	-1	26864	28630	588	Cluster 1	LXG superfamily	0 0 i	NN		Cluster 2	DUF3958 superfamily	Cluster 1	DUF1910, DUF1911	+
602	Bacillus thuringiensis AFS066483	60202714	WP_097981883.1	NZ_NVBX01000017.1	-1	61755	63521	588	Cluster 1	LXG superfamily	0 0 i	NN		Cluster 2	DUF3958 superfamily	Cluster 1	DUF1910, DUF1911	+
603	Bacillus thuringiensis AFS066485	60303252	WP_097981883.1	NZ_NVBW01000012.1	1	398086	399852	588	Cluster 1	LXG superfamily	0 0 i	NN		Cluster 2	DUF3958 superfamily	Cluster 1	DUF1910, DUF1911	+
109	Bacillus cereus AFS007234	10905590	WP_097855459.1	NZ_NTXN01000105.1	1	25770	27407	545	Cluster 1	LXG superfamily	0 0 i	NN		Cluster 2	DUF3958 superfamily	Cluster 1	DUF1910, DUF1911	+
813	Bacillus toyonensis AFS058160	81301082	WP_097980573.1	NZ_NUQG01000008.1	-1	15501	17135	544	Cluster 1	LXG superfamily	0 0 i	NN		Cluster 2	DUF3958 superfamily	Cluster 1	DUF1910, DUF1911	+
812	Bacillus toyonensis AFS057443	81204251	WP_097980573.1	NZ_NUQJ01000090.1	1	7489	9123	544	Cluster 1	LXG superfamily	0 0 i	NN		Cluster 2	DUF3958 superfamily	Cluster 1	DUF1910, DUF1911	+
811	Bacillus toyonensis AFS056055	81100385	WP_000056095.1	NZ_NUQQ01000003.1	1	173036	174679	547	Cluster 1	LXG superfamily	0 0 i	NN		Cluster 2	DUF3958 superfamily	Cluster 1	DUF1910, DUF1911	+
604	Bacillus thuringiensis AFS066671	60405926	WP_097981883.1	NZ_NVBU01000120.1	-1	12559	14325	588	Cluster 1	LXG superfamily	0 0 i	NN		Cluster 2	DUF3958 superfamily	Cluster 1	DUF1910, DUF1911	+
112	Bacillus cereus AFS007743	11205300	WP_097998645.1	NZ_NTXI01000042.1	-1	27811	29577	588	Cluster 1	LXG superfamily	0 0 i	NN		Cluster 2	DUF3958 superfamily	Cluster 1	DUF1910, DUF1911	+
113	Bacillus cereus AFS007793	11304807	WP_000056114.1	NZ_NTXH01000074.1	1	16340	18106	588	Cluster 1	LXG superfamily	0 0 i	NN		Cluster 2	DUF3958 superfamily	Cluster 1	DUF1910, DUF1911	+
114	Bacillus cereus AFS007868	11403677	WP_097855459.1	NZ_NTXG01000044.1	1	25773	27410	545	Cluster 1	LXG superfamily	0 0 i	NN		Cluster 2	DUF3958 superfamily	Cluster 1	DUF1910, DUF1911	+
115	Bacillus cereus AFS008265	11502672	WP_098286741.1	NZ_NTXC01000081.1	1	25674	27440	588	Cluster 1	LXG superfamily	0 0 i	NN		Cluster 2	DUF3958 superfamily	Cluster 1	DUF1910, DUF1911	+
416	Bacillus cereus FSL R5-860	41602621	WP_000056125.1	NZ_ASPZ01000033.1	1	69412	71178	588	Cluster 1	LXG superfamily	0 0 i	NN		Cluster 2	DUF3958 superfamily	Cluster 1	DUF1910, DUF1911	+
415	Bacillus cereus FSL R5-0811	41503868	WP_000056125.1	NZ_MUAO01000031.1	1	25763	27529	588	Cluster 1	LXG superfamily	0 0 i	NN		Cluster 2	DUF3958 superfamily	Cluster 1	DUF1910, DUF1911	+
117	Bacillus cereus AFS008423	11705793	WP_097855459.1	NZ_NTXA01000095.1	1	44701	46338	545	Cluster 1	LXG superfamily	0 0 i	NN		Cluster 2	DUF3958 superfamily	Cluster 1	DUF1910, DUF1911	+
414	Bacillus cereus FSL M8-0473	41404305	WP_000056125.1	NZ_MUAP01000052.1	1	16254	18020	588	Cluster 1	LXG superfamily	0 0 i	NN		Cluster 2	DUF3958 superfamily	Cluster 1	DUF1910, DUF1911	+
810	Bacillus toyonensis AFS055530	81005363	WP_070173390.1	NZ_NUQT01000055.1	1	65123	66766	547	Cluster 1	LXG superfamily	0 0 i	NN		Cluster 2	DUF3958 superfamily	Cluster 1	DUF1910, DUF1911	+
809	Bacillus toyonensis AFS054461	80904187	WP_097954304.1	NZ_NURA01000038.1	1	119016	120650	544	Cluster 1	LXG superfamily	0 0 i	NN		Cluster 2	DUF3958 superfamily	Cluster 1	DUF1910, DUF1911	+
120	Bacillus cereus AFS009093	12005558	WP_000056114.1	NZ_NTWW01000044.1	1	60922	62688	588	Cluster 1	LXG superfamily	0 0 i	NN		Cluster 2	DUF3958 superfamily	Cluster 1	DUF1910, DUF1911	+
121	Bacillus cereus AFS009278	12100773	WP_061676913.1	NZ_NTWR01000008.1	-1	52934	54571	545	Cluster 1	LXG superfamily	0 0 i	NN		Cluster 2	DUF3958 superfamily	Cluster 1	DUF1910, DUF1911	+
606	Bacillus thuringiensis AFS075396	60604274	WP_097981883.1	NZ_NUZE01000019.1	1	398097	399863	588	Cluster 1	LXG superfamily	0 0 i	NN		Cluster 2	DUF3958 superfamily	Cluster 1	DUF1910, DUF1911	+
403	Bacillus cereus F2404B-79	40302801	WP_088096821.1	NZ_FMJG01000027.1	-1	282038	283804	588	Cluster 1	LXG superfamily	0 0 i	NN		Cluster 2	DUF3958 superfamily	Cluster 1	DUF1910, DUF1911	+
123	Bacillus cereus AFS009411	12303315	WP_098286741.1	NZ_NTWP01000012.1	1	118926	120692	588	Cluster 1	LXG superfamily	0 0 i	NN		Cluster 2	DUF3958 superfamily	Cluster 1	DUF1910, DUF1911	+
124	Bacillus cereus AFS009778	12405321	WP_097999644.1	NZ_NTWL01000044.1	-1	74180	75946	588	Cluster 1	LXG superfamily	0 0 i	NN		Cluster 2	DUF3958 superfamily	Cluster 1	DUF1910, DUF1911	+
807	Bacillus toyonensis AFS050593	80702904	WP_097980573.1	NZ_NURS01000024.1	1	129077	130711	544	Cluster 1	LXG superfamily	0 0 i	NN		Cluster 2	DUF3958 superfamily	Cluster 1	DUF1910, DUF1911	+
806	Bacillus toyonensis AFS049517	80600452	WP_097980573.1	NZ_NURW01000004.1	-1	15652	17286	544	Cluster 1	LXG superfamily	0 0 i	NN		Cluster 2	DUF3958 superfamily	Cluster 1	DUF1910, DUF1911	+
805	Bacillus toyonensis AFS049391	80501148	WP_070173390.1	NZ_NURX01000008.1	-1	19504	21147	547	Cluster 1	LXG superfamily	0 0 i	NN		Cluster 2	DUF3958 superfamily	Cluster 1	DUF1910, DUF1911	+
128	Bacillus cereus AFS011202	12805664	WP_097855459.1	NZ_NTVY01000083.1	1	25773	27410	545	Cluster 1	LXG superfamily	0 0 i	NN		Cluster 2	DUF3958 superfamily	Cluster 1	DUF1910, DUF1911	+
804	Bacillus toyonensis AFS048987	80404832	WP_098803968.1	NZ_NURZ01000098.1	-1	9289	10932	547	Cluster 1	LXG superfamily	0 0 i	NN		Cluster 2	DUF3958 superfamily	Cluster 1	DUF1910, DUF1911	+
803	Bacillus toyonensis AFS047230	80301620	WP_097954304.1	NZ_NUSE01000012.1	-1	15664	17298	544	Cluster 1	LXG superfamily	0 0 i	NN		Cluster 2	DUF3958 superfamily	Cluster 1	DUF1910, DUF1911	+
608	Bacillus thuringiensis AFS075487	60805134	WP_098619502.1	NZ_NVGW01000030.1	1	73637	75274	545	Cluster 1	LXG superfamily	0 0 i	NN		Cluster 2	DUF3958 superfamily	Cluster 1	DUF1910, DUF1911	+
401	Bacillus cereus DSM 626	40101480	WP_061113279.1	NZ_LRRP01000372.1	-1	4832	6598	588	Cluster 1	LXG superfamily	0 0 i	NN		Cluster 2	DUF3958 superfamily	Cluster 1	DUF1910, DUF1911	+
802	Bacillus toyonensis AFS045990	80203186	WP_070173390.1	NZ_NUSF01000060.1	1	12514	14157	547	Cluster 1	LXG superfamily	0 0 i	NN		Cluster 2	DUF3958 superfamily	Cluster 1	DUF1910, DUF1911	+
801	Bacillus toyonensis AFS045461	80104333	WP_097980573.1	NZ_NUSK01000096.1	-1	15676	17310	544	Cluster 1	LXG superfamily	0 0 i	NN		Cluster 2	DUF3958 superfamily	Cluster 1	DUF1910, DUF1911	+
397	Bacillus cereus B4155	39702884	WP_000056125.1	NZ_LJKJ01000055.1	1	65042	66808	588	Cluster 1	LXG superfamily	0 0 i	NN		Cluster 2	DUF3958 superfamily	Cluster 1	DUF1910, DUF1911	+
136	Bacillus cereus AFS014136	13603832	WP_000056114.1	NZ_NTVD01000014.1	-1	314353	316119	588	Cluster 1	LXG superfamily	0 0 i	NN		Cluster 2	DUF3958 superfamily	Cluster 1	DUF1910, DUF1911	+
137	Bacillus cereus AFS014598	13705558	WP_097998645.1	NZ_NTVA01000036.1	1	78100	79866	588	Cluster 1	LXG superfamily	0 0 i	NN		Cluster 2	DUF3958 superfamily	Cluster 1	DUF1910, DUF1911	+
799	Bacillus toyonensis AFS043269	79905995	WP_097980573.1	NZ_NUSU01000075.1	1	52801	54435	544	Cluster 1	LXG superfamily	0 0 i	NN		Cluster 2	DUF3958 superfamily	Cluster 1	DUF1910, DUF1911	+
798	Bacillus toyonensis AFS041274	79801472	WP_000056092.1	NZ_NUSZ01000007.1	-1	17162	18805	547	Cluster 1	LXG superfamily	0 0 i	NN		Cluster 2	DUF3958 superfamily	Cluster 1	DUF1910, DUF1911	+
139	Bacillus cereus AFS014847	13903382	WP_097855459.1	NZ_NTUX01000071.1	1	36620	38257	545	Cluster 1	LXG superfamily	0 0 i	NN		Cluster 2	DUF3958 superfamily	Cluster 1	DUF1910, DUF1911	+
797	Bacillus toyonensis AFS039264	79704960	WP_070173390.1	NZ_NUTG01000046.1	-1	19525	21168	547	Cluster 1	LXG superfamily	0 0 i	NN		Cluster 2	DUF3958 superfamily	Cluster 1	DUF1910, DUF1911	+
796	Bacillus toyonensis AFS036256	79601278	WP_070173390.1	NZ_NUTQ01000011.1	-1	21222	22865	547	Cluster 1	LXG superfamily	0 0 i	NN		Cluster 2	DUF3958 superfamily	Cluster 1	DUF1910, DUF1911	+
795	Bacillus toyonensis AFS036089	79504335	WP_070173390.1	NZ_NUTR01000042.1	1	177896	179539	547	Cluster 1	LXG superfamily	0 0 i	NN		Cluster 2	DUF3958 superfamily	Cluster 1	DUF1910, DUF1911	+
794	Bacillus toyonensis AFS034981	79404802	WP_070173390.1	NZ_NUTV01000037.1	-1	19472	21115	547	Cluster 1	LXG superfamily	0 0 i	NN		Cluster 2	DUF3958 superfamily	Cluster 1	DUF1910, DUF1911	+
531	Bacillus thuringiensis AFS000517	53105778	WP_097981883.1	NZ_NTZW01000044.1	1	26026	27792	588	Cluster 1	LXG superfamily	0 0 i	NN		Cluster 2	DUF3958 superfamily	Cluster 1	DUF1910, DUF1911	+
393	Bacillus cereus B4079	39302287	WP_062821702.1	NZ_LJIT01000056.1	-1	35819	37456	545	Cluster 1	LXG superfamily	0 0 i	NN		Cluster 2	DUF3958 superfamily	Cluster 1	DUF1910, DUF1911	+
144	Bacillus cereus AFS017068	14402381	WP_000056114.1	NZ_NTUC01000014.1	1	61121	62887	588	Cluster 1	LXG superfamily	0 0 i	NN		Cluster 2	DUF3958 superfamily	Cluster 1	DUF1910, DUF1911	+
145	Bacillus cereus AFS017211	14503859	WP_098286741.1	NZ_NTUA01000023.1	1	118920	120686	588	Cluster 1	LXG superfamily	0 0 i	NN		Cluster 2	DUF3958 superfamily	Cluster 1	DUF1910, DUF1911	+
621	Bacillus thuringiensis AFS093126	62105522	WP_097826455.1	NZ_NVMU01000074.1	1	32585	34351	588	Cluster 1	LXG superfamily	0 0 i	NN		Cluster 2	DUF3958 superfamily	Cluster 1	DUF1910, DUF1911	+
573	Bacillus thuringiensis AFS043499	57303986	WP_097981883.1	NZ_NUKP01000019.1	-1	61755	63521	588	Cluster 1	LXG superfamily	0 0 i	NN		Cluster 2	DUF3958 superfamily	Cluster 1	DUF1910, DUF1911	+
147	Bacillus cereus AFS017947	14705567	WP_000056114.1	NZ_NTTU01000044.1	1	77053	78819	588	Cluster 1	LXG superfamily	0 0 i	NN		Cluster 2	DUF3958 superfamily	Cluster 1	DUF1910, DUF1911	+
623	Bacillus thuringiensis AFS094730	62305328	WP_097981883.1	NZ_NVMF01000030.1	1	64778	66544	588	Cluster 1	LXG superfamily	0 0 i	NN		Cluster 2	DUF3958 superfamily	Cluster 1	DUF1910, DUF1911	+
792	Bacillus toyonensis AFS033588	79202814	WP_070173390.1	NZ_NUUA01000019.1	1	65165	66808	547	Cluster 1	LXG superfamily	0 0 i	NN		Cluster 2	DUF3958 superfamily	Cluster 1	DUF1910, DUF1911	+
791	Bacillus toyonensis AFS033534	79104582	WP_097954304.1	NZ_NUUB01000034.1	-1	107316	108950	544	Cluster 1	LXG superfamily	0 0 i	NN		Cluster 2	DUF3958 superfamily	Cluster 1	DUF1910, DUF1911	+
790	Bacillus toyonensis AFS033493	79005513	WP_070173390.1	NZ_NUUC01000105.1	-1	19472	21115	547	Cluster 1	LXG superfamily	0 0 i	NN		Cluster 2	DUF3958 superfamily	Cluster 1	DUF1910, DUF1911	+
150	Bacillus cereus AFS018489	15005663	WP_097999644.1	NZ_NTTL01000037.1	1	65838	67604	588	Cluster 1	LXG superfamily	0 0 i	NN		Cluster 2	DUF3958 superfamily	Cluster 1	DUF1910, DUF1911	+
789	Bacillus toyonensis AFS033477	78906535	WP_097980573.1	NZ_NUUD01000354.1	-1	14396	16030	544	Cluster 1	LXG superfamily	0 0 i	NN		Cluster 2	DUF3958 superfamily	Cluster 1	DUF1910, DUF1911	+
153	Bacillus cereus AFS019647	15301872	WP_000056108.1	NZ_NTTE01000010.1	-1	107972	109609	545	Cluster 1	LXG superfamily	0 0 i	NN		Cluster 2	DUF3958 superfamily	Cluster 1	DUF1910, DUF1911	+
788	Bacillus toyonensis AFS032951	78804082	WP_097954304.1	NZ_NUUF01000034.1	-1	15643	17277	544	Cluster 1	LXG superfamily	0 0 i	NN		Cluster 2	DUF3958 superfamily	Cluster 1	DUF1910, DUF1911	+
155	Bacillus cereus AFS020233	15503326	WP_097855459.1	NZ_NTSN01000027.1	-1	25562	27199	545	Cluster 1	LXG superfamily	0 0 i	NN		Cluster 2	DUF3958 superfamily	Cluster 1	DUF1910, DUF1911	+
156	Bacillus cereus AFS020704	15602088	WP_000056114.1	NZ_NTSJ01000004.1	-1	718395	720161	588	Cluster 1	LXG superfamily	0 0 i	NN		Cluster 2	DUF3958 superfamily	Cluster 1	DUF1910, DUF1911	+
625	Bacillus thuringiensis AFS095482	62505067	WP_000056109.1	NZ_NVMA01000049.1	1	32626	34392	588	Cluster 1	LXG superfamily	0 0 i	NN		Cluster 2	DUF3958 superfamily	Cluster 1	DUF1910, DUF1911	+
157	Bacillus cereus AFS021466	15704319	WP_098286741.1	NZ_NTSG01000023.1	-1	71304	73070	588	Cluster 1	LXG superfamily	0 0 i	NN		Cluster 2	DUF3958 superfamily	Cluster 1	DUF1910, DUF1911	+
787	Bacillus toyonensis AFS032918	78703281	WP_099003819.1	NZ_NUUG01000023.1	1	119039	120673	544	Cluster 1	LXG superfamily	0 0 i	NN		Cluster 2	DUF3958 superfamily	Cluster 1	DUF1910, DUF1911	+
159	Bacillus cereus AFS022438	15904569	WP_000056108.1	NZ_NTRW01000048.1	-1	72438	74075	545	Cluster 1	LXG superfamily	0 0 i	NN		Cluster 2	DUF3958 superfamily	Cluster 1	DUF1910, DUF1911	+
160	Bacillus cereus AFS023425	16000863	WP_097855459.1	NZ_NTRL01000007.1	1	25773	27410	545	Cluster 1	LXG superfamily	0 0 i	NN		Cluster 2	DUF3958 superfamily	Cluster 1	DUF1910, DUF1911	+
489	Bacillus cereus VD156	48902764	WP_000056113.1	NZ_JH791865.1	1	2593401	2595167	588	Cluster 1	LXG superfamily	0 0 i	NN		Cluster 2	DUF3958 superfamily	Cluster 1	DUF1910, DUF1911	+
162	Bacillus cereus AFS023898	16205483	WP_098450312.1	NZ_NTRF01000049.1	1	57798	59435	545	Cluster 1	LXG superfamily	0 0 i	NN		Cluster 2	DUF3958 superfamily	Cluster 1	DUF1910, DUF1911	+
571	Bacillus thuringiensis AFS042804	57103337	WP_000056109.1	NZ_NULA01000077.1	-1	3182	4948	588	Cluster 1	LXG superfamily	0 0 i	NN		Cluster 2	DUF3958 superfamily	Cluster 1	DUF1910, DUF1911	+
785	Bacillus toyonensis AFS028618	78500584	WP_070173390.1	NZ_NUAF01000006.1	-1	19514	21157	547	Cluster 1	LXG superfamily	0 0 i	NN		Cluster 2	DUF3958 superfamily	Cluster 1	DUF1910, DUF1911	+
626	Bacillus thuringiensis AFS095989	62603944	WP_097891195.1	NZ_NVLS01000019.1	1	32573	34339	588	Cluster 1	LXG superfamily	0 0 i	NN		Cluster 2	DUF3958 superfamily	Cluster 1	DUF1910, DUF1911	+
493	Bacillus cereus VD200	49302962	WP_000056120.1	NZ_JH791819.1	-1	2883108	2884874	588	Cluster 1	LXG superfamily	0 0 i	NN		Cluster 2	DUF3958 superfamily	Cluster 1	DUF1910, DUF1911	+
167	Bacillus cereus AFS024847	16705442	WP_097855459.1	NZ_NTQX01000090.1	-1	25564	27201	545	Cluster 1	LXG superfamily	0 0 i	NN		Cluster 2	DUF3958 superfamily	Cluster 1	DUF1910, DUF1911	+
383	Bacillus cereus AFS097377	38300666	WP_000056114.1	NZ_NVLC01000005.1	1	74347	76113	588	Cluster 1	LXG superfamily	0 0 i	NN		Cluster 2	DUF3958 superfamily	Cluster 1	DUF1910, DUF1911	+
382	Bacillus cereus AFS097327	38202595	WP_097998645.1	NZ_NVLD01000011.1	-1	27811	29577	588	Cluster 1	LXG superfamily	0 0 i	NN		Cluster 2	DUF3958 superfamily	Cluster 1	DUF1910, DUF1911	+
380	Bacillus cereus AFS097130	38005866	WP_097999644.1	NZ_NVLG01000079.1	1	28839	30605	588	Cluster 1	LXG superfamily	0 0 i	NN		Cluster 2	DUF3958 superfamily	Cluster 1	DUF1910, DUF1911	+
170	Bacillus cereus AFS025485	17001109	WP_097855459.1	NZ_NTQQ01000025.1	-1	21043	22680	545	Cluster 1	LXG superfamily	0 0 i	NN		Cluster 2	DUF3958 superfamily	Cluster 1	DUF1910, DUF1911	+
171	Bacillus cereus AFS025490	17103941	WP_098281204.1	NZ_NTQP01000026.1	1	301670	303436	588	Cluster 1	LXG superfamily	0 0 i	NN		Cluster 2	DUF3958 superfamily	Cluster 1	DUF1910, DUF1911	+
379	Bacillus cereus AFS096642	37903041	WP_097814004.1	NZ_NVLL01000009.1	1	147420	149186	588	Cluster 1	LXG superfamily	0 0 i	NN		Cluster 2	DUF3958 superfamily	Cluster 1	DUF1910, DUF1911	+
376	Bacillus cereus AFS095498	37605472	WP_097998645.1	NZ_NVLZ01000027.1	-1	27811	29577	588	Cluster 1	LXG superfamily	0 0 i	NN		Cluster 2	DUF3958 superfamily	Cluster 1	DUF1910, DUF1911	+
784	Bacillus toyonensis AFS028541	78404352	WP_098129485.1	NZ_NUAG01000042.1	1	63200	64834	544	Cluster 1	LXG superfamily	0 0 i	NN		Cluster 2	DUF3958 superfamily	Cluster 1	DUF1910, DUF1911	+
173	Bacillus cereus AFS025909	17304704	WP_097855459.1	NZ_NTQL01000076.1	-1	25564	27201	545	Cluster 1	LXG superfamily	0 0 i	NN		Cluster 2	DUF3958 superfamily	Cluster 1	DUF1910, DUF1911	+
375	Bacillus cereus AFS095084	37500022	WP_097855459.1	NZ_NVMB01000001.1	-1	25564	27201	545	Cluster 1	LXG superfamily	0 0 i	NN		Cluster 2	DUF3958 superfamily	Cluster 1	DUF1910, DUF1911	+
175	Bacillus cereus AFS026537	17505213	WP_000056114.1	NZ_NTQH01000039.1	1	115356	117122	588	Cluster 1	LXG superfamily	0 0 i	NN		Cluster 2	DUF3958 superfamily	Cluster 1	DUF1910, DUF1911	+
641	Bacillus thuringiensis Bt185	64102969	WP_061884318.1	NZ_CP014282.1	-1	2906596	2908362	588	Cluster 1	LXG superfamily	0 0 i	NN		Cluster 2	DUF3958 superfamily	Cluster 1	DUF1910, DUF1911	+
783	Bacillus toyonensis AFS028444	78303626	WP_070173390.1	NZ_NUAH01000025.1	1	65106	66749	547	Cluster 1	LXG superfamily	0 0 i	NN		Cluster 2	DUF3958 superfamily	Cluster 1	DUF1910, DUF1911	+
568	Bacillus thuringiensis AFS040661	56801614	WP_097981883.1	NZ_NULW01000005.1	1	397921	399687	588	Cluster 1	LXG superfamily	0 0 i	NN		Cluster 2	DUF3958 superfamily	Cluster 1	DUF1910, DUF1911	+
178	Bacillus cereus AFS028351	17802542	WP_000056114.1	NZ_NTTB01000011.1	1	156599	158365	588	Cluster 1	LXG superfamily	0 0 i	NN		Cluster 2	DUF3958 superfamily	Cluster 1	DUF1910, DUF1911	+
782	Bacillus toyonensis AFS028249	78200608	WP_000056095.1	NZ_NUAI01000005.1	1	168152	169795	547	Cluster 1	LXG superfamily	0 0 i	NN		Cluster 2	DUF3958 superfamily	Cluster 1	DUF1910, DUF1911	+
180	Bacillus cereus AFS028514	18003506	WP_097855459.1	NZ_NTSX01000033.1	1	44700	46337	545	Cluster 1	LXG superfamily	0 0 i	NN		Cluster 2	DUF3958 superfamily	Cluster 1	DUF1910, DUF1911	+
781	Bacillus toyonensis AFS027958	78101546	WP_097980573.1	NZ_NUAJ01000006.1	1	254084	255718	544	Cluster 1	LXG superfamily	0 0 i	NN		Cluster 2	DUF3958 superfamily	Cluster 1	DUF1910, DUF1911	+
182	Bacillus cereus AFS029513	18204637	WP_098286741.1	NZ_NTSQ01000032.1	-1	71300	73066	588	Cluster 1	LXG superfamily	0 0 i	NN		Cluster 2	DUF3958 superfamily	Cluster 1	DUF1910, DUF1911	+
183	Bacillus cereus AFS029617	18300936	WP_098961638.1	NZ_NUQB01000003.1	-1	74376	76142	588	Cluster 1	LXG superfamily	0 0 i	NN		Cluster 2	DUF3958 superfamily	Cluster 1	DUF1910, DUF1911	+
780	Bacillus toyonensis AFS027862	78005265	WP_000056095.1	NZ_NUAL01000045.1	-1	15477	17120	547	Cluster 1	LXG superfamily	0 0 i	NN		Cluster 2	DUF3958 superfamily	Cluster 1	DUF1910, DUF1911	+
779	Bacillus toyonensis AFS027674	77902204	WP_000056092.1	NZ_NUAM01000013.1	1	116068	117711	547	Cluster 1	LXG superfamily	0 0 i	NN		Cluster 2	DUF3958 superfamily	Cluster 1	DUF1910, DUF1911	+
372	Bacillus cereus AFS094413	37204112	WP_097855459.1	NZ_NVMJ01000042.1	1	44701	46338	545	Cluster 1	LXG superfamily	0 0 i	NN		Cluster 2	DUF3958 superfamily	Cluster 1	DUF1910, DUF1911	+
185	Bacillus cereus AFS030046	18502290	WP_000056114.1	NZ_NUPR01000013.1	-1	363846	365612	588	Cluster 1	LXG superfamily	0 0 i	NN		Cluster 2	DUF3958 superfamily	Cluster 1	DUF1910, DUF1911	+
646	Bacillus thuringiensis GOE5	64602352	WP_070173390.1	NZ_LXLJ01000033.1	-1	19504	21147	547	Cluster 1	LXG superfamily	0 0 i	NN		Cluster 2	DUF3958 superfamily	Cluster 1	DUF1910, DUF1911	+
187	Bacillus cereus AFS030475	18701333	WP_000056114.1	NZ_NUPK01000006.1	1	32991	34757	588	Cluster 1	LXG superfamily	0 0 i	NN		Cluster 2	DUF3958 superfamily	Cluster 1	DUF1910, DUF1911	+
778	Bacillus toyonensis AFS027646	77800662	WP_000056092.1	NZ_NUAO01000004.1	-1	17193	18836	547	Cluster 1	LXG superfamily	0 0 i	NN		Cluster 2	DUF3958 superfamily	Cluster 1	DUF1910, DUF1911	+
647	Bacillus thuringiensis GOE7	64702465	WP_070173390.1	NZ_LXLL01000017.1	-1	21318	22961	547	Cluster 1	LXG superfamily	0 0 i	NN		Cluster 2	DUF3958 superfamily	Cluster 1	DUF1910, DUF1911	+
777	Bacillus toyonensis AFS027629	77703750	WP_000056095.1	NZ_NUAP01000034.1	-1	15533	17176	547	Cluster 1	LXG superfamily	0 0 i	NN		Cluster 2	DUF3958 superfamily	Cluster 1	DUF1910, DUF1911	+
191	Bacillus cereus AFS031264	19105082	WP_097855459.1	NZ_NUOZ01000078.1	1	44701	46338	545	Cluster 1	LXG superfamily	0 0 i	NN		Cluster 2	DUF3958 superfamily	Cluster 1	DUF1910, DUF1911	+
192	Bacillus cereus AFS032151	19205368	WP_097855459.1	NZ_NUOR01000087.1	-1	25563	27200	545	Cluster 1	LXG superfamily	0 0 i	NN		Cluster 2	DUF3958 superfamily	Cluster 1	DUF1910, DUF1911	+
776	Bacillus toyonensis AFS027027	77603050	WP_098129485.1	NZ_NUAR01000025.1	1	108825	110459	544	Cluster 1	LXG superfamily	0 0 i	NN		Cluster 2	DUF3958 superfamily	Cluster 1	DUF1910, DUF1911	+
775	Bacillus toyonensis AFS026137	77503976	WP_098099022.1	NZ_NUAZ01000100.1	1	4625	6259	544	Cluster 1	LXG superfamily	0 0 i	NN		Cluster 2	DUF3958 superfamily	Cluster 1	DUF1910, DUF1911	+
195	Bacillus cereus AFS033440	19502876	WP_000056114.1	NZ_NUOD01000019.1	1	65036	66802	588	Cluster 1	LXG superfamily	0 0 i	NN		Cluster 2	DUF3958 superfamily	Cluster 1	DUF1910, DUF1911	+
196	Bacillus cereus AFS033741	19604888	WP_081306059.1	NZ_NUOB01000045.1	-1	25579	27216	545	Cluster 1	LXG superfamily	0 0 i	NN		Cluster 2	DUF3958 superfamily	Cluster 1	DUF1910, DUF1911	+
369	Bacillus cereus AFS093186	36903048	WP_000056114.1	NZ_NVMS01000014.1	-1	434569	436335	588	Cluster 1	LXG superfamily	0 0 i	NN		Cluster 2	DUF3958 superfamily	Cluster 1	DUF1910, DUF1911	+
368	Bacillus cereus AFS092789	36805537	WP_000056114.1	NZ_NVMX01000053.1	1	61290	63056	588	Cluster 1	LXG superfamily	0 0 i	NN		Cluster 2	DUF3958 superfamily	Cluster 1	DUF1910, DUF1911	+
367	Bacillus cereus AFS090431	36702842	WP_000056108.1	NZ_NVNG01000011.1	-1	27808	29445	545	Cluster 1	LXG superfamily	0 0 i	NN		Cluster 2	DUF3958 superfamily	Cluster 1	DUF1910, DUF1911	+
773	Bacillus toyonensis AFS024499	77305939	WP_098129485.1	NZ_NUBE01000073.1	-1	15653	17287	544	Cluster 1	LXG superfamily	0 0 i	NN		Cluster 2	DUF3958 superfamily	Cluster 1	DUF1910, DUF1911	+
366	Bacillus cereus AFS090123	36603592	WP_097998645.1	NZ_NVNI01000021.1	1	78100	79866	588	Cluster 1	LXG superfamily	0 0 i	NN		Cluster 2	DUF3958 superfamily	Cluster 1	DUF1910, DUF1911	+
200	Bacillus cereus AFS036159	20005102	WP_097855459.1	NZ_NUNM01000160.1	1	2549	4186	545	Cluster 1	LXG superfamily	0 0 i	NN		Cluster 2	DUF3958 superfamily	Cluster 1	DUF1910, DUF1911	+
771	Bacillus toyonensis AFS022121	77101079	WP_070173390.1	NZ_NUBU01000007.1	-1	19504	21147	547	Cluster 1	LXG superfamily	0 0 i	NN		Cluster 2	DUF3958 superfamily	Cluster 1	DUF1910, DUF1911	+
648	Bacillus thuringiensis HBF-18	64803180	WP_102956526.1	NZ_NHNS01000016.1	-1	25665	27431	588	Cluster 1	LXG superfamily	0 0 i	NN		Cluster 2	DUF3958 superfamily	Cluster 1	DUF1910, DUF1911	+
770	Bacillus toyonensis AFS021654	77001959	WP_098209808.1	NZ_NUBX01000010.1	1	82151	83785	544	Cluster 1	LXG superfamily	0 0 i	NN		Cluster 2	DUF3958 superfamily	Cluster 1	DUF1910, DUF1911	+
769	Bacillus toyonensis AFS020717	76905339	WP_097980573.1	NZ_NUBZ01000049.1	-1	15655	17289	544	Cluster 1	LXG superfamily	0 0 i	NN		Cluster 2	DUF3958 superfamily	Cluster 1	DUF1910, DUF1911	+
541	Bacillus thuringiensis AFS016611	54105144	WP_097981883.1	NZ_NTUJ01000077.1	-1	12536	14302	588	Cluster 1	LXG superfamily	0 0 i	NN		Cluster 2	DUF3958 superfamily	Cluster 1	DUF1910, DUF1911	+
203	Bacillus cereus AFS037584	20301889	WP_097855459.1	NZ_NUNB01000028.1	1	44699	46336	545	Cluster 1	LXG superfamily	0 0 i	NN		Cluster 2	DUF3958 superfamily	Cluster 1	DUF1910, DUF1911	+
768	Bacillus toyonensis AFS019346	76800758	WP_000056095.1	NZ_NUCE01000005.1	1	64809	66452	547	Cluster 1	LXG superfamily	0 0 i	NN		Cluster 2	DUF3958 superfamily	Cluster 1	DUF1910, DUF1911	+
205	Bacillus cereus AFS038041	20503228	WP_000056114.1	NZ_NUMZ01000011.1	1	174078	175844	588	Cluster 1	LXG superfamily	0 0 i	NN		Cluster 2	DUF3958 superfamily	Cluster 1	DUF1910, DUF1911	+
206	Bacillus cereus AFS038126	20602904	WP_000056114.1	NZ_NUMY01000012.1	-1	8978	10744	588	Cluster 1	LXG superfamily	0 0 i	NN		Cluster 2	DUF3958 superfamily	Cluster 1	DUF1910, DUF1911	+
767	Bacillus toyonensis AFS018451	76705701	WP_097980573.1	NZ_NUCI01000181.1	-1	15655	17289	544	Cluster 1	LXG superfamily	0 0 i	NN		Cluster 2	DUF3958 superfamily	Cluster 1	DUF1910, DUF1911	+
766	Bacillus toyonensis AFS017381	76604948	WP_070173390.1	NZ_NUCN01000051.1	1	57072	58715	547	Cluster 1	LXG superfamily	0 0 i	NN		Cluster 2	DUF3958 superfamily	Cluster 1	DUF1910, DUF1911	+
765	Bacillus toyonensis AFS017221	76502824	WP_097980573.1	NZ_NUCP01000025.1	-1	15652	17286	544	Cluster 1	LXG superfamily	0 0 i	NN		Cluster 2	DUF3958 superfamily	Cluster 1	DUF1910, DUF1911	+
566	Bacillus thuringiensis AFS036437	56605800	WP_097891195.1	NZ_NUNG01000053.1	-1	12458	14224	588	Cluster 1	LXG superfamily	0 0 i	NN		Cluster 2	DUF3958 superfamily	Cluster 1	DUF1910, DUF1911	+
764	Bacillus toyonensis AFS016553	76404722	WP_097980573.1	NZ_NUCS01000052.1	-1	15491	17125	544	Cluster 1	LXG superfamily	0 0 i	NN		Cluster 2	DUF3958 superfamily	Cluster 1	DUF1910, DUF1911	+
763	Bacillus toyonensis AFS016448	76301693	WP_097980573.1	NZ_NUCT01000016.1	1	90893	92527	544	Cluster 1	LXG superfamily	0 0 i	NN		Cluster 2	DUF3958 superfamily	Cluster 1	DUF1910, DUF1911	+
362	Bacillus cereus AFS088704	36201849	WP_000056114.1	NZ_NVNO01000013.1	-1	32133	33899	588	Cluster 1	LXG superfamily	0 0 i	NN		Cluster 2	DUF3958 superfamily	Cluster 1	DUF1910, DUF1911	+
762	Bacillus toyonensis AFS014939	76203405	WP_000056095.1	NZ_NUCW01000017.1	1	173074	174717	547	Cluster 1	LXG superfamily	0 0 i	NN		Cluster 2	DUF3958 superfamily	Cluster 1	DUF1910, DUF1911	+
653	Bacillus thuringiensis IPPBIOTSUC-C9F1	65306326	WP_061884318.1	NZ_QKVU01000582.1	-1	2617	4383	588	Cluster 1	LXG superfamily	0 0 i	NN		Cluster 2	DUF3958 superfamily	Cluster 1	DUF1910, DUF1911	+
760	Bacillus toyonensis AFS010752	76000603	WP_098162333.1	NZ_NUDM01000008.1	-1	74293	75927	544	Cluster 1	LXG superfamily	0 0 i	NN		Cluster 2	DUF3958 superfamily	Cluster 1	DUF1910, DUF1911	+
759	Bacillus toyonensis AFS009906	75903788	WP_000056092.1	NZ_NUDO01000046.1	-1	15459	17102	547	Cluster 1	LXG superfamily	0 0 i	NN		Cluster 2	DUF3958 superfamily	Cluster 1	DUF1910, DUF1911	+
214	Bacillus cereus AFS040106	21402485	WP_000056114.1	NZ_NUMF01000011.1	1	61290	63056	588	Cluster 1	LXG superfamily	0 0 i	NN		Cluster 2	DUF3958 superfamily	Cluster 1	DUF1910, DUF1911	+
215	Bacillus cereus AFS040984	21505532	WP_097855459.1	NZ_NULU01000121.1	1	25792	27429	545	Cluster 1	LXG superfamily	0 0 i	NN		Cluster 2	DUF3958 superfamily	Cluster 1	DUF1910, DUF1911	+
758	Bacillus toyonensis AFS009420	75804239	WP_000056095.1	NZ_NUDS01000053.1	1	49401	51044	547	Cluster 1	LXG superfamily	0 0 i	NN		Cluster 2	DUF3958 superfamily	Cluster 1	DUF1910, DUF1911	+
360	Bacillus cereus AFS088052	36001227	WP_098450312.1	NZ_NUUY01000008.1	1	70562	72199	545	Cluster 1	LXG superfamily	0 0 i	NN		Cluster 2	DUF3958 superfamily	Cluster 1	DUF1910, DUF1911	+
218	Bacillus cereus AFS041497	21803691	WP_061655557.1	NZ_NULN01000018.1	-1	172872	174638	588	Cluster 1	LXG superfamily	0 0 i	NN		Cluster 2	DUF3958 superfamily	Cluster 1	DUF1910, DUF1911	+
756	Bacillus toyonensis AFS006079	75604660	WP_098180474.1	NZ_NUEF01000035.1	1	72873	74516	547	Cluster 1	LXG superfamily	0 0 i	NN		Cluster 2	DUF3958 superfamily	Cluster 1	DUF1910, DUF1911	+
755	Bacillus toyonensis AFS005430	75501880	WP_098164388.1	NZ_NUEH01000019.1	-1	4434	6068	544	Cluster 1	LXG superfamily	0 0 i	NN		Cluster 2	DUF3958 superfamily	Cluster 1	DUF1910, DUF1911	+
530	Bacillus thuringiensis 97-27	53005140	WP_000056102.1	NZ_CP010088.1	1	4800852	4802489	545	Cluster 1	LXG superfamily	0 0 i	NN		Cluster 2	DUF3958 superfamily	Cluster 1	DUF1910, DUF1911	+
754	Bacillus toyonensis AFS003846	75404607	WP_098174192.1	NZ_NUEM01000088.1	-1	15659	17302	547	Cluster 1	LXG superfamily	0 0 i	NN		Cluster 2	DUF3958 superfamily	Cluster 1	DUF1910, DUF1911	+
753	Bacillus toyonensis AFS002053	75305279	WP_000056095.1	NZ_NUEW01000043.1	1	174552	176195	547	Cluster 1	LXG superfamily	0 0 i	NN		Cluster 2	DUF3958 superfamily	Cluster 1	DUF1910, DUF1911	+
752	Bacillus toyonensis AFS001450	75200457	WP_070173390.1	NZ_NUEZ01000008.1	-1	5471	7114	547	Cluster 1	LXG superfamily	0 0 i	NN		Cluster 2	DUF3958 superfamily	Cluster 1	DUF1910, DUF1911	+
223	Bacillus cereus AFS043359	22305444	WP_000056108.1	NZ_NUKS01000031.1	-1	74981	76618	545	Cluster 1	LXG superfamily	0 0 i	NN		Cluster 2	DUF3958 superfamily	Cluster 1	DUF1910, DUF1911	+
751	Bacillus toyonensis AFS001368	75101323	WP_097980573.1	NZ_NUFA01000009.1	1	63049	64683	544	Cluster 1	LXG superfamily	0 0 i	NN		Cluster 2	DUF3958 superfamily	Cluster 1	DUF1910, DUF1911	+
226	Bacillus cereus AFS043896	22605580	WP_097999644.1	NZ_NUKL01000039.1	1	65839	67605	588	Cluster 1	LXG superfamily	0 0 i	NN		Cluster 2	DUF3958 superfamily	Cluster 1	DUF1910, DUF1911	+
750	Bacillus toyonensis AFS001294	75004454	WP_097980573.1	NZ_NUFB01000030.1	1	153506	155140	544	Cluster 1	LXG superfamily	0 0 i	NN		Cluster 2	DUF3958 superfamily	Cluster 1	DUF1910, DUF1911	+
749	Bacillus toyonensis AFS000445	74904490	WP_097980573.1	NZ_NUFF01000039.1	1	65835	67469	544	Cluster 1	LXG superfamily	0 0 i	NN		Cluster 2	DUF3958 superfamily	Cluster 1	DUF1910, DUF1911	+
359	Bacillus cereus AFS087824	35904112	WP_098286741.1	NZ_NUVA01000020.1	-1	71299	73065	588	Cluster 1	LXG superfamily	0 0 i	NN		Cluster 2	DUF3958 superfamily	Cluster 1	DUF1910, DUF1911	+
357	Bacillus cereus AFS086892	35705843	WP_097855459.1	NZ_NUVI01000101.1	1	44700	46337	545	Cluster 1	LXG superfamily	0 0 i	NN		Cluster 2	DUF3958 superfamily	Cluster 1	DUF1910, DUF1911	+
356	Bacillus cereus AFS086528	35601665	WP_098542514.1	NZ_NUVL01000013.1	1	65942	67708	588	Cluster 1	LXG superfamily	0 0 i	NN		Cluster 2	DUF3958 superfamily	Cluster 1	DUF1910, DUF1911	+
355	Bacillus cereus AFS086407	35504482	WP_000056108.1	NZ_NUVM01000012.1	-1	424842	426479	545	Cluster 1	LXG superfamily	0 0 i	NN		Cluster 2	DUF3958 superfamily	Cluster 1	DUF1910, DUF1911	+
473	Bacillus cereus F	47302927	WP_016717847.1	NZ_CM001787.1	-1	2827662	2829299	545	Cluster 1	LXG superfamily	0 0 i	NN		Cluster 2	DUF3958 superfamily	Cluster 1	DUF1910, DUF1911	+
232	Bacillus cereus AFS045887	23203177	WP_000056114.1	NZ_NUJS01000020.1	1	65904	67670	588	Cluster 1	LXG superfamily	0 0 i	NN		Cluster 2	DUF3958 superfamily	Cluster 1	DUF1910, DUF1911	+
748	Bacillus thuringiensis serovar zhaodongensis BGSC 4BZ1	74803830	WP_086390621.1	NZ_MOOR01000083.1	-1	394700	396466	588	Cluster 1	LXG superfamily	0 0 i	NN		Cluster 2	DUF3958 superfamily	Cluster 1	DUF1910, DUF1911	+
529	Bacillus thuringiensis 78-2	52902145	WP_061884318.1	NZ_NHNO01000004.1	1	334939	336705	588	Cluster 1	LXG superfamily	0 0 i	NN		Cluster 2	DUF3958 superfamily	Cluster 1	DUF1910, DUF1911	+
353	Bacillus cereus AFS085871	35305198	WP_097998645.1	NZ_NUVQ01000038.1	-1	27811	29577	588	Cluster 1	LXG superfamily	0 0 i	NN		Cluster 2	DUF3958 superfamily	Cluster 1	DUF1910, DUF1911	+
745	Bacillus thuringiensis serovar toumanoffi BGSC 4N1	74500314	WP_086413775.1	NZ_NFEB01000018.1	1	57210	58847	545	Cluster 1	LXG superfamily	0 0 i	NN		Cluster 2	DUF3958 superfamily	Cluster 1	DUF1910, DUF1911	+
235	Bacillus cereus AFS046388	23505574	WP_097855459.1	NZ_NUJN01000091.1	1	25776	27413	545	Cluster 1	LXG superfamily	0 0 i	NN		Cluster 2	DUF3958 superfamily	Cluster 1	DUF1910, DUF1911	+
352	Bacillus cereus AFS085674	35200848	WP_000056114.1	NZ_NUVU01000004.1	-1	651887	653653	588	Cluster 1	LXG superfamily	0 0 i	NN		Cluster 2	DUF3958 superfamily	Cluster 1	DUF1910, DUF1911	+
237	Bacillus cereus AFS047135	23702215	WP_097855459.1	NZ_NUJJ01000019.1	1	44701	46338	545	Cluster 1	LXG superfamily	0 0 i	NN		Cluster 2	DUF3958 superfamily	Cluster 1	DUF1910, DUF1911	+
351	Bacillus cereus AFS084744	35100403	WP_000056108.1	NZ_NUWC01000001.1	-1	364807	366444	545	Cluster 1	LXG superfamily	0 0 i	NN		Cluster 2	DUF3958 superfamily	Cluster 1	DUF1910, DUF1911	+
239	Bacillus cereus AFS048213	23905596	WP_000056114.1	NZ_NUIZ01000046.1	-1	74374	76140	588	Cluster 1	LXG superfamily	0 0 i	NN		Cluster 2	DUF3958 superfamily	Cluster 1	DUF1910, DUF1911	+
240	Bacillus cereus AFS048598	24004352	WP_097797616.1	NZ_NUIX01000021.1	-1	72929	74566	545	Cluster 1	LXG superfamily	0 0 i	NN		Cluster 2	DUF3958 superfamily	Cluster 1	DUF1910, DUF1911	+
241	Bacillus cereus AFS048756	24104719	WP_097855459.1	NZ_NUIW01000088.1	-1	25563	27200	545	Cluster 1	LXG superfamily	0 0 i	NN		Cluster 2	DUF3958 superfamily	Cluster 1	DUF1910, DUF1911	+
242	Bacillus cereus AFS048966	24205321	WP_000056114.1	NZ_NUIT01000066.1	1	32322	34088	588	Cluster 1	LXG superfamily	0 0 i	NN		Cluster 2	DUF3958 superfamily	Cluster 1	DUF1910, DUF1911	+
243	Bacillus cereus AFS048989	24302673	WP_098281204.1	NZ_NUIS01000013.1	1	301699	303465	588	Cluster 1	LXG superfamily	0 0 i	NN		Cluster 2	DUF3958 superfamily	Cluster 1	DUF1910, DUF1911	+
655	Bacillus thuringiensis KNU-07	65502853	WP_081306059.1	NZ_CP016588.1	1	2738307	2739944	545	Cluster 1	LXG superfamily	0 0 i	NN		Cluster 2	DUF3958 superfamily	Cluster 1	DUF1910, DUF1911	+
246	Bacillus cereus AFS050653	24605017	WP_097855459.1	NZ_NUIH01000069.1	-1	25564	27201	545	Cluster 1	LXG superfamily	0 0 i	NN		Cluster 2	DUF3958 superfamily	Cluster 1	DUF1910, DUF1911	+
349	Bacillus cereus AFS084233	34905053	WP_097998645.1	NZ_NUWG01000033.1	1	77874	79640	588	Cluster 1	LXG superfamily	0 0 i	NN		Cluster 2	DUF3958 superfamily	Cluster 1	DUF1910, DUF1911	+
248	Bacillus cereus AFS051030	24804256	WP_097855459.1	NZ_NUIE01000041.1	1	44699	46336	545	Cluster 1	LXG superfamily	0 0 i	NN		Cluster 2	DUF3958 superfamily	Cluster 1	DUF1910, DUF1911	+
249	Bacillus cereus AFS051540	24904624	WP_097998645.1	NZ_NUID01000042.1	-1	27811	29577	588	Cluster 1	LXG superfamily	0 0 i	NN		Cluster 2	DUF3958 superfamily	Cluster 1	DUF1910, DUF1911	+
525	Bacillus sp. dmp5	52501739	WP_000056114.1	NZ_QUQZ01000002.1	-1	532836	534602	588	Cluster 1	LXG superfamily	0 0 i	NN		Cluster 2	DUF3958 superfamily	Cluster 1	DUF1910, DUF1911	+
348	Bacillus cereus AFS084075	34803880	WP_098281204.1	NZ_NUWH01000030.1	-1	72729	74495	588	Cluster 1	LXG superfamily	0 0 i	NN		Cluster 2	DUF3958 superfamily	Cluster 1	DUF1910, DUF1911	+
251	Bacillus cereus AFS051634	25100732	WP_000056114.1	NZ_NUIB01000005.1	1	61290	63056	588	Cluster 1	LXG superfamily	0 0 i	NN		Cluster 2	DUF3958 superfamily	Cluster 1	DUF1910, DUF1911	+
346	Bacillus cereus AFS083123	34602372	WP_000056114.1	NZ_NUWM01000014.1	-1	27999	29765	588	Cluster 1	LXG superfamily	0 0 i	NN		Cluster 2	DUF3958 superfamily	Cluster 1	DUF1910, DUF1911	+
252	Bacillus cereus AFS052400	25204709	WP_098794518.1	NZ_NUHX01000025.1	1	33118	34836	572	Cluster 1	LXG superfamily	0 0 i	NN		Cluster 2	DUF3958 superfamily	Cluster 1	DUF1910, DUF1911	+
345	Bacillus cereus AFS082943	34504907	WP_000056108.1	NZ_NUWP01000024.1	1	100727	102364	545	Cluster 1	LXG superfamily	0 0 i	NN		Cluster 2	DUF3958 superfamily	Cluster 1	DUF1910, DUF1911	+
735	Bacillus thuringiensis serovar palmanyolensis BGSC 4BS1	73502684	WP_086396456.1	NZ_MOOM01000065.1	-1	187278	189044	588	Cluster 1	LXG superfamily	0 0 i	NN		Cluster 2	DUF3958 superfamily	Cluster 1	DUF1910, DUF1911	+
344	Bacillus cereus AFS082683	34400947	WP_098281204.1	NZ_NUWR01000002.1	1	286055	287821	588	Cluster 1	LXG superfamily	0 0 i	NN		Cluster 2	DUF3958 superfamily	Cluster 1	DUF1910, DUF1911	+
343	Bacillus cereus AFS082524	34306003	WP_097855459.1	NZ_NUWT01000104.1	1	25773	27410	545	Cluster 1	LXG superfamily	0 0 i	NN		Cluster 2	DUF3958 superfamily	Cluster 1	DUF1910, DUF1911	+
546	Bacillus thuringiensis AFS019758	54602729	WP_097981883.1	NZ_NTTD01000012.1	1	26026	27792	588	Cluster 1	LXG superfamily	0 0 i	NN		Cluster 2	DUF3958 superfamily	Cluster 1	DUF1910, DUF1911	+
256	Bacillus cereus AFS053259	25603067	WP_098286741.1	NZ_NUHM01000010.1	1	118920	120686	588	Cluster 1	LXG superfamily	0 0 i	NN		Cluster 2	DUF3958 superfamily	Cluster 1	DUF1910, DUF1911	+
657	Bacillus thuringiensis Lr7/2	65700300	WP_044782836.1	NZ_JYCL01000006.1	-1	125006	126772	588	Cluster 1	LXG superfamily	0 0 i	NN		Cluster 2	DUF3958 superfamily	Cluster 1	DUF1910, DUF1911	+
341	Bacillus cereus AFS081512	34105091	WP_098286741.1	NZ_NUXB01000040.1	-1	71300	73066	588	Cluster 1	LXG superfamily	0 0 i	NN		Cluster 2	DUF3958 superfamily	Cluster 1	DUF1910, DUF1911	+
340	Bacillus cereus AFS081469	34001491	WP_000056114.1	NZ_NUXF01000005.1	-1	491123	492889	588	Cluster 1	LXG superfamily	0 0 i	NN		Cluster 2	DUF3958 superfamily	Cluster 1	DUF1910, DUF1911	+
338	Bacillus cereus AFS081153	33801278	WP_098281204.1	NZ_NUXI01000007.1	1	72858	74624	588	Cluster 1	LXG superfamily	0 0 i	NN		Cluster 2	DUF3958 superfamily	Cluster 1	DUF1910, DUF1911	+
560	Bacillus thuringiensis AFS032723	56001887	WP_097981883.1	NZ_NUOL01000009.1	1	184963	186729	588	Cluster 1	LXG superfamily	0 0 i	NN		Cluster 2	DUF3958 superfamily	Cluster 1	DUF1910, DUF1911	+
336	Bacillus cereus AFS080604	33601968	WP_000056114.1	NZ_NUXM01000012.1	1	77281	79047	588	Cluster 1	LXG superfamily	0 0 i	NN		Cluster 2	DUF3958 superfamily	Cluster 1	DUF1910, DUF1911	+
262	Bacillus cereus AFS056025	26202850	WP_000056114.1	NZ_NUGI01000011.1	-1	313146	314912	588	Cluster 1	LXG superfamily	0 0 i	NN		Cluster 2	DUF3958 superfamily	Cluster 1	DUF1910, DUF1911	+
263	Bacillus cereus AFS056399	26301891	WP_098286741.1	NZ_NUGF01000019.1	1	118920	120686	588	Cluster 1	LXG superfamily	0 0 i	NN		Cluster 2	DUF3958 superfamily	Cluster 1	DUF1910, DUF1911	+
264	Bacillus cereus AFS057097	26405431	WP_000056114.1	NZ_NUFY01000072.1	-1	32051	33817	588	Cluster 1	LXG superfamily	0 0 i	NN		Cluster 2	DUF3958 superfamily	Cluster 1	DUF1910, DUF1911	+
265	Bacillus cereus AFS057502	26503507	WP_000056114.1	NZ_NUFT01000017.1	-1	74376	76142	588	Cluster 1	LXG superfamily	0 0 i	NN		Cluster 2	DUF3958 superfamily	Cluster 1	DUF1910, DUF1911	+
334	Bacillus cereus AFS080281	33403929	WP_000056114.1	NZ_NUXO01000023.1	1	71668	73434	588	Cluster 1	LXG superfamily	0 0 i	NN		Cluster 2	DUF3958 superfamily	Cluster 1	DUF1910, DUF1911	+
267	Bacillus cereus AFS057690	26704005	WP_000056114.1	NZ_NUFR01000020.1	1	115281	117047	588	Cluster 1	LXG superfamily	0 0 i	NN		Cluster 2	DUF3958 superfamily	Cluster 1	DUF1910, DUF1911	+
332	Bacillus cereus AFS080002	33204438	WP_098281204.1	NZ_NUXQ01000029.1	1	72899	74665	588	Cluster 1	LXG superfamily	0 0 i	NN		Cluster 2	DUF3958 superfamily	Cluster 1	DUF1910, DUF1911	+
328	Bacillus cereus AFS077972	32804156	WP_097855459.1	NZ_NUYE01000036.1	-1	25569	27206	545	Cluster 1	LXG superfamily	0 0 i	NN		Cluster 2	DUF3958 superfamily	Cluster 1	DUF1910, DUF1911	+
327	Bacillus cereus AFS077084	32702787	WP_000056108.1	NZ_NUYL01000032.1	-1	23728	25365	545	Cluster 1	LXG superfamily	0 0 i	NN		Cluster 2	DUF3958 superfamily	Cluster 1	DUF1910, DUF1911	+
729	Bacillus thuringiensis serovar morrisoni BGSC 4AA1	72903162	WP_044798025.1	NZ_CP010577.1	-1	3051281	3053047	588	Cluster 1	LXG superfamily	0 0 i	NN		Cluster 2	DUF3958 superfamily	Cluster 1	DUF1910, DUF1911	+
727	Bacillus thuringiensis serovar medellin T30001	72705060	WP_088068888.1	NZ_MOOV01000209.1	1	62901	64538	545	Cluster 1	LXG superfamily	0 0 i	NN		No Upstream	-	Cluster 1	DUF1910, DUF1911	+
272	Bacillus cereus AFS060105	27205651	WP_097998645.1	NZ_NVDT01000044.1	1	115397	117163	588	Cluster 1	LXG superfamily	0 0 i	NN		Cluster 2	DUF3958 superfamily	Cluster 1	DUF1910, DUF1911	+
273	Bacillus cereus AFS061148	27301370	WP_098664088.1	NZ_NVDN01000008.1	1	63492	65258	588	Cluster 1	LXG superfamily	0 0 i	NN		Cluster 2	DUF3958 superfamily	Cluster 1	DUF1910, DUF1911	+
274	Bacillus cereus AFS061448	27405182	WP_000056114.1	NZ_NVDL01000023.1	1	289112	290878	588	Cluster 1	LXG superfamily	0 0 i	NN		Cluster 2	DUF3958 superfamily	Cluster 1	DUF1910, DUF1911	+
275	Bacillus cereus AFS061928	27505304	WP_000056108.1	NZ_NVDF01000040.1	1	27908	29545	545	Cluster 1	LXG superfamily	0 0 i	NN		Cluster 2	DUF3958 superfamily	Cluster 1	DUF1910, DUF1911	+
277	Bacillus cereus AFS062062	27704845	WP_097999644.1	NZ_NVJP01000034.1	-1	74180	75946	588	Cluster 1	LXG superfamily	0 0 i	NN		Cluster 2	DUF3958 superfamily	Cluster 1	DUF1910, DUF1911	+
685	Bacillus thuringiensis serovar alesti BGSC 4C1	68503048	WP_063675490.1	NZ_CP015176.1	-1	2933892	2935658	588	Cluster 1	LXG superfamily	0 0 i	NN		Cluster 2	DUF3958 superfamily	Cluster 1	DUF1910, DUF1911	+
322	Bacillus cereus AFS076104	32200024	WP_097998645.1	NZ_NUYZ01000001.1	-1	27811	29577	588	Cluster 1	LXG superfamily	0 0 i	NN		Cluster 2	DUF3958 superfamily	Cluster 1	DUF1910, DUF1911	+
280	Bacillus cereus AFS063645	28000078	WP_097797616.1	NZ_NVCY01000001.1	1	66106	67743	545	Cluster 1	LXG superfamily	0 0 i	NN		Cluster 2	DUF3958 superfamily	Cluster 1	DUF1910, DUF1911	+
281	Bacillus cereus AFS063866	28104792	WP_097855459.1	NZ_NVCW01000082.1	-1	1586	3223	545	Cluster 1	LXG superfamily	0 0 i	NN		Cluster 2	DUF3958 superfamily	Cluster 1	DUF1910, DUF1911	+
726	Bacillus thuringiensis serovar medellin NRRL 23135	72605584	WP_088068888.1	NZ_PGDT01000350.1	1	17577	19214	545	Cluster 1	LXG superfamily	0 0 i	NN		No Upstream	-	Cluster 1	DUF1910, DUF1911	+
321	Bacillus cereus AFS075781	32103628	WP_098281204.1	NZ_NUZA01000024.1	1	72920	74686	588	Cluster 1	LXG superfamily	0 0 i	NN		Cluster 2	DUF3958 superfamily	Cluster 1	DUF1910, DUF1911	+
320	Bacillus cereus AFS075467	32003417	WP_000056114.1	NZ_NUZD01000022.1	-1	71930	73696	588	Cluster 1	LXG superfamily	0 0 i	NN		Cluster 2	DUF3958 superfamily	Cluster 1	DUF1910, DUF1911	+
283	Bacillus cereus AFS064516	28302830	WP_097999644.1	NZ_NVCS01000014.1	-1	29578	31344	588	Cluster 1	LXG superfamily	0 0 i	NN		Cluster 2	DUF3958 superfamily	Cluster 1	DUF1910, DUF1911	+
284	Bacillus cereus AFS065445	28404468	WP_097797616.1	NZ_NVCN01000025.1	1	4560	6197	545	Cluster 1	LXG superfamily	0 0 i	NN		Cluster 2	DUF3958 superfamily	Cluster 1	DUF1910, DUF1911	+
285	Bacillus cereus AFS065496	28500393	WP_098281204.1	NZ_NVCM01000003.1	-1	72750	74516	588	Cluster 1	LXG superfamily	0 0 i	NN		Cluster 2	DUF3958 superfamily	Cluster 1	DUF1910, DUF1911	+
548	Bacillus thuringiensis AFS022028	54805758	WP_097981883.1	NZ_NTSD01000059.1	1	55173	56939	588	Cluster 1	LXG superfamily	0 0 i	NN		Cluster 2	DUF3958 superfamily	Cluster 1	DUF1910, DUF1911	+
686	Bacillus thuringiensis serovar alesti BGSC 4C1	68606111	WP_063675490.1	NZ_NFDM01000146.1	1	616567	618333	588	Cluster 1	LXG superfamily	0 0 i	NN		Cluster 2	DUF3958 superfamily	Cluster 1	DUF1910, DUF1911	+
549	Bacillus thuringiensis AFS022064	54904226	WP_097981883.1	NZ_NTSC01000038.1	-1	12559	14325	588	Cluster 1	LXG superfamily	0 0 i	NN		Cluster 2	DUF3958 superfamily	Cluster 1	DUF1910, DUF1911	+
289	Bacillus cereus AFS066501	28900954	WP_098281204.1	NZ_NVBV01000004.1	-1	490766	492532	588	Cluster 1	LXG superfamily	0 0 i	NN		Cluster 2	DUF3958 superfamily	Cluster 1	DUF1910, DUF1911	+
290	Bacillus cereus AFS067315	29003199	WP_000056108.1	NZ_NVBM01000015.1	-1	308226	309863	545	Cluster 1	LXG superfamily	0 0 i	NN		Cluster 2	DUF3958 superfamily	Cluster 1	DUF1910, DUF1911	+
291	Bacillus cereus AFS067617	29104428	WP_000056114.1	NZ_NVBK01000020.1	-1	447415	449181	588	Cluster 1	LXG superfamily	0 0 i	NN		Cluster 2	DUF3958 superfamily	Cluster 1	DUF1910, DUF1911	+
317	Bacillus cereus AFS074868	31705140	WP_097855459.1	NZ_NUZI01000068.1	-1	25564	27201	545	Cluster 1	LXG superfamily	0 0 i	NN		Cluster 2	DUF3958 superfamily	Cluster 1	DUF1910, DUF1911	+
515	Bacillus sp. JKS001846	51502774	WP_084064182.1	NZ_FWYG01000001.1	1	2666402	2668168	588	Cluster 1	LXG superfamily	0 0 i	NN		Cluster 2	DUF3958 superfamily	Cluster 1	DUF1910, DUF1911	+
294	Bacillus cereus AFS068289	29400309	WP_098286741.1	NZ_NVBE01000004.1	-1	71299	73065	588	Cluster 1	LXG superfamily	0 0 i	NN		Cluster 2	DUF3958 superfamily	Cluster 1	DUF1910, DUF1911	+
295	Bacillus cereus AFS068756	29505392	WP_098286741.1	NZ_NVBA01000051.1	-1	71299	73065	588	Cluster 1	LXG superfamily	0 0 i	NN		Cluster 2	DUF3958 superfamily	Cluster 1	DUF1910, DUF1911	+
296	Bacillus cereus AFS068806	29604720	WP_097998645.1	NZ_NVAZ01000028.1	-1	27811	29577	588	Cluster 1	LXG superfamily	0 0 i	NN		Cluster 2	DUF3958 superfamily	Cluster 1	DUF1910, DUF1911	+
316	Bacillus cereus AFS074793	31602833	WP_000056114.1	NZ_NUZJ01000013.1	-1	74376	76142	588	Cluster 1	LXG superfamily	0 0 i	NN		Cluster 2	DUF3958 superfamily	Cluster 1	DUF1910, DUF1911	+
298	Bacillus cereus AFS069947	29804638	WP_000056114.1	NZ_NVAV01000026.1	-1	933	2699	588	Cluster 1	LXG superfamily	0 0 i	NN		Cluster 2	DUF3958 superfamily	Cluster 1	DUF1910, DUF1911	+
511	Bacillus sp. AFS012607	51100115	WP_097981883.1	NZ_NTVM01000002.1	-1	61760	63526	588	Cluster 1	LXG superfamily	0 0 i	NN		Cluster 2	DUF3958 superfamily	Cluster 1	DUF1910, DUF1911	+
708	Bacillus thuringiensis serovar japonensis Buibui	70802120	WP_103652783.1	NZ_PGDR01000048.1	1	203210	204976	588	Cluster 1	LXG superfamily	0 0 i	NN		Cluster 2	DUF3958 superfamily	Cluster 1	DUF1910, DUF1911	+
300	Bacillus cereus AFS070860	30003483	WP_098286741.1	NZ_NVAQ01000023.1	-1	71304	73070	588	Cluster 1	LXG superfamily	0 0 i	NN		Cluster 2	DUF3958 superfamily	Cluster 1	DUF1910, DUF1911	+
687	Bacillus thuringiensis serovar alesti BGSC 4C3	68701435	WP_063675490.1	NZ_PGSC01000216.1	-1	873428	875194	588	Cluster 1	LXG superfamily	0 0 i	NN		Cluster 2	DUF3958 superfamily	Cluster 1	DUF1910, DUF1911	+
313	Bacillus cereus AFS074370	31304835	WP_097855459.1	NZ_NUZO01000115.1	-1	22632	24269	545	Cluster 1	LXG superfamily	0 0 i	NN		Cluster 2	DUF3958 superfamily	Cluster 1	DUF1910, DUF1911	+
512	Bacillus sp. G3(2015)	51200135	WP_058839138.1	NZ_LKID01000024.1	-1	4384	6150	588	Cluster 1	LXG superfamily	0 0 i	NN		Cluster 2	DUF3958 superfamily	Cluster 1	DUF1910, DUF1911	+
310	Bacillus cereus AFS072104	31002170	WP_000056114.1	NZ_NVAC01000022.1	1	61921	63687	588	Cluster 1	LXG superfamily	0 0 i	NN		Cluster 2	DUF3958 superfamily	Cluster 1	DUF1910, DUF1911	+
304	Bacillus cereus AFS070964	30403999	WP_000056114.1	NZ_NVAL01000025.1	-1	74375	76141	588	Cluster 1	LXG superfamily	0 0 i	NN		Cluster 2	DUF3958 superfamily	Cluster 1	DUF1910, DUF1911	+
305	Bacillus cereus AFS071044	30502502	WP_098286741.1	NZ_NVAK01000014.1	1	118980	120746	588	Cluster 1	LXG superfamily	0 0 i	NN		Cluster 2	DUF3958 superfamily	Cluster 1	DUF1910, DUF1911	+
309	Bacillus cereus AFS071863	30904622	WP_097998645.1	NZ_NVAG01000026.1	1	77873	79639	588	Cluster 1	LXG superfamily	0 0 i	NN		Cluster 2	DUF3958 superfamily	Cluster 1	DUF1910, DUF1911	+
307	Bacillus cereus AFS071251	30702654	WP_000056114.1	NZ_NVAI01000013.1	-1	74375	76141	588	Cluster 1	LXG superfamily	0 0 i	NN		Cluster 2	DUF3958 superfamily	Cluster 1	DUF1910, DUF1911	+
513	Bacillus sp. GZT	51300053	WP_062921124.1	NZ_LVVJ01000001.1	1	41122	42759	545	Cluster 1	LXG superfamily	0 0 i	NN		Cluster 2	DUF3958 superfamily	Cluster 1	DUF1910, DUF1911	+
695	Bacillus thuringiensis serovar dakota BGSC 4R1	69504458	WP_086398351.1	NZ_MOOT01000059.1	-1	402380	404146	588	Cluster 1	LXG superfamily	0 0 i	NN		Cluster 2	DUF3958 superfamily	Cluster 1	DUF1910, DUF1911	+
633	Bacillus thuringiensis BAM	63304998	WP_116366556.1	NZ_QUQW01000017.1	-1	72525	74282	585	Cluster 1	LXG superfamily	0 0 i	NN		Cluster 2	DUF3958 superfamily	Cluster 4	DUF1910, DUF1911	+
335	Bacillus cereus AFS080536	33503911	WP_098541965.1	NZ_NUXN01000016.1	-1	432502	434259	585	Cluster 1	LXG superfamily	0 0 i	NN		Cluster 2	DUF3958 superfamily	Cluster 4	DUF1910, DUF1911	+
132	Bacillus cereus AFS012400	13202683	WP_098213943.1	NZ_NTVO01000023.1	1	30911	32674	587	Cluster 1	LXG superfamily	0 0 i	NN		Cluster 2	DUF3958 superfamily	Cluster 4	DUF1910, DUF1911 superfamily	+
732	Bacillus thuringiensis serovar morrisoni HD 600	73206638	WP_042598186.1	NZ_JTHH01000008.1	-1	6252605	6254341	578	Cluster 1	LXG superfamily	0 0 i	NN		Cluster 2	DUF3958 superfamily	Cluster 4	DUF1910, DUF1911 superfamily	+
793	Bacillus toyonensis AFS034699	79304875	WP_098137936.1	NZ_NUTW01000037.1	1	135862	137625	587	Cluster 1	LXG superfamily	0 0 i	NN		Cluster 2	DUF3958 superfamily	Cluster 4	DUF1910, DUF1911 superfamily	+
692	Bacillus thuringiensis serovar cameroun BGSC 4AF1	69202512	WP_087949619.1	NZ_NFCI01000091.1	1	208228	209991	587	Cluster 1	LXG superfamily	0 0 i	NN		Cluster 2	DUF3958 superfamily	Cluster 4	DUF1910, DUF1911	+
540	Bacillus thuringiensis AFS015413	54006786	WP_042598186.1	NZ_NTUS01000229.1	-1	17927	19663	578	Cluster 1	LXG superfamily	0 0 i	NN		Cluster 2	DUF3958 superfamily	Cluster 4	DUF1910, DUF1911 superfamily	+
786	Bacillus toyonensis AFS030602	78602981	WP_098954521.1	NZ_NUUO01000021.1	1	103654	105417	587	Cluster 1	LXG superfamily	0 0 i	NN		Cluster 2	DUF3958 superfamily	Cluster 4	DUF1910, DUF1911	+
301	Bacillus cereus AFS070861	30100016	WP_098610970.1	NZ_NVAP01000001.1	1	11627	13390	587	Cluster 1	LXG superfamily	0 0 i	NN		Cluster 2	DUF3958 superfamily	Cluster 4	DUF1910, DUF1911	+
411	Bacillus cereus FORC_047	41102981	WP_089171333.1	NZ_CP017060.1	-1	2939436	2941199	587	Cluster 1	LXG superfamily	0 0 i	NN		Cluster 2	DUF3958 superfamily	Cluster 4	DUF1910, DUF1911	+
661	Bacillus thuringiensis WBt-2	66104487	WP_042598186.1	NZ_NHNR01000051.1	1	961	2697	578	Cluster 1	LXG superfamily	0 0 i	NN		Cluster 2	DUF3958 superfamily	Cluster 4	DUF1910, DUF1911 superfamily	+
731	Bacillus thuringiensis serovar morrisoni BGSC 4K1	73106135	WP_042598186.1	NZ_PGEC01000286.1	1	1104	2840	578	Cluster 1	LXG superfamily	0 0 i	NN		Cluster 2	DUF3958 superfamily	Cluster 4	DUF1910, DUF1911 superfamily	+
808	Bacillus toyonensis AFS053584	80803233	WP_098821277.1	NZ_NURE01000029.1	1	130998	132761	587	Cluster 1	LXG superfamily	0 0 i	NN		Cluster 2	DUF3958 superfamily	Cluster 4	DUF1910, DUF1911 superfamily	+
656	Bacillus thuringiensis L-7601	65603293	WP_079245694.1	NZ_CP020002.1	-1	3241476	3243233	585	Cluster 1	LXG superfamily	0 0 i	NN		Cluster 2	DUF3958 superfamily	Cluster 4	DUF1910, DUF1911	+
834	Bacillus toyonensis AFS073128	83405205	WP_098137936.1	NZ_NVHK01000189.1	-1	2578	4341	587	Cluster 1	LXG superfamily	0 0 i	NN		Cluster 2	DUF3958 superfamily	Cluster 4	DUF1910, DUF1911 superfamily	+
743	Bacillus thuringiensis serovar thompsoni BGSC 4O1	74301394	WP_042598186.1	NZ_NFEC01000037.1	-1	38995	40731	578	Cluster 1	LXG superfamily	0 0 i	NN		Cluster 2	DUF3958 superfamily	Cluster 4	DUF1910, DUF1911 superfamily	+
108	Bacillus cereus AFS007158	10800060	WP_098289858.1	NZ_NTXQ01000002.1	-1	29595	31352	585	Cluster 1	LXG superfamily	0 0 i	NN		Cluster 2	DUF3958 superfamily	Cluster 4	DUF1910, DUF1911	+
774	Bacillus toyonensis AFS025179	77402210	WP_098137936.1	NZ_NUBC01000011.1	-1	15328	17091	587	Cluster 1	LXG superfamily	0 0 i	NN		Cluster 2	DUF3958 superfamily	Cluster 4	DUF1910, DUF1911 superfamily	+
649	Bacillus thuringiensis HD12	64903283	WP_042598186.1	NZ_CP014847.1	-1	3177620	3179356	578	Cluster 1	LXG superfamily	0 0 i	NN		Cluster 2	DUF3958 superfamily	Cluster 4	DUF1910, DUF1911 superfamily	+
258	Bacillus cereus AFS053406	25803967	WP_098213943.1	NZ_NUHJ01000036.1	1	226309	228072	587	Cluster 1	LXG superfamily	0 0 i	NN		Cluster 2	DUF3958 superfamily	Cluster 4	DUF1910, DUF1911 superfamily	+
429	Bacillus cereus MOD1_Bc106	42905104	WP_076874407.1	NZ_MLKI01000034.1	-1	247181	248944	587	Cluster 1	LXG superfamily	0 0 i	NN		Cluster 2	DUF3958 superfamily	Cluster 4	DUF1910, DUF1911	+
278	Bacillus cereus AFS062641	27804322	WP_098645456.1	NZ_NVDC01000025.1	-1	74559	76316	585	Cluster 1	LXG superfamily	0 0 i	NN		Cluster 2	DUF3958 superfamily	Cluster 4	DUF1910, DUF1911	+
849	Bacillus toyonensis AFS085003	84901759	WP_098137936.1	NZ_NVFG01000009.1	1	135752	137515	587	Cluster 1	LXG superfamily	0 0 i	NN		Cluster 2	DUF3958 superfamily	Cluster 4	DUF1910, DUF1911 superfamily	+
671	Bacillus thuringiensis JM-Mgvxx-63	67102629	WP_029442673.1	NZ_AYSM01000017.1	-1	73987	75750	587	Cluster 1	LXG superfamily	0 0 i	NN		Cluster 2	DUF3958 superfamily	Cluster 4	DUF1910, DUF1911	+
172	Bacillus cereus AFS025653	17202643	WP_000056114.1	NZ_NTQN01000009.1	1	76129	77895	588	Cluster 1	LXG superfamily	0 0 i	NN		Cluster 2	DUF3958 superfamily	No Downstream	-	+
253	Bacillus cereus AFS052525	25300253	WP_000056114.1	NZ_NUHV01000003.1	1	72460	74226	588	Cluster 1	LXG superfamily	0 0 i	NN		Cluster 2	DUF3958 superfamily	No Downstream	-	+
418	Bacillus cereus FSL W8-0640	41804339	WP_061655557.1	NZ_LOQA01000142.1	-1	760	2526	588	Cluster 1	LXG superfamily	0 0 i	NN		Cluster 2	DUF3958 superfamily	No Downstream	-	+
381	Bacillus cereus AFS097219	38105402	WP_084064182.1	NZ_NVLF01000049.1	-1	398	2164	588	Cluster 1	LXG superfamily	0 0 i	NN		Cluster 2	DUF3958 superfamily	No Downstream	-	+
312	Bacillus cereus AFS073631	31205972	WP_097797616.1	NZ_NUZQ01000218.1	-1	751	2388	545	Cluster 1	LXG superfamily	0 0 i	NN		Cluster 2	DUF3958 superfamily	No Downstream	-	+
534	Bacillus thuringiensis AFS005140	53401810	WP_098317213.1	NZ_NTYF01000027.1	-1	540	2177	545	Cluster 1	LXG superfamily	0 0 i	NN		Cluster 2	DUF3958 superfamily	No Downstream	-	+
627	Bacillus thuringiensis AFS096719	62703123	WP_084064182.1	NZ_NVNP01000017.1	-1	398	2164	588	Cluster 1	LXG superfamily	0 0 i	NN		Cluster 2	DUF3958 superfamily	No Downstream	-	+
282	Bacillus cereus AFS064200	28204762	WP_098281204.1	NZ_NVCT01000040.1	-1	594	2360	588	Cluster 1	LXG superfamily	0 0 i	NN		Cluster 2	DUF3958 superfamily	No Downstream	-	+
177	Bacillus cereus AFS028292	17705828	WP_098281204.1	NZ_NTTC01000044.1	1	72899	74665	588	Cluster 1	LXG superfamily	0 0 i	NN		Cluster 2	DUF3958 superfamily	No Downstream	-	+
363	Bacillus cereus AFS088784	36306239	WP_097797616.1	NZ_NVNN01000085.1	-1	796	2433	545	Cluster 1	LXG superfamily	0 0 i	NN		Cluster 2	DUF3958 superfamily	No Downstream	-	+
210	Bacillus cereus AFS039661	21005894	WP_098281204.1	NZ_NUMP01000060.1	1	72772	74538	588	Cluster 1	LXG superfamily	0 0 i	NN		Cluster 2	DUF3958 superfamily	No Downstream	-	+
761	Bacillus toyonensis AFS011667	76101900	WP_097954304.1	NZ_NUDH01000011.1	1	52217	53851	544	Cluster 1	LXG superfamily	0 0 i	NN		Cluster 2	DUF3958 superfamily	No Downstream	-	+
619	Bacillus thuringiensis AFS088016	61905792	WP_098317213.1	NZ_NUUZ01000155.1	1	29755	31392	545	Cluster 1	LXG superfamily	0 0 i	NN		Cluster 2	DUF3958 superfamily	No Downstream	-	+
230	Bacillus cereus AFS044880	23004396	WP_000056114.1	NZ_NUKB01000020.1	-1	566	2332	588	Cluster 1	LXG superfamily	0 0 i	NN		Cluster 2	DUF3958 superfamily	No Downstream	-	+
197	Bacillus cereus AFS034246	19700435	WP_000056114.1	NZ_NUNZ01000006.1	-1	566	2332	588	Cluster 1	LXG superfamily	0 0 i	NN		Cluster 2	DUF3958 superfamily	No Downstream	-	+
79	Bacillus cereus 16-00221	7904871	WP_076874407.1	NZ_FWZC01000083.1	1	37190	38953	587	Cluster 1	LXG superfamily	0 0 i	NN		Cluster 2	DUF3958 superfamily	No Downstream	-	+
870	Bacillus toyonensis NMTD92	87001766	WP_098711494.1	NZ_PVRN01000003.1	-1	369949	371727	592	Cluster 1	LXG superfamily	0 0 i	NN		Cluster 2	DUF3958 superfamily	Cluster 5	DUF1910 superfamily, DUF1911	+
816	Bacillus toyonensis AFS061268	81603815	WP_098711494.1	NZ_NVJU01000042.1	1	47535	49313	592	Cluster 1	LXG superfamily	0 0 i	NN		Cluster 2	DUF3958 superfamily	Cluster 5	DUF1910 superfamily, DUF1911	+
269	Bacillus cereus AFS059198	26902428	WP_098430076.1	NZ_NVEI01000010.1	1	75825	77603	592	Cluster 1	LXG superfamily	0 0 i	NN		Cluster 2	DUF3958 superfamily	Cluster 5	DUF1910 superfamily, DUF1911	+
229	Bacillus cereus AFS044547	22900905	WP_098430076.1	NZ_NUKE01000009.1	-1	78260	80038	592	Cluster 1	LXG superfamily	0 0 i	NN		Cluster 2	DUF3958 superfamily	Cluster 5	DUF1910 superfamily, DUF1911	+
184	Bacillus cereus AFS029679	18405418	WP_098430076.1	NZ_NUPX01000059.1	1	71723	73501	592	Cluster 1	LXG superfamily	0 0 i	NN		Cluster 2	DUF3958 superfamily	Cluster 5	DUF1910 superfamily, DUF1911	+
111	Bacillus cereus AFS007693	11100396	WP_098430076.1	NZ_NTXJ01000003.1	1	71722	73500	592	Cluster 1	LXG superfamily	0 0 i	NN		Cluster 2	DUF3958 superfamily	Cluster 5	DUF1910 superfamily, DUF1911	+
800	Bacillus toyonensis AFS045425	80005363	WP_098711494.1	NZ_NUSL01000088.1	-1	6954	8732	592	Cluster 1	LXG superfamily	0 0 i	NN		Cluster 2	DUF3958 superfamily	Cluster 5	DUF1910 superfamily, DUF1911	+
116	Bacillus cereus AFS008413	11604336	WP_098434914.1	NZ_NTXB01000011.1	1	469942	471720	592	Cluster 1	LXG superfamily	0 0 i	NN		Cluster 2	DUF3958 superfamily	Cluster 5	DUF1910 superfamily, DUF1911	+
314	Bacillus cereus AFS074515	31405525	WP_098430076.1	NZ_NUZM01000037.1	-1	2183	3961	592	Cluster 1	LXG superfamily	0 0 i	NN		Cluster 2	DUF3958 superfamily	Cluster 5	DUF1910 superfamily, DUF1911	+
168	Bacillus cereus AFS025120	16801364	WP_098340864.1	NZ_NTQU01000003.1	-1	315177	316907	576	Cluster 1	LXG superfamily	0 0 i	NN		Cluster 2	DUF3958 superfamily	Cluster 5	DUF1910 superfamily, DUF1911	+
486	Bacillus cereus VD133	48602575	WP_016110226.1	NZ_KB976173.1	-1	2399768	2401546	592	Cluster 1	LXG superfamily	0 0 i	NN		Cluster 2	DUF3958 superfamily	Cluster 5	DUF1910 superfamily, DUF1911	+
254	Bacillus cereus AFS052902	25405645	WP_016110226.1	NZ_NUHR01000048.1	-1	875	2653	592	Cluster 1	LXG superfamily	0 0 i	NN		Cluster 2	DUF3958 superfamily	Cluster 5	DUF1910 superfamily, DUF1911	+
306	Bacillus cereus AFS071107	30602937	WP_098430076.1	NZ_NVAJ01000031.1	-1	1160	2938	592	Cluster 1	LXG superfamily	0 0 i	NN		Cluster 2	DUF3958 superfamily	Cluster 5	DUF1910 superfamily, DUF1911	+
257	Bacillus cereus AFS053336	25704680	WP_016110226.1	NZ_NUHK01000071.1	1	29349	31127	592	Cluster 1	LXG superfamily	0 0 i	NN		Cluster 2	DUF3958 superfamily	Cluster 5	DUF1910 superfamily, DUF1911	+
208	Bacillus cereus AFS038754	20805433	WP_098430076.1	NZ_NUMU01000096.1	1	71723	73501	592	Cluster 1	LXG superfamily	0 0 i	NN		Cluster 2	DUF3958 superfamily	Cluster 5	DUF1910 superfamily, DUF1911	+
431	Bacillus cereus MOD1_Bc110	43105172	WP_076868707.1	NZ_MLKJ01000082.1	-1	15506	17134	542	Cluster 1	LXG superfamily	0 0 i	NN		Cluster 2	DUF3958 superfamily	Cluster 12	DUF1910, DUF1911 superfamily	+
949	Bacillus wiedmannii BAG2X1-2	94903104	WP_000056134.1	NZ_JH791910.1	1	2943705	2945306	533	Cluster 1	LXG superfamily	0 0 i	NN		Cluster 2	DUF3958 superfamily	Cluster 12	DUF1910, DUF1911	+
933	Bacillus wiedmannii AFS071466	93305261	WP_098656079.1	NZ_NVHU01000030.1	-1	372960	374561	533	Cluster 1	LXG superfamily	0 0 i	NN		Cluster 2	DUF3958 superfamily	Cluster 12	DUF1910, DUF1911	+
547	Bacillus thuringiensis AFS020602	54705097	WP_086413775.1	NZ_NTSL01000141.1	-1	17646	19283	545	Cluster 1	LXG superfamily	0 0 i	NN		Cluster 2	DUF3958 superfamily	Cluster 34	DUF1910 superfamily	+
772	Bacillus toyonensis AFS023984	77203857	WP_070173390.1	NZ_NUBJ01000042.1	1	57072	58715	547	Cluster 1	LXG superfamily	0 0 i	NN		Cluster 2	DUF3958 superfamily	Cluster 34	-	+
668	Bacillus thuringiensis DAR 81934	66803537	WP_017763326.1	NZ_CM001804.1	-1	3252587	3254353	588	Cluster 1	LXG superfamily	0 0 i	NN		Cluster 2	DUF3958 superfamily	Cluster 32	DUF1910, DUF1911 superfamily	+
301	Bacillus cereus AFS070861	30100018	WP_080681811.1	NZ_NVAP01000001.1	1	14155	14736	193	No Cluster	-	0 0 i	NN		Cluster 4	DUF1910, DUF1911	Cluster 1	DUF1910, DUF1911	+
323	Bacillus cereus AFS076596	32305573	WP_098509023.1	NZ_NUYT01000031.1	-1	73704	74141	145	No Cluster	-	0 0 i	NN		Cluster 18	-	Cluster 1	DUF1910, DUF1911	+
691	Bacillus thuringiensis serovar azorensis BGSC 4CB1	69100443	WP_000746317.1	NZ_NFDO01000025.1	1	1988	2314	108	No Cluster	-	0 0 i	NN		Cluster 18	-	Cluster 1	DUF1910, DUF1911	-
331	Bacillus cereus AFS079629	33102371	WP_098560668.1	NZ_NUXS01000015.1	-1	71864	72271	135	No Cluster	-	0 0 i	NN		Cluster 11	DUF1910, DUF1911	Cluster 1	DUF1910, DUF1911	+
333	Bacillus cereus AFS080164	33300863	WP_098559391.1	NZ_NUXP01000003.1	-1	72868	73296	142	No Cluster	-	0 0 i	NN		No Upstream	-	Cluster 1	DUF1910, DUF1911	+
358	Bacillus cereus AFS087654	35805349	WP_087986231.1	NZ_NUVC01000050.1	-1	29235	29696	153	No Cluster	-	0 0 i	NN		No Upstream	-	Cluster 1	DUF1910, DUF1911	+
684	Bacillus thuringiensis serovar aizawai T07183	68406920	WP_000746317.1	NZ_NFEV01000226.1	1	2167	2493	108	No Cluster	-	0 0 i	NN		Cluster 18	-	Cluster 1	DUF1910, DUF1911	-
683	Bacillus thuringiensis serovar aizawai T07153	68305313	WP_000746317.1	NZ_NFEU01000143.1	-1	1294	1620	108	No Cluster	-	0 0 i	NN		Cluster 18	-	Cluster 1	DUF1910, DUF1911	-
719	Bacillus thuringiensis serovar kurstaki str. HD-1	71904323	WP_000746317.1	NZ_JMHW01000113.1	1	53236	53562	108	No Cluster	-	0 0 i	NN		Cluster 18	-	Cluster 1	DUF1910, DUF1911	-
720	Bacillus thuringiensis serovar kurstaki str. HD-1	72002939	WP_000746317.1	NZ_CP004870.1	1	2834110	2834436	108	No Cluster	-	0 0 i	NN		Cluster 18	-	Cluster 1	DUF1910, DUF1911	-
721	Bacillus thuringiensis serovar kurstaki str. HD73	72102954	WP_000746317.1	NC_020238.1	1	2841400	2841726	108	No Cluster	-	0 0 i	NN		Cluster 18	-	Cluster 1	DUF1910, DUF1911	-
364	Bacillus cereus AFS089031	36403357	WP_098207498.1	NZ_NVNM01000130.1	-1	27783	28337	184	No Cluster	-	0 0 i	NN		No Upstream	-	Cluster 1	DUF1910, DUF1911	+
365	Bacillus cereus AFS089527	36504913	WP_098944628.1	NZ_NVNK01000044.1	-1	30092	30460	122	No Cluster	-	0 0 i	NN		No Upstream	-	Cluster 1	DUF1910, DUF1911	+
694	Bacillus thuringiensis serovar colmeri BGSC 4X1	69406445	WP_000746317.1	NZ_NFEI01000201.1	-1	1294	1620	108	No Cluster	-	0 0 i	NN		No Upstream	-	Cluster 1	DUF1910, DUF1911	-
680	Bacillus thuringiensis serovar aizawai T07128	68005572	WP_000746317.1	NZ_NFER01000154.1	1	2167	2493	108	No Cluster	-	0 0 i	NN		Cluster 18	-	Cluster 1	DUF1910, DUF1911	-
679	Bacillus thuringiensis serovar aizawai T07030	67907111	WP_000746317.1	NZ_NFEQ01000250.1	1	2167	2493	108	No Cluster	-	0 0 i	NN		Cluster 18	-	Cluster 1	DUF1910, DUF1911	-
701	Bacillus thuringiensis serovar galleriae BGSC 4G1	70100777	WP_000746317.1	NZ_NFDR01000030.1	1	1988	2314	108	No Cluster	-	0 0 i	NN		Cluster 18	-	Cluster 1	DUF1910, DUF1911	-
127	Bacillus cereus AFS011058	12700450	WP_098207498.1	NZ_NTWA01000007.1	1	18793	19347	184	No Cluster	-	0 0 i	NN		No Upstream	-	Cluster 1	DUF1910, DUF1911	+
1120	Hungateiclostridium thermocellum JW20	112001364	WP_003518842.1	NZ_ABVG02000001.1	-1	1618153	1618497	114	No Cluster	-	0 0 i	NN		Cluster 3	DUF1910, DUF1911	Cluster 1	DUF1910, DUF1911	+
1119	Hungateiclostridium thermocellum DSM 2360 LQRI	111901059	WP_003519717.1	NZ_CP016502.1	1	1277308	1277652	114	No Cluster	-	0 0 i	NN		Cluster 3	DUF1910, DUF1911	Cluster 1	DUF1910, DUF1911	+
678	Bacillus thuringiensis serovar aizawai T07019	67807633	WP_000746317.1	NZ_NFEP01000277.1	1	2167	2493	108	No Cluster	-	0 0 i	NN		Cluster 18	-	Cluster 1	DUF1910, DUF1911	-
677	Bacillus thuringiensis serovar aizawai T07005	67705713	WP_000746317.1	NZ_NFEO01000146.1	-1	1294	1620	108	No Cluster	-	0 0 i	NN		Cluster 18	-	Cluster 1	DUF1910, DUF1911	-
702	Bacillus thuringiensis serovar galleriae BGSC 4G4	70202378	WP_000746317.1	NZ_PGDZ01000093.1	-1	1853	2179	108	No Cluster	-	0 0 i	NN		No Upstream	-	Cluster 1	DUF1910, DUF1911	-
705	Bacillus thuringiensis serovar huazhongensis BGSC 4BD1	70502852	WP_085960086.1	NZ_CM000756.1	1	2737083	2737511	142	No Cluster	-	0 0 i	NN		Cluster 18	-	Cluster 1	DUF1910, DUF1911	+
286	Bacillus cereus AFS065770	28602159	WP_087986231.1	NZ_NVCH01000016.1	-1	29236	29697	153	No Cluster	-	0 0 i	NN		No Upstream	-	Cluster 1	DUF1910, DUF1911	+
675	Bacillus thuringiensis serovar aizawai BGSC 4J4	67506412	WP_000746317.1	NZ_NFDX01000181.1	1	2167	2493	108	No Cluster	-	0 0 i	NN		Cluster 18	-	Cluster 1	DUF1910, DUF1911	-
674	Bacillus thuringiensis serovar aizawai BGSC 4J2	67406620	WP_000746317.1	NZ_NFDV01000301.1	1	2167	2493	108	No Cluster	-	0 0 i	NN		Cluster 18	-	Cluster 1	DUF1910, DUF1911	-
1120	Hungateiclostridium thermocellum JW20	112001362	WP_027622846.1	NZ_ABVG02000001.1	-1	1616052	1616396	114	No Cluster	-	0 0 i	NN		Cluster 3	DUF1910, DUF1911	Cluster 1	DUF1910, DUF1911	+
671	Bacillus thuringiensis JM-Mgvxx-63	67102627	WP_080681811.1	NZ_AYSM01000017.1	-1	72641	73222	193	No Cluster	-	0 0 i	NN		Cluster 4	DUF1910, DUF1911	Cluster 1	DUF1910, DUF1911	+
271	Bacillus cereus AFS059960	27104869	WP_098683016.1	NZ_NVDW01000216.1	-1	27783	28337	184	No Cluster	-	0 0 i	NN		No Upstream	-	Cluster 1	DUF1910, DUF1911	+
662	Bacillus thuringiensis YC-10	66205897	WP_000746317.1	NZ_CP011349.1	-1	5601882	5602208	108	No Cluster	-	0 0 i	NN		No Upstream	-	Cluster 1	DUF1910, DUF1911	-
125	Bacillus cereus AFS010272	12502934	WP_087986231.1	NZ_NTWG01000016.1	-1	27812	28273	153	No Cluster	-	0 0 i	NN		No Upstream	-	Cluster 1	DUF1910, DUF1911	+
97	Bacillus cereus AFS002094	9700712	WP_087986231.1	NZ_NTZJ01000010.1	-1	32074	32535	153	No Cluster	-	0 0 i	NN		No Upstream	-	Cluster 1	DUF1910, DUF1911	+
655	Bacillus thuringiensis KNU-07	65502863	WP_031312493.1	NZ_CP016588.1	1	2744755	2745162	135	No Cluster	-	0 0 i	NN		Cluster 18	-	Cluster 1	DUF1910, DUF1911	+
652	Bacillus thuringiensis I13	65204778	WP_000746317.1	NZ_NFEN01000130.1	1	2167	2493	108	No Cluster	-	0 0 i	NN		Cluster 18	-	Cluster 1	DUF1910, DUF1911	-
96	Bacillus cereus AFS001977	9601680	WP_087986231.1	NZ_NTZL01000016.1	-1	29243	29704	153	No Cluster	-	0 0 i	NN		No Upstream	-	Cluster 1	DUF1910, DUF1911	+
95	Bacillus cereus AFS001900	9502654	WP_098207498.1	NZ_NTZM01000069.1	1	15850	16404	184	No Cluster	-	0 0 i	NN		No Upstream	-	Cluster 1	DUF1910, DUF1911	+
135	Bacillus cereus AFS013997	13505694	WP_087986231.1	NZ_NTVE01000065.1	-1	29239	29700	153	No Cluster	-	0 0 i	NN		No Upstream	-	Cluster 1	DUF1910, DUF1911	+
718	Bacillus thuringiensis serovar kurstaki HD 1	71804177	WP_000746317.1	NZ_CP010005.1	-1	2995623	2995949	108	No Cluster	-	0 0 i	NN		No Upstream	-	Cluster 1	DUF1910, DUF1911	-
85	Bacillus cereus 8A	8505782	WP_114160991.1	NZ_MNPX01000109.1	1	89	745	218	No Cluster	-	0 0 i	NN		No Upstream	-	Cluster 1	DUF1910, DUF1911	+
81	Bacillus cereus 6/27/S	8105151	WP_000746317.1	NZ_LABV01000128.1	1	2167	2493	108	No Cluster	-	0 0 i	NN		Cluster 18	-	Cluster 1	DUF1910, DUF1911	-
76	Bacillus cereus 16-00193	7605035	WP_061130401.1	NZ_FWZA01000046.1	1	149594	149953	119	No Cluster	-	0 0 i	NN		Cluster 100	-	Cluster 1	DUF1910, DUF1911	+
1119	Hungateiclostridium thermocellum DSM 2360 LQRI	111901057	WP_003518842.1	NZ_CP016502.1	1	1275189	1275533	114	No Cluster	-	0 0 i	NN		Cluster 3	DUF1910, DUF1911	Cluster 1	DUF1910, DUF1911	+
884	Bacillus wiedmannii AFS017127	88402150	WP_098123667.1	NZ_NUCQ01000018.1	1	83529	83963	144	No Cluster	-	0 0 i	NN		Cluster 18	-	Cluster 1	DUF1910, DUF1911	+
1118	Hungateiclostridium thermocellum DSM 2360	111802386	WP_003518842.1	NZ_ACVX01000032.1	-1	717	1061	114	No Cluster	-	0 0 i	NN		No Upstream	-	Cluster 1	DUF1910, DUF1911	+
636	Bacillus thuringiensis BMB3201	63605703	WP_053514270.1	NZ_LDEU01000145.1	1	5748	6155	135	No Cluster	-	0 0 i	NN		Cluster 18	-	Cluster 1	DUF1910, DUF1911	+
632	Bacillus thuringiensis AK47	63203890	WP_042991153.1	NZ_JWST01000023.1	-1	238500	238826	108	No Cluster	-	0 0 i	NN		No Upstream	-	Cluster 1	DUF1910, DUF1911	-
293	Bacillus cereus AFS067996	29305308	WP_031312493.1	NZ_NVBF01000057.1	1	3565	3972	135	No Cluster	-	0 0 i	NN		Cluster 18	-	Cluster 1	DUF1910, DUF1911	+
201	Bacillus cereus AFS036381	20105303	WP_031312493.1	NZ_NUNJ01000062.1	1	84390	84797	135	No Cluster	-	0 0 i	NN		Cluster 18	-	Cluster 1	DUF1910, DUF1911	+
559	Bacillus thuringiensis AFS031814	55901186	WP_098987035.1	NZ_NUOS01000011.1	-1	40762	41430	222	No Cluster	-	0 0 i	NN		Cluster 9	PRK00819	Cluster 1	DUF1910, DUF1911	+
1117	Hungateiclostridium thermocellum DSM 1313	111701061	WP_003519717.1	NC_017304.1	1	1273187	1273531	114	No Cluster	-	0 0 i	NN		No Upstream	-	Cluster 1	DUF1910, DUF1911	+
142	Bacillus cereus AFS016599	14202200	WP_098207498.1	NZ_NTUK01000077.1	-1	27783	28337	184	No Cluster	-	0 0 i	NN		No Upstream	-	Cluster 1	DUF1910, DUF1911	+
199	Bacillus cereus AFS035954	19902640	WP_098683413.1	NZ_NUNO01000009.1	-1	539500	539928	142	No Cluster	-	0 0 i	NN		No Upstream	-	Cluster 1	DUF1910, DUF1911	+
198	Bacillus cereus AFS035470	19803196	WP_088083914.1	NZ_NUNP01000019.1	-1	120401	120709	102	No Cluster	-	0 0 i	NN		Cluster 11	DUF1910, DUF1911	Cluster 1	DUF1910, DUF1911	-
723	Bacillus thuringiensis serovar kurstaki str. YBT-1520	72303327	WP_000746317.1	NZ_CP007607.1	-1	3136585	3136911	108	No Cluster	-	0 0 i	NN		No Upstream	-	Cluster 1	DUF1910, DUF1911	-
520	Bacillus sp. OE	52003004	WP_088083914.1	NZ_QUQQ01000003.1	-1	477151	477459	102	No Cluster	-	0 0 i	NN		Cluster 11	DUF1910, DUF1911	Cluster 1	DUF1910, DUF1911	-
515	Bacillus sp. JKS001846	51502780	WP_053514270.1	NZ_FWYG01000001.1	1	2671440	2671847	135	No Cluster	-	0 0 i	NN		Cluster 18	-	Cluster 1	DUF1910, DUF1911	+
129	Bacillus cereus AFS011531	12901229	WP_087986231.1	NZ_NTVX01000008.1	1	73857	74318	153	No Cluster	-	0 0 i	NN		Cluster 18	-	Cluster 1	DUF1910, DUF1911	+
181	Bacillus cereus AFS029052	18105719	WP_098207498.1	NZ_NTST01000308.1	1	15850	16404	184	No Cluster	-	0 0 i	NN		No Upstream	-	Cluster 1	DUF1910, DUF1911	+
270	Bacillus cereus AFS059650	27001758	WP_098683413.1	NZ_NVEB01000009.1	1	68498	68926	142	No Cluster	-	0 0 i	NN		No Upstream	-	Cluster 1	DUF1910, DUF1911	+
506	Bacillus paranthracis Mn5	50602188	WP_116777231.1	NZ_MACE01000024.1	1	995	1492	165	No Cluster	-	0 0 i	NN		Cluster 100	-	Cluster 1	DUF1910, DUF1911	+
906	Bacillus wiedmannii AFS045844	90603175	WP_098123667.1	NZ_NUSI01000018.1	-1	75666	76100	144	No Cluster	-	0 0 i	NN		No Upstream	-	Cluster 1	DUF1910, DUF1911	+
1325	Solibacillus sp. R5-41	132501768	WP_099423603.1	NZ_CP024123.1	1	1900152	1900679	175	No Cluster	-	0 0 i	NN		Cluster 3	DUF1910, DUF1911	Cluster 1	DUF1910, DUF1911	+
268	Bacillus cereus AFS058833	26805677	WP_031312493.1	NZ_NVEM01000050.1	1	3565	3972	135	No Cluster	-	0 0 i	NN		Cluster 18	-	Cluster 1	DUF1910, DUF1911	+
736	Bacillus thuringiensis serovar pirenaica BGSC 4BU1	73602353	WP_086423645.1	NZ_MOON01000079.1	1	70365	70943	192	No Cluster	-	0 0 i	NN		Cluster 44	-	Cluster 1	DUF1910, DUF1911	+
238	Bacillus cereus AFS047280	23804867	WP_098207498.1	NZ_NUJH01000371.1	1	5605	6159	184	No Cluster	-	0 0 i	NN		No Upstream	-	Cluster 1	DUF1910, DUF1911	+
236	Bacillus cereus AFS046747	23603200	WP_087986231.1	NZ_NUJL01000021.1	-1	29239	29700	153	No Cluster	-	0 0 i	NN		No Upstream	-	Cluster 1	DUF1910, DUF1911	+
487	Bacillus cereus VD140	48703101	WP_033694127.1	NZ_KB976806.1	-1	570499	570906	135	No Cluster	-	0 0 i	NN		No Upstream	-	Cluster 1	DUF1910, DUF1911	+
716	Bacillus thuringiensis serovar kurstaki BGSC 4D4	71602973	WP_000746317.1	NZ_PHSM01000001.1	1	2841400	2841726	108	No Cluster	-	0 0 i	NN		Cluster 18	-	Cluster 1	DUF1910, DUF1911	-
471	Bacillus cereus BMG1.7	47104581	WP_016090455.1	NZ_KB976582.1	-1	294318	294623	101	No Cluster	-	0 0 i	NN		No Upstream	-	Cluster 1	DUF1910, DUF1911	-
466	Bacillus cereus BAG3O-1	46603045	WP_082181415.1	NZ_KB976980.1	-1	2873476	2873904	142	No Cluster	-	0 0 i	NN		No Upstream	-	Cluster 1	DUF1910, DUF1911	+
458	Bacillus cereus SJ-S20	45804831	WP_063245378.1	NZ_NMYN01000058.1	-1	267655	268062	135	No Cluster	-	0 0 i	NN		No Upstream	-	Cluster 1	DUF1910, DUF1911	+
457	Bacillus cereus RIVM_BC485	45702968	WP_088083914.1	NZ_FMSK01000023.1	-1	160366	160674	102	No Cluster	-	0 0 i	NN		Cluster 11	DUF1910, DUF1911	Cluster 1	DUF1910, DUF1911	-
455	Bacillus cereus RIVM BC 934	45501247	WP_000746317.1	NZ_LABP01000048.1	-1	1294	1620	108	No Cluster	-	0 0 i	NN		Cluster 18	-	Cluster 1	DUF1910, DUF1911	-
454	Bacillus cereus NWUAB01	45404764	WP_113304460.1	NZ_QNGD01000466.1	-1	1532	2113	193	No Cluster	-	0 0 i	NN		Cluster 4	DUF1910, DUF1911	Cluster 1	DUF1910, DUF1911	+
161	Bacillus cereus AFS023720	16103822	WP_098207498.1	NZ_NTRH01000136.1	-1	27783	28337	184	No Cluster	-	0 0 i	NN		No Upstream	-	Cluster 1	DUF1910, DUF1911	+
233	Bacillus cereus AFS046340	23303010	WP_098683016.1	NZ_NUJP01000082.1	-1	6052	6606	184	No Cluster	-	0 0 i	NN		No Upstream	-	Cluster 1	DUF1910, DUF1911	+
688	Bacillus thuringiensis serovar amagiensis BGSC 4AE1	68805932	WP_000746317.1	NZ_NFCH01000201.1	1	1988	2314	108	No Cluster	-	0 0 i	NN		Cluster 18	-	Cluster 1	DUF1910, DUF1911	-
1147	Lysinibacillus sp. FJAT-14222	114704485	WP_075807323.1	NZ_LIYL01000051.1	-1	39112	39669	185	No Cluster	-	0 0 i	NN		Cluster 89	PT-TG	Cluster 1	DUF1910, DUF1911	+
158	Bacillus cereus AFS022169	15800341	WP_098207498.1	NZ_NTSA01000020.1	-1	27783	28337	184	No Cluster	-	0 0 i	NN		No Upstream	-	Cluster 1	DUF1910, DUF1911	+
1115	Hungateiclostridium thermocellum AD2	111501065	WP_003519717.1	NZ_PDBW01000001.1	1	1276837	1277181	114	No Cluster	-	0 0 i	NN		Cluster 3	DUF1910, DUF1911	Cluster 1	DUF1910, DUF1911	+
1146	Lysinibacillus mangiferihumi M-GX18	114600400	WP_107894038.1	NZ_PYWM01000001.1	1	365580	366152	190	No Cluster	-	0 0 i	NN		No Upstream	-	Cluster 1	DUF1910, DUF1911	+
222	Bacillus cereus AFS042904	22204898	WP_098560668.1	NZ_NUKY01000031.1	-1	71937	72344	135	No Cluster	-	0 0 i	NN		Cluster 11	DUF1910, DUF1911	Cluster 1	DUF1910, DUF1911	+
220	Bacillus cereus AFS042307	22002961	WP_098683413.1	NZ_NULD01000010.1	1	68497	68925	142	No Cluster	-	0 0 i	NN		No Upstream	-	Cluster 1	DUF1910, DUF1911	+
640	Bacillus thuringiensis Bc601	64002899	WP_000746317.1	NZ_CP015150.1	1	2813360	2813686	108	No Cluster	-	0 0 i	NN		Cluster 18	-	Cluster 1	DUF1910, DUF1911	-
434	Bacillus cereus MOD1_Bc133	43403514	WP_061130401.1	NZ_MIEZ01000010.1	1	651174	651533	119	No Cluster	-	0 0 i	NN		Cluster 100	-	Cluster 1	DUF1910, DUF1911	+
1054	Defluviitalea phaphyphila Alg1	105402063	WP_058486838.1	NZ_JWID01000021.1	1	15188	15526	112	No Cluster	-	0 0 i	NN		No Upstream	-	Cluster 1	DUF1910 superfamily, DUF1911	+
151	Bacillus cereus AFS018668	15102695	WP_087986231.1	NZ_NTTI01000014.1	-1	29239	29700	153	No Cluster	-	0 0 i	NN		No Upstream	-	Cluster 1	DUF1910, DUF1911	+
899	Bacillus wiedmannii AFS034338	89903256	WP_098123667.1	NZ_NUQF01000021.1	-1	20044	20478	144	No Cluster	-	0 0 i	NN		No Upstream	-	Cluster 1	DUF1910, DUF1911	+
1115	Hungateiclostridium thermocellum AD2	111501063	WP_003518842.1	NZ_PDBW01000001.1	1	1274718	1275062	114	No Cluster	-	0 0 i	NN		Cluster 3	DUF1910, DUF1911	Cluster 1	DUF1910, DUF1911	+
744	Bacillus thuringiensis serovar tolworthi BGSC 4L3	74406784	WP_000746317.1	NZ_NFDZ01000258.1	1	2162	2488	108	No Cluster	-	0 0 i	NN		Cluster 18	-	Cluster 1	DUF1910, DUF1911	-
1114	Hungateiclostridium thermocellum LQRI	111402403	WP_003519717.1	NZ_OCMV01000002.1	-1	2752391	2752735	114	No Cluster	-	0 0 i	NN		Cluster 3	DUF1910, DUF1911	Cluster 1	DUF1910, DUF1911	+
1114	Hungateiclostridium thermocellum LQRI	111402405	WP_003518842.1	NZ_OCMV01000002.1	-1	2754510	2754854	114	No Cluster	-	0 0 i	NN		Cluster 3	DUF1910, DUF1911	Cluster 1	DUF1910, DUF1911	+
428	Bacillus cereus MB.22	42801234	WP_061130401.1	NZ_LRRO01000882.1	1	21061	21420	119	No Cluster	-	0 0 i	NN		Cluster 100	-	Cluster 1	DUF1910, DUF1911	+
427	Bacillus cereus M3	42702891	WP_033678444.1	NZ_CP016316.1	-1	2836551	2836958	135	No Cluster	-	0 0 i	NN		No Upstream	-	Cluster 1	DUF1910, DUF1911	+
426	Bacillus cereus Lr 4/2	42605399	WP_080336342.1	NZ_JYCM01000107.1	-1	76701	77255	184	No Cluster	-	0 0 i	NN		No Upstream	-	Cluster 1	DUF1910, DUF1911	+
219	Bacillus cereus AFS042006	21904723	WP_098683016.1	NZ_NULF01000154.1	-1	6052	6606	184	No Cluster	-	0 0 i	NN		No Upstream	-	Cluster 1	DUF1910, DUF1911	+
424	Bacillus cereus INRA_ZB5-J	42406439	WP_088114012.1	NZ_FMBH01000085.1	-1	2192	2500	102	No Cluster	-	0 0 i	NN		Cluster 11	DUF1910, DUF1911 superfamily	Cluster 1	DUF1910, DUF1911	-
689	Bacillus thuringiensis serovar andalousiensis BGSC 4AW1	68905703	WP_087986231.1	NZ_NFCS01000145.1	1	5694	6155	153	No Cluster	-	0 0 i	NN		Cluster 18	-	Cluster 1	DUF1910, DUF1911	+
1113	Hungateiclostridium straminisolvens JCM 21531	111303387	WP_094184854.1	NZ_BAVR01000133.1	-1	1168	1662	164	No Cluster	-	0 0 i	NN		No Upstream	-	Cluster 1	DUF1910, DUF1911	+
213	Bacillus cereus AFS040054	21303169	WP_080681811.1	NZ_NUMH01000033.1	-1	70713	71294	193	No Cluster	-	0 0 i	NN		Cluster 4	DUF1910, DUF1911	Cluster 1	DUF1910, DUF1911	+
422	Bacillus cereus INRA Bc05-F1	42203024	WP_088122462.1	NZ_FMBE01000013.1	-1	1903383	1904030	215	No Cluster	-	0 0 i	NN		Cluster 44	-	Cluster 1	DUF1910, DUF1911	+
211	Bacillus cereus AFS039692	21103940	WP_098207498.1	NZ_NUMO01000136.1	-1	27783	28337	184	No Cluster	-	0 0 i	NN		No Upstream	-	Cluster 1	DUF1910, DUF1911	+
411	Bacillus cereus FORC_047	41102979	WP_089172128.1	NZ_CP017060.1	-1	2938090	2938671	193	No Cluster	-	0 0 i	NN		Cluster 4	DUF1910, DUF1911	Cluster 1	DUF1910, DUF1911	+
371	Bacillus cereus AFS093925	37100109	WP_098022300.1	NZ_NVML01000003.1	1	37574	38182	202	No Cluster	-	0 0 i	NN		Cluster 4	DUF1910, DUF1911	Cluster 1	DUF1910, DUF1911	+
664	Bacillus thuringiensis YWC2-8	66403319	WP_000746317.1	NZ_CP013055.1	-1	3110836	3111162	108	No Cluster	-	0 0 i	NN		No Upstream	-	Cluster 1	DUF1910, DUF1911	-
403	Bacillus cereus F2404B-79	40302794	WP_031312493.1	NZ_FMJG01000027.1	-1	277403	277810	135	No Cluster	-	0 0 i	NN		Cluster 4	DUF1910, DUF1911	Cluster 1	DUF1910, DUF1911	+
207	Bacillus cereus AFS038688	20704596	WP_098683016.1	NZ_NUMV01000168.1	-1	6144	6698	184	No Cluster	-	0 0 i	NN		No Upstream	-	Cluster 1	DUF1910, DUF1911	+
394	Bacillus cereus B4080	39403745	WP_001064791.1	NZ_LCYK01000065.1	-1	146000	146407	135	No Cluster	-	0 0 i	NN		No Upstream	-	Cluster 1	DUF1910, DUF1911	+
746	Bacillus thuringiensis serovar wuhanensis BGSC 4T1	74605013	WP_000746317.1	NZ_NFEE01000154.1	-1	1294	1620	108	No Cluster	-	0 0 i	NN		No Upstream	-	Cluster 1	DUF1910, DUF1911	-
390	Bacillus cereus AFS099737	39004741	WP_098683413.1	NZ_NVKF01000019.1	1	68734	69162	142	No Cluster	-	0 0 i	NN		No Upstream	-	Cluster 1	DUF1910, DUF1911	+
1112	Hungateiclostridium clariflavum 4-2a	111204064	WP_027622846.1	NZ_KI913112.1	1	4339357	4339701	114	No Cluster	-	0 0 i	NN		Cluster 50	-	Cluster 1	DUF1910, DUF1911	+
388	Bacillus cereus AFS099102	38800076	WP_080336342.1	NZ_NVKM01000001.1	1	61040	61594	184	No Cluster	-	0 0 i	NN		No Upstream	-	Cluster 1	DUF1910, DUF1911	+
373	Bacillus cereus AFS094460	37304786	WP_098683413.1	NZ_NVMI01000024.1	-1	72868	73296	142	No Cluster	-	0 0 i	NN		No Upstream	-	Cluster 1	DUF1910, DUF1911	+
1200	Pseudomonas fluorescens NT0133	120000913	WP_045155083.1	NZ_JYHW01000015.1	1	1741	2226	161	No Cluster	-	0 0 i	NN		Cluster 138	-	No Downstream	-	+
210	Bacillus cereus AFS039661	21006393	WP_031312493.1	NZ_NUMP01000098.1	-1	594	1001	135	No Cluster	-	0 0 i	NN		No Upstream	-	No Downstream	-	+
418	Bacillus cereus FSL W8-0640	41801754	WP_061654718.1	NZ_LOQA01000044.1	-1	404	811	135	No Cluster	-	0 0 i	NN		No Upstream	-	No Downstream	-	+
202	Bacillus cereus AFS037512	20206360	WP_098327066.1	NZ_NUNC01000068.1	1	2464	2871	135	No Cluster	-	0 0 i	NN		Cluster 18	-	No Downstream	-	+
722	Bacillus thuringiensis serovar kurstaki str. T03a001	72205616	WP_000746317.1	NZ_CM000751.1	1	5263204	5263530	108	No Cluster	-	0 0 i	NN		Cluster 18	-	No Downstream	-	-
1117	Hungateiclostridium thermocellum DSM 1313	111701059	WP_003518842.1	NC_017304.1	1	1271069	1271413	114	No Cluster	-	0 0 i	NN		No Upstream	-	No Downstream	-	+
1116	Hungateiclostridium thermocellum ATCC 27405	111602916	WP_041734397.1	NC_009012.1	1	3358087	3358431	114	No Cluster	-	0 0 i	NN		Cluster 50	-	No Downstream	-	+
728	Bacillus thuringiensis serovar mexicanensis 27	72806083	WP_000746317.1	NZ_JWJY01000168.1	1	1742	2068	108	No Cluster	-	0 0 i	NN		Cluster 18	-	No Downstream	-	-
177	Bacillus cereus AFS028292	17705881	WP_031312493.1	NZ_NTTC01000046.1	1	2555	2962	135	No Cluster	-	0 0 i	NN		Cluster 18	-	No Downstream	-	+
165	Bacillus cereus AFS024629	16500754	WP_031312493.1	NZ_NTQZ01000004.1	1	3305	3712	135	No Cluster	-	0 0 i	NN		Cluster 18	-	No Downstream	-	+
385	Bacillus cereus AFS098022	38505533	WP_000746317.1	NZ_NVKV01000191.1	-1	912	1238	108	No Cluster	-	0 0 i	NN		No Upstream	-	No Downstream	-	-
1116	Hungateiclostridium thermocellum ATCC 27405	111601227	WP_003518842.1	NC_009012.1	-1	1424617	1424961	114	No Cluster	-	0 0 i	NN		Cluster 3	DUF1910, DUF1911	No Downstream	-	+
374	Bacillus cereus AFS095018	37406178	WP_098327066.1	NZ_NVMC01000065.1	-1	515	922	135	No Cluster	-	0 0 i	NN		No Upstream	-	No Downstream	-	+
429	Bacillus cereus MOD1_Bc106	42905096	WP_061130401.1	NZ_MLKI01000034.1	-1	242553	242912	119	No Cluster	-	0 0 i	NN		Cluster 100	-	No Downstream	-	+
221	Bacillus cereus AFS042863	22106219	WP_098327066.1	NZ_NUKZ01000067.1	1	2464	2871	135	No Cluster	-	0 0 i	NN		Cluster 18	-	No Downstream	-	+
138	Bacillus cereus AFS014679	13804022	WP_031312493.1	NZ_NTUY01000017.1	-1	822	1229	135	No Cluster	-	0 0 i	NN		No Upstream	-	No Downstream	-	+
381	Bacillus cereus AFS097219	38106248	WP_087986231.1	NZ_NVLF01000096.1	-1	398	859	153	No Cluster	-	0 0 i	NN		No Upstream	-	No Downstream	-	+
673	Bacillus thuringiensis serovar aizawai BGSC 4J1	67305025	WP_000746317.1	NZ_NFDU01000185.1	1	15822	16148	108	No Cluster	-	0 0 i	NN		Cluster 18	-	No Downstream	-	-
717	Bacillus thuringiensis serovar kurstaki BP865	71706695	WP_000746317.1	NZ_MOXR01000156.1	1	1714	2040	108	No Cluster	-	0 0 i	NN		Cluster 18	-	No Downstream	-	-
659	Bacillus thuringiensis NMTD81	65903689	WP_106081951.1	NZ_PVRL01000008.1	1	66191	66676	161	No Cluster	-	0 0 i	NN		No Upstream	-	No Downstream	-	+
106	Bacillus cereus AFS006512	10606203	WP_098235067.1	NZ_NTXU01000091.1	1	2132	2593	153	No Cluster	-	0 0 i	NN		Cluster 18	-	No Downstream	-	+
658	Bacillus thuringiensis NBIN-866	65803272	WP_000746317.1	NZ_KK088338.1	-1	557	883	108	No Cluster	-	0 0 i	NN		No Upstream	-	No Downstream	-	-
234	Bacillus cereus AFS046374	23406182	WP_098327066.1	NZ_NUJO01000088.1	-1	515	922	135	No Cluster	-	0 0 i	NN		No Upstream	-	No Downstream	-	+
650	Bacillus thuringiensis HD133	65006835	WP_000746317.1	NZ_NHZG01000173.1	-1	684	1010	108	No Cluster	-	0 0 i	NN		Cluster 18	-	No Downstream	-	-
94	Bacillus cereus AFS001542	9406082	WP_098327066.1	NZ_NTZP01000067.1	1	2464	2871	135	No Cluster	-	0 0 i	NN		Cluster 18	-	No Downstream	-	+
86	Bacillus cereus 905	8602964	WP_002183675.1	NZ_LSTW01000066.1	-1	21779	22360	193	No Cluster	-	0 0 i	NN		Cluster 4	DUF1910, DUF1911	No Downstream	-	+
644	Bacillus thuringiensis GBAC46	64402417	WP_106081951.1	NZ_PVRM01000010.1	1	37732	38217	161	No Cluster	-	0 0 i	NN		No Upstream	-	No Downstream	-	+
638	Bacillus thuringiensis BR37	63802274	WP_000746317.1	NZ_PVMD01000112.1	1	1747	2073	108	No Cluster	-	0 0 i	NN		No Upstream	-	No Downstream	-	-
637	Bacillus thuringiensis BR145	63706700	WP_000746317.1	NZ_PDVK01000179.1	1	1742	2068	108	No Cluster	-	0 0 i	NN		Cluster 18	-	No Downstream	-	-
627	Bacillus thuringiensis AFS096719	62706170	WP_098900676.1	NZ_NVNP01000091.1	-1	398	859	153	No Cluster	-	0 0 i	NN		No Upstream	-	No Downstream	-	+
715	Bacillus thuringiensis serovar kurstaki BGSC 4D1	71504543	WP_000746317.1	NZ_PGEG01000331.1	-1	633	959	108	No Cluster	-	0 0 i	NN		No Upstream	-	No Downstream	-	-
574	Bacillus thuringiensis AFS043930	57405793	WP_000746317.1	NZ_NUSR01000211.1	1	1635	1961	108	No Cluster	-	0 0 i	NN		Cluster 18	-	No Downstream	-	-
1335	Streptococcus gordonii ATCC 10558	133502048	WP_060554300.1	NZ_KQ759753.1	-1	19529	19903	124	No Cluster	-	0 0 i	NN		Cluster 59	Imm48 superfamily	No Downstream	-	+
558	Bacillus thuringiensis AFS031473	55806744	WP_000746317.1	NZ_NUUL01000327.1	1	1635	1961	108	No Cluster	-	0 0 i	NN		Cluster 18	-	No Downstream	-	-
509	Bacillus pseudomycoides AFS099912	50905605	WP_097837229.1	NZ_NVPI01000262.1	-1	1937	2389	150	No Cluster	-	1 0 i127-144o	NN		Cluster 33	-	No Downstream	-	-
714	Bacillus thuringiensis serovar kurstaki 7.1o	71405072	WP_000746317.1	NZ_PGEH01000277.1	1	53036	53362	108	No Cluster	-	0 0 i	NN		Cluster 18	-	No Downstream	-	-
282	Bacillus cereus AFS064200	28205690	WP_031312493.1	NZ_NVCT01000068.1	-1	594	1001	135	No Cluster	-	0 0 i	NN		No Upstream	-	No Downstream	-	+
508	Bacillus pseudomycoides AFS074290	50802853	WP_097837229.1	NZ_NVHG01000034.1	1	2158	2610	150	No Cluster	-	1 0 i127-144o	NN		Cluster 33	-	No Downstream	-	-
507	Bacillus pseudomycoides AFS035137	50704913	WP_097837229.1	NZ_NUTT01000142.1	1	2158	2610	150	No Cluster	-	1 0 i127-144o	NN		Cluster 33	-	No Downstream	-	-
681	Bacillus thuringiensis serovar aizawai T07148	68104429	WP_000746317.1	NZ_NFES01000109.1	1	2167	2493	108	No Cluster	-	0 0 i	NN		Cluster 18	-	No Downstream	-	-
436	Bacillus cereus MOD1_Bc137	43606071	WP_000746317.1	NZ_MIEW01000213.1	-1	913	1239	108	No Cluster	-	0 0 i	NN		No Upstream	-	No Downstream	-	-
443	Bacillus cereus MOD1_Bc231	44306813	WP_000746317.1	NZ_NIRB01000295.1	-1	913	1239	108	No Cluster	-	0 0 i	NN		No Upstream	-	No Downstream	-	-
476	Bacillus cereus HuB13-1	47604071	WP_000746317.1	NZ_KB976623.1	-1	245174	245500	108	No Cluster	-	0 0 i	NN		No Upstream	-	No Downstream	-	-
308	Bacillus cereus AFS071440	30806297	WP_098327066.1	NZ_NVCD01000106.1	-1	515	922	135	No Cluster	-	0 0 i	NN		No Upstream	-	No Downstream	-	+
444	Bacillus cereus MOD1_Bc235	44406718	WP_000746317.1	NZ_NIQY01000271.1	1	1636	1962	108	No Cluster	-	0 0 i	NN		Cluster 18	-	No Downstream	-	-
451	Bacillus cereus MOD1_Bc97	45104814	WP_061130401.1	NZ_MLKF01000169.1	1	2309	2668	119	No Cluster	-	0 0 i	NN		Cluster 100	-	No Downstream	-	+
318	Bacillus cereus AFS075012	31806210	WP_000746317.1	NZ_NUZH01000080.1	-1	575	901	108	No Cluster	-	0 0 i	NN		No Upstream	-	No Downstream	-	-
1179	Petrotoga sp. Shatin.DS.tank11.9.2.9.3	117900573	WP_121567343.1	NZ_JGVT01000003.1	-1	223856	225448	530	No Cluster	-	5 Y n7-14c20/21o356-373i385-404o410-428i435-460o480-502i	NN		Cluster 129	-	No Downstream	-	-
445	Bacillus cereus MOD1_Bc30	44502700	WP_000746317.1	NZ_MQTK01000054.1	1	34507	34833	108	No Cluster	-	0 0 i	NN		Cluster 18	-	No Downstream	-	-
713	Bacillus thuringiensis serovar kumamtoensis BGSC 4W1	71300542	WP_086392727.1	NZ_PGDY01000005.1	-1	202759	203118	119	No Cluster	-	0 0 i	NN		No Upstream	-	Cluster 4	DUF1910, DUF1911	+
403	Bacillus cereus F2404B-79	40302796	WP_088096819.1	NZ_FMJG01000027.1	-1	278749	279108	119	No Cluster	-	0 0 i	NN		Cluster 33	-	Cluster 4	DUF1910, DUF1911	+
712	Bacillus thuringiensis serovar kumamtoensis BGSC 4W1	71206177	WP_086392727.1	NZ_NFEH01000126.1	1	1181	1540	119	No Cluster	-	0 0 i	NN		Cluster 87	-	Cluster 4	DUF1910, DUF1911	+
709	Bacillus thuringiensis serovar japonensis strain 62	70904299	WP_086388291.1	NZ_PGEF01000117.1	-1	196124	196483	119	No Cluster	-	0 0 i	NN		Cluster 33	-	Cluster 4	DUF1910, DUF1911 superfamily	+
733	Bacillus thuringiensis serovar nigeriensis BGSC 4AZ1	73303796	WP_086385806.1	NZ_NFCV01000035.1	-1	408516	408875	119	No Cluster	-	0 0 i	NN		Cluster 33	-	Cluster 4	DUF1910, DUF1911 superfamily	+
739	Bacillus thuringiensis serovar seoulensis BGSC 4AQ1	73900704	WP_084064692.1	NZ_NFCO01000022.1	-1	141486	141845	119	No Cluster	-	0 0 i	NN		Cluster 43	DEDD_Tnp_IS110 superfamily, Transposase_20	Cluster 4	DUF1910, DUF1911 superfamily	+
347	Bacillus cereus AFS083741	34701909	WP_086388291.1	NZ_NUWJ01000080.1	-1	15840	16199	119	No Cluster	-	0 0 i	NN		Cluster 33	-	Cluster 4	DUF1910, DUF1911 superfamily	+
986	Bhargavaea cecembensis DSE10	98601410	WP_081607142.1	NZ_AOFT01000006.1	-1	71253	71627	124	No Cluster	-	0 0 i	NN		Cluster 103	LXG	Cluster 4	DUF1910 superfamily, DUF1911	+
213	Bacillus cereus AFS040054	21303171	WP_098874527.1	NZ_NUMH01000033.1	-1	72059	72418	119	No Cluster	-	0 0 i	NN		Cluster 43	DEDD_Tnp_IS110 superfamily, Transposase_20	Cluster 4	DUF1910, DUF1911	+
682	Bacillus thuringiensis serovar aizawai T07151	68200494	WP_086388291.1	NZ_NFET01000009.1	-1	386013	386372	119	No Cluster	-	0 0 i	NN		No Upstream	-	Cluster 4	DUF1910, DUF1911 superfamily	+
639	Bacillus thuringiensis BT62	63901864	WP_086388291.1	NZ_QAPB01000014.1	-1	75745	76104	119	No Cluster	-	0 0 i	NN		Cluster 33	-	Cluster 4	DUF1910, DUF1911 superfamily	+
497	Bacillus luti TD41	49703122	WP_084064692.1	NZ_MACI01000068.1	1	57127	57486	119	No Cluster	-	0 0 i	NN		Cluster 33	-	Cluster 4	DUF1910, DUF1911 superfamily	+
440	Bacillus cereus MOD1_Bc218	44004239	WP_086388291.1	NZ_NINJ01000028.1	1	340075	340434	119	No Cluster	-	0 0 i	NN		Cluster 33	-	Cluster 4	DUF1910, DUF1911 superfamily	+
496	Bacillus flexus T6186-2	49602945	WP_081801873.1	NZ_JANV01000136.1	1	2082	2441	119	No Cluster	-	0 0 i	NN		Cluster 88	-	Cluster 4	DUF1910, DUF1911	+
371	Bacillus cereus AFS093925	37100107	WP_098022280.1	NZ_NVML01000003.1	1	35868	36479	203	No Cluster	-	0 0 i	NN		Cluster 4	DUF1910 superfamily, DUF1911	Cluster 4	DUF1910, DUF1911	+
1019	Campylobacter jejuni isolate_W7	101901240	WP_087685452.1	NZ_NFMK01000017.1	-1	132555	133013	152	No Cluster	-	0 0 i	NN		No Upstream	-	Cluster 8	DUF1911 superfamily	+
1007	Campylobacter coli CVM N287	100701837	WP_079750426.1	NZ_JOVY01000073.1	-1	1810	2217	135	No Cluster	-	0 0 i	NN		Cluster 47	Imm70	Cluster 8	DUF1911 superfamily	+
1008	Campylobacter coli VA46	100801937	WP_078398785.1	NZ_MPIX01000030.1	1	2432	2836	134	No Cluster	-	0 0 i	NN		Cluster 25	-	Cluster 8	DUF1911 superfamily	+
1010	Campylobacter coli n/a	101001824	WP_079754558.1	NZ_FBFZ01000069.1	-1	816	1151	111	No Cluster	-	0 0 i	NN		Cluster 45	-	Cluster 8	DUF1911 superfamily	-
1015	Campylobacter coli n/a	101501638	WP_102134314.1	NZ_FBGN01000076.1	-1	2513	3085	190	No Cluster	-	0 0 i	NN		Cluster 61	-	Cluster 8	DUF1911 superfamily	+
1022	Campylobacter lari NCTC 11845	102201034	WP_052243286.1	NZ_CP007775.1	1	1053602	1053988	128	No Cluster	-	0 0 i	NN		Cluster 25	-	Cluster 8	DUF1911 superfamily	+
1011	Campylobacter coli n/a	101101222	WP_079750426.1	NZ_FBPC01000033.1	1	1307	1714	135	No Cluster	-	0 0 i	NN		Cluster 47	Imm70	Cluster 8	DUF1911 superfamily	+
1013	Campylobacter coli n/a	101301020	WP_075489075.1	NZ_FBNY01000042.1	-1	409	813	134	No Cluster	-	0 0 i	NN		No Upstream	-	Cluster 8	-	+
1014	Campylobacter coli n/a	101400866	WP_079750426.1	NZ_FBPT01000019.1	-1	4954	5361	135	No Cluster	-	0 0 i	NN		Cluster 47	Imm70	Cluster 8	DUF1911 superfamily	+
1020	Campylobacter jejuni subsp. jejuni 14980A	102000991	WP_057036150.1	NZ_CP017029.1	1	994555	994956	133	No Cluster	-	0 0 i	NN		Cluster 25	-	Cluster 8	DUF1911 superfamily	+
1337	Streptococcus gordonii NCTC7865	133701026	WP_111705921.1	NZ_LS483341.1	1	1089856	1090176	106	No Cluster	-	0 0 i	NN		Cluster 59	Imm48 superfamily	Cluster 9	DUF1911 superfamily	+
1349	Streptococcus sanguinis SK1087	134900546	WP_032913095.1	NZ_GL883609.1	1	535226	535543	105	No Cluster	-	0 0 i	NN		Cluster 16	DUF1911 superfamily	Cluster 9	DUF1910 superfamily, DUF1911 superfamily	+
1349	Streptococcus sanguinis SK1087	134900548	WP_002918918.1	NZ_GL883609.1	1	536377	536691	104	No Cluster	-	0 0 i	NN		Cluster 16	DUF1910 superfamily, DUF1911 superfamily	Cluster 9	DUF1910 superfamily, DUF1911 superfamily	+
1332	Streptococcus cristatus NCTC13807	133201613	WP_111694619.1	NZ_LS483471.1	-1	1598790	1599101	103	No Cluster	-	0 0 i	NN		No Upstream	-	Cluster 9	DUF1910 superfamily, DUF1911 superfamily	+
1348	Streptococcus sanguinis SK1057	134801205	WP_004186696.1	NZ_GL878514.1	1	1204992	1205309	105	No Cluster	-	0 0 i	NN		Cluster 16	DUF1910 superfamily, DUF1911 superfamily	Cluster 9	DUF1910 superfamily, DUF1911 superfamily	+
1331	Streptococcus cristatus DD08	133100131	WP_061423235.1	NZ_KQ969062.1	1	133778	134107	109	No Cluster	-	0 0 i	NN		No Upstream	-	Cluster 9	DUF1910 superfamily, DUF1911 superfamily	+
1344	Streptococcus oralis subsp. oralis RH_5486_10	134400006	WP_084917124.1	NZ_NCUU01000001.1	1	4911	5228	105	No Cluster	-	0 0 i	NN		No Upstream	-	Cluster 9	DUF1911 superfamily	+
1339	Streptococcus oralis CCUG 62648	133900722	WP_025171550.1	NZ_LWCG01000005.1	1	16887	17204	105	No Cluster	-	0 0 i	NN		Cluster 16	DUF1911 superfamily	Cluster 9	DUF1911 superfamily	+
1336	Streptococcus gordonii CCUG 33482	133601882	WP_060554300.1	NZ_LQWV01000040.1	-1	18872	19246	124	No Cluster	-	0 0 i	NN		Cluster 59	Imm48 superfamily	Cluster 9	DUF1911 superfamily	+
1025	Capnocytophaga canimorsus 7120	102501852	WP_082025295.1	NZ_CP022382.1	-1	2154928	2155182	84	No Cluster	-	0 0 i	NN		Cluster 74	-	Cluster 16	DUF1910, DUF1911	+
1029	Capnocytophaga canimorsus DSM 19204	102901209	WP_082025295.1	NZ_PGTV01000004.1	-1	1692	1946	84	No Cluster	-	0 0 i	NN		Cluster 74	-	Cluster 16	DUF1910, DUF1911	+
1030	Capnocytophaga canimorsus H3936	103001852	WP_112011349.1	NZ_CP022389.1	-1	2166055	2166309	84	No Cluster	-	0 0 i	NN		No Upstream	-	Cluster 16	DUF1910, DUF1911	+
1027	Capnocytophaga canimorsus Cc12	102700772	WP_082025295.1	NZ_CDOE01000059.1	1	44235	44489	84	No Cluster	-	0 0 i	NN		Cluster 74	-	Cluster 16	DUF1910, DUF1911	+
1032	Capnocytophaga canimorsus NCTC12242	103201853	WP_082025295.1	NZ_UFUS01000001.1	-1	2154927	2155181	84	No Cluster	-	0 0 i	NN		Cluster 74	-	Cluster 16	DUF1910, DUF1911	+
1034	Capnocytophaga canimorsus Cc5	103400471	WP_013996610.1	NC_015846.1	-1	544557	544802	81	No Cluster	-	0 0 i	NN		Cluster 14	DUF1910, DUF1911	Cluster 16	DUF1910, DUF1911	+
1034	Capnocytophaga canimorsus Cc5	103400473	WP_041913515.1	NC_015846.1	-1	545673	546047	124	No Cluster	-	0 0 i	NN		Cluster 37	-	Cluster 16	DUF1910, DUF1911	+
1033	Capnocytophaga canimorsus Rmd13-Crie	103301977	WP_109862108.1	NZ_CP029450.1	-1	2231039	2231293	84	No Cluster	-	0 0 i	NN		Cluster 14	DUF1910 superfamily, DUF1911	Cluster 16	DUF1910, DUF1911	+
1030	Capnocytophaga canimorsus H3936	103001848	WP_095919893.1	NZ_CP022389.1	-1	2164170	2164514	114	No Cluster	-	0 0 i	NN		Cluster 14	DUF1911	Cluster 16	DUF1910 superfamily, DUF1911	+
1343	Streptococcus oralis subsp. oralis B_19836_11	134300168	WP_084848963.1	NZ_NCUS01000025.1	1	8658	9074	138	No Cluster	-	0 0 i	NN		Cluster 53	-	Cluster 6	DUF1910 superfamily, DUF1911 superfamily	+
1345	Streptococcus oralis subsp. oralis Y_11577_11	134500303	WP_084848963.1	NZ_NCUI01000022.1	-1	70312	70728	138	No Cluster	-	0 0 i	NN		Cluster 53	-	Cluster 6	DUF1910 superfamily, DUF1911 superfamily	+
1342	Streptococcus oralis subsp. oralis B_007274_11	134200175	WP_084848963.1	NZ_NCUT01000024.1	-1	72361	72777	138	No Cluster	-	0 0 i	NN		Cluster 53	-	Cluster 6	DUF1910 superfamily, DUF1911 superfamily	+
1031	Capnocytophaga canimorsus H5594	103101911	WP_095917686.1	NZ_CP022388.1	-1	2153950	2154297	115	No Cluster	-	0 0 i	NN		Cluster 14	DUF1910, DUF1911	Cluster 6	DUF1910, DUF1911	+
1181	Porphyromonas macacae NCTC11632	118101355	WP_081774549.1	NZ_UGTF01000002.1	1	1600126	1600512	128	No Cluster	-	0 0 i	NN		Cluster 37	-	Cluster 6	DUF1910 superfamily, DUF1911	+
1040	Chryseobacterium joostei DSM 16927	104003175	WP_076356008.1	NZ_FTNZ01000006.1	-1	34327	34710	127	No Cluster	-	0 0 i	NN		Cluster 95	-	Cluster 6	DUF1910 superfamily, DUF1911	+
1334	Streptococcus equi subsp. zooepidemicus Sz5	133401263	WP_052495543.1	NZ_JAUC01000049.1	-1	19770	20264	164	No Cluster	-	0 0 i	NN		No Upstream	-	Cluster 6	DUF1910 superfamily, DUF1911 superfamily	+
1028	Capnocytophaga canimorsus Cc2	102800627	WP_082048292.1	NZ_CDOJ01000070.1	1	13213	13464	83	No Cluster	-	0 0 i	NN		No Upstream	-	Cluster 6	DUF1910, DUF1911	+
1289	Ralstonia solanacearum UW25	128904551	WP_003270714.1	NZ_NCTK01000002.1	-1	1303307	1303774	155	No Cluster	-	0 0 i	NN		No Upstream	-	Cluster 2	DUF1910 superfamily, DUF1911	+
1268	Pseudomonas syringae pv. avellanae str. ISPaVe013	126804388	WP_050554473.1	NZ_JH951857.1	-1	207496	207969	157	No Cluster	-	0 0 i	NN		Cluster 86	-	Cluster 2	DUF1910, DUF1911 superfamily	+
1269	Pseudomonas syringae pv. coryli ICMP17001	126900042	WP_052739358.1	NZ_LJQC01000005.1	1	1339	1812	157	No Cluster	-	0 0 i	NN		Cluster 86	-	Cluster 2	DUF1910, DUF1911 superfamily	+
1270	Pseudomonas syringae pv. coryli str. NCPPB 4273	127005130	WP_052739358.1	NZ_AWQP01000071.1	-1	29942	30415	157	No Cluster	-	0 0 i	NN		Cluster 86	-	Cluster 2	DUF1910, DUF1911 superfamily	+
1274	Pseudomonas syringae pv. syringae 7928A	127405352	WP_050554473.1	NZ_NBAL01000030.1	1	6436	6909	157	No Cluster	-	0 0 i	NN		Cluster 86	-	Cluster 2	DUF1910, DUF1911 superfamily	+
1267	Pseudomonas syringae LMC.P80	126701235	WP_096133459.1	NZ_NHTC01000014.1	-1	29871	30305	144	No Cluster	-	0 0 i	NN		Cluster 86	-	Cluster 2	DUF1910, DUF1911 superfamily	+
1137	Listeria innocua ATCC 33091	113701364	WP_077916478.1	NZ_JH556647.1	1	516746	517111	121	No Cluster	-	0 0 i	NN		Cluster 24	-	Cluster 5	DUF1910 superfamily, DUF1911 superfamily	+
1136	Listeria innocua MOD1_LS888	113601308	WP_077916478.1	NZ_JRYX01000002.1	-1	939750	940115	121	No Cluster	-	0 0 i	NN		Cluster 24	-	Cluster 5	DUF1910 superfamily, DUF1911 superfamily	+
1135	Listeria innocua FSL C2-0008	113500354	WP_077916478.1	NZ_PNRL01000001.1	-1	356005	356370	121	No Cluster	-	0 0 i	NN		Cluster 24	-	Cluster 5	DUF1910 superfamily, DUF1911 superfamily	+
495	Bacillus filamentosus PK5_39	49501020	WP_120046170.1	NZ_NQYF01000001.1	-1	1035594	1035971	125	No Cluster	-	0 0 i	NN		Cluster 143	-	Cluster 5	DUF1910, DUF1911	+
501	Bacillus mycoides GOE11	50103148	WP_081338497.1	NZ_LXLX01000034.1	-1	159541	159921	126	No Cluster	-	0 0 i	NN		No Upstream	-	Cluster 5	DUF1910 superfamily, DUF1911	+
1426	[Bacillus thuringiensis] serovar konkukian str. 97-27	142602753	YP_037113.1	NC_005957.1	-1	2861939	2862277	112	No Cluster	-	0 0 i	NN		Cluster 101	-	Cluster 12	DUF1910, DUF1911 superfamily	+
433	Bacillus cereus MOD1_Bc122	43301707	WP_050541293.1	NZ_MQTE01000015.1	-1	74156	74494	112	No Cluster	-	0 0 i	NN		No Upstream	-	Cluster 12	DUF1910, DUF1911 superfamily	+
72	Bacillus anthracis RIT375	7200646	WP_050541293.1	NZ_LDPG01000001.1	-1	596560	596898	112	No Cluster	-	0 0 i	NN		No Upstream	-	Cluster 12	DUF1910, DUF1911 superfamily	+
530	Bacillus thuringiensis 97-27	53005147	WP_011181734.1	NZ_CP010088.1	1	4807248	4807586	112	No Cluster	-	0 0 i	NN		No Upstream	-	Cluster 12	DUF1910, DUF1911 superfamily	+
1143	Listeria sp. ILCC797	114301137	WP_088840646.1	NZ_FYBS01000004.1	-1	132107	132487	126	No Cluster	-	0 0 i	NN		Cluster 123	PRK06241	Cluster 22	DUF1910 superfamily, DUF1911	+
1142	Listeria sp. ILCC792	114202290	WP_088839299.1	NZ_FYBO01000012.1	-1	9673	10044	123	No Cluster	-	0 0 i	NN		Cluster 24	-	Cluster 22	DUF1910 superfamily, DUF1911	+
1134	Listeria costaricensis CLIP201600682	113402650	WP_099224819.1	NZ_FXUT01000023.1	1	45656	46039	127	No Cluster	-	0 0 i	NN		Cluster 24	-	Cluster 22	DUF1910 superfamily, DUF1911	+
1002	Burkholderia sp. WSM2232	100203176	WP_084530921.1	NZ_AWZV01000016.1	1	100243	100575	110	No Cluster	-	0 0 i	NN		Cluster 109	DUF1910 superfamily, DUF1911	Cluster 11	DUF1910 superfamily, DUF1911	-
1172	Paraburkholderia unamae CATux-332	117202186	WP_112171394.1	NZ_QLSU01000005.1	-1	337304	337594	96	No Cluster	-	0 0 i	NN		Cluster 136	VgrG superfamily	Cluster 11	DUF1910 superfamily, DUF1911	+
1326	Stenotrophomonas maltophilia B4	132602043	WP_053518190.1	NZ_LDVR01000034.1	1	12757	13008	83	No Cluster	-	0 0 i	NN		Cluster 104	-	Cluster 15	DUF1911 superfamily	+
1329	Stenotrophomonas maltophilia Sm41DVV	132900197	WP_065181384.1	NZ_LYVI01000001.1	1	226344	226661	105	No Cluster	-	0 0 i	NN		Cluster 99	-	Cluster 15	DUF1911 superfamily	+
1355	Streptococcus suis YS35	135501237	WP_079268352.1	NZ_ALMN01000033.1	-1	3145	3450	101	No Cluster	-	0 0 i	NN		Cluster 82	-	Cluster 21	DUF1910 superfamily, DUF1911 superfamily	+
1352	Streptococcus suis GD-0015	135200843	WP_079851270.1	NZ_CZFC01000021.1	1	2082	2387	101	No Cluster	-	0 0 i	NN		Cluster 115	Imm26, Imm51 superfamily	Cluster 21	DUF1910 superfamily, DUF1911 superfamily	+
1299	Rhodovulum viride JA756	129903275	WP_112316792.1	NZ_MUAV01000023.1	-1	1679	2152	157	No Cluster	-	0 0 i	NN		Cluster 60	CitB	Cluster 49	-	-
1298	Rhodovulum kholense DSM 19783	129800228	WP_108023089.1	NZ_QAYC01000001.1	-1	239586	240059	157	No Cluster	-	0 0 i	NN		Cluster 60	CitB	Cluster 49	-	-
1423	Vibrio sp. B183	142302013	WP_038159463.1	NZ_JPQB01000008.1	1	12371	12667	98	No Cluster	-	0 0 i	NN		No Upstream	-	Cluster 17	DUF1911 superfamily	+
1157	Neisseria mucosa ATCC 19696	115700995	WP_107145282.1	NZ_CP028150.1	-1	1037677	1038312	211	No Cluster	-	0 0 i	NN		No Upstream	-	Cluster 18	DUF1911 superfamily	+
1278	Psychroserpens damuponensis JCM 17632	127800955	WP_040279289.1	NZ_JXJO01000010.1	-1	115907	116371	154	No Cluster	-	0 0 i	NN		Cluster 131	-	Cluster 27	DUF1910 superfamily, DUF1911 superfamily	-
1192	Pseudoalteromonas sp. TB64	119200192	WP_024609554.1	NZ_AUTQ01000034.1	-1	4050	4418	122	No Cluster	-	0 0 i	NN		Cluster 55	-	Cluster 28	DUF1911 superfamily	+
1304	Roseburia inulinivorans AM32-8LB	130402402	WP_118093320.1	NZ_QSIQ01000020.1	-1	40322	40702	126	No Cluster	-	0 0 i	NN		No Upstream	-	Cluster 29	DUF1910 superfamily, DUF1911	+
1416	Vibrio parahaemolyticus PSU5579	141604934	WP_031430285.1	NZ_PEBT01000043.1	1	149152	149763	203	No Cluster	-	0 0 i	NN		No Upstream	-	Cluster 30	Imm49	+
1028	Capnocytophaga canimorsus Cc2	102800629	WP_082048293.1	NZ_CDOJ01000070.1	1	14300	14545	81	No Cluster	-	0 0 i	NN		Cluster 14	DUF1910, DUF1911	Cluster 39	DUF1910 superfamily, DUF1911	+
1178	Pedobacter sp. R20-19	117803304	WP_029287186.1	NZ_JCKI01000007.1	-1	305907	306155	82	No Cluster	-	0 0 i	NN		Cluster 58	-	Cluster 40	DUF1910 superfamily, DUF1911	-
1318	Ruminococcus flavefaciens XPD3002	131801136	WP_082334915.1	NZ_FPJT01000005.1	-1	21877	22470	197	No Cluster	-	0 0 i	NN		Cluster 117	YjgR	Cluster 45	DUF1910 superfamily, DUF1911 superfamily	+
499	Bacillus megaterium MRML4	49904278	WP_075421786.1	NZ_MRUF01000007.1	-1	258176	258535	119	No Cluster	-	0 0 i	NN		Cluster 80	-	Cluster 46	-	+
451	Bacillus cereus MOD1_Bc97	45105730	WP_076872807.1	NZ_MLKF01000234.1	1	42198	42554	118	No Cluster	-	0 0 i	NN		Cluster 11	DUF1910, DUF1911 superfamily	Cluster 48	-	+
1341	Streptococcus oralis SK100	134101748	WP_025171550.1	NZ_AJKP01000047.1	-1	467	784	105	No Cluster	-	0 0 i	NN		Cluster 84	DUF1911 superfamily	Cluster 50	-	+
1035	Cellvibrio sp. BR	103500973	WP_007640094.1	NZ_JH668200.1	-1	1164568	1164930	120	No Cluster	-	0 0 i	NN		Cluster 157	-	Cluster 51	-	-
948	Bacillus wiedmannii B4147	94804906	WP_117584472.1	NZ_LCYN01000031.1	-1	1407185	1407481	98	No Cluster	-	0 0 i	NN		No Upstream	-	Cluster 53	-	+
1182	Porphyromonas macacae JCM 15984	118201842	WP_081774549.1	NZ_BAKS01000026.1	1	2026	2412	128	No Cluster	-	0 0 i	NN		No Upstream	-	Cluster 54	DUF1910 superfamily	+
1107	Gramella portivictoriae DSM 23547	110700002	WP_026913571.1	NZ_AUHF01000001.1	-1	715	1164	149	No Cluster	-	0 0 i	NN		Cluster 105	SplB	Cluster 67	-	+
1184	Prevotella buccalis ATCC 35310	118401154	WP_050774846.1	NZ_ADEG01000051.1	1	2026	2388	120	No Cluster	-	0 0 i	NN		No Upstream	-	Cluster 68	DUF1910 superfamily, DUF1911	+
578	Bacillus thuringiensis AFS049207	57803256	WP_079997205.1	NZ_NUIO01000019.1	1	33791	34582	263	Cluster 2	-	0 0 i	NN		Cluster 3	DUF1910, DUF1911	Cluster 5	DUF1910 superfamily, DUF1911	+
579	Bacillus thuringiensis AFS050333	57900426	WP_079997205.1	NZ_NUIJ01000002.1	1	34594	35385	263	Cluster 2	-	0 0 i	NN		Cluster 3	DUF1910, DUF1911	Cluster 5	DUF1910 superfamily, DUF1911	+
475	Bacillus cereus G9842	47502999	WP_079997205.1	NC_011772.1	-1	2941828	2942619	263	Cluster 2	-	0 0 i	NN		Cluster 3	DUF1910, DUF1911	Cluster 5	DUF1910 superfamily, DUF1911	+
577	Bacillus thuringiensis AFS046545	57705805	WP_079997205.1	NZ_NUJM01000065.1	-1	21721	22512	263	Cluster 2	-	0 0 i	NN		Cluster 3	DUF1910, DUF1911	Cluster 5	DUF1910 superfamily, DUF1911	+
477	Bacillus cereus HuB4-4	47703465	WP_079997205.1	NZ_KB976537.1	-1	3409893	3410684	263	Cluster 2	-	0 0 i	NN		No Upstream	-	Cluster 5	DUF1910 superfamily, DUF1911	+
478	Bacillus cereus K-5975c	47802680	WP_079997205.1	NZ_KB976300.1	1	2569258	2570049	263	Cluster 2	-	0 0 i	NN		Cluster 3	DUF1910, DUF1911	Cluster 5	DUF1910 superfamily, DUF1911	+
479	Bacillus cereus MSX-A1	47902046	WP_079997205.1	NZ_JH792104.1	1	1897533	1898324	263	Cluster 2	-	0 0 i	NN		Cluster 3	DUF1910, DUF1911	Cluster 5	DUF1910 superfamily, DUF1911	+
583	Bacillus thuringiensis AFS054059	58305747	WP_079997205.1	NZ_NUHD01000061.1	1	3248	4039	263	Cluster 2	-	0 0 i	NN		Cluster 3	DUF1910, DUF1911	Cluster 5	DUF1910 superfamily, DUF1911	+
586	Bacillus thuringiensis AFS055421	58605183	WP_079997205.1	NZ_NUGQ01000041.1	-1	10293	11084	263	Cluster 2	-	0 0 i	NN		Cluster 3	DUF1910, DUF1911	Cluster 5	DUF1910 superfamily, DUF1911	+
590	Bacillus thuringiensis AFS056670	59004372	WP_079997205.1	NZ_NUGA01000136.1	-1	10286	11077	263	Cluster 2	-	0 0 i	NN		Cluster 3	DUF1910, DUF1911	Cluster 5	DUF1910 superfamily, DUF1911	+
483	Bacillus cereus TIAC219	48300167	WP_079997205.1	NZ_KB976008.1	-1	147759	148550	263	Cluster 2	-	0 0 i	NN		Cluster 3	DUF1910, DUF1911	Cluster 5	DUF1910 superfamily, DUF1911	+
437	Bacillus cereus MOD1_Bc143	43700940	WP_079997205.1	NZ_NBNG01000013.1	-1	10294	11085	263	Cluster 2	-	0 0 i	NN		Cluster 3	DUF1910, DUF1911	Cluster 5	DUF1910 superfamily, DUF1911	+
484	Bacillus cereus VD022	48402039	WP_079997205.1	NZ_JH792279.1	1	1899740	1900531	263	Cluster 2	-	0 0 i	NN		Cluster 3	DUF1910, DUF1911	Cluster 5	DUF1910 superfamily, DUF1911	+
404	Bacillus cereus F3175-03	40404641	WP_095209612.1	NZ_JYPI01000054.1	1	80118	80900	260	Cluster 2	-	0 0 i	NN		Cluster 21	-	Cluster 5	DUF1910 superfamily, DUF1911	+
609	Bacillus thuringiensis AFS076262	60903596	WP_079997205.1	NZ_NUYX01000024.1	-1	64405	65196	263	Cluster 2	-	0 0 i	NN		Cluster 3	DUF1910, DUF1911	Cluster 5	DUF1910 superfamily, DUF1911	+
621	Bacillus thuringiensis AFS093126	62105524	WP_079997205.1	NZ_NVMU01000074.1	1	35792	36583	263	Cluster 2	-	0 0 i	NN		Cluster 3	DUF1910, DUF1911	Cluster 5	DUF1910 superfamily, DUF1911	+
622	Bacillus thuringiensis AFS093334	62206220	WP_098587635.1	NZ_NVNS01000095.1	1	364	1161	265	Cluster 2	-	0 0 i	NN		No Upstream	-	Cluster 5	DUF1910 superfamily, DUF1911	+
625	Bacillus thuringiensis AFS095482	62505069	WP_079997205.1	NZ_NVMA01000049.1	1	35832	36623	263	Cluster 2	-	0 0 i	NN		Cluster 3	DUF1910, DUF1911	Cluster 5	DUF1910 superfamily, DUF1911	+
572	Bacillus thuringiensis AFS043402	57201421	WP_079997205.1	NZ_NUKR01000011.1	-1	21701	22492	263	Cluster 2	-	0 0 i	NN		Cluster 3	DUF1910, DUF1911	Cluster 5	DUF1910 superfamily, DUF1911	+
626	Bacillus thuringiensis AFS095989	62603946	WP_079997205.1	NZ_NVLS01000019.1	1	35780	36571	263	Cluster 2	-	0 0 i	NN		Cluster 3	DUF1910, DUF1911	Cluster 5	DUF1910 superfamily, DUF1911	+
384	Bacillus cereus AFS097474	38403041	WP_080473623.1	NZ_NVLA01000015.1	1	81199	81963	254	Cluster 2	-	0 0 i	NN		Cluster 21	-	Cluster 5	DUF1910 superfamily, DUF1911	+
636	Bacillus thuringiensis BMB3201	63601445	WP_081003136.1	NZ_LDEU01000051.1	1	107490	108254	254	Cluster 2	-	0 0 i	NN		Cluster 21	-	Cluster 5	DUF1910 superfamily, DUF1911	+
494	Bacillus cereus str. Schrouff	49402000	WP_079997205.1	NZ_KB976107.1	1	1883017	1883808	263	Cluster 2	-	0 0 i	NN		Cluster 3	DUF1910, DUF1911	Cluster 5	DUF1910 superfamily, DUF1911	+
374	Bacillus cereus AFS095018	37403529	WP_098326992.1	NZ_NVMC01000015.1	-1	2248	3030	260	Cluster 2	-	0 0 i	NN		Cluster 21	-	Cluster 5	DUF1910 superfamily, DUF1911	+
642	Bacillus thuringiensis DAR 81934	64202897	WP_079997205.1	NZ_FNYB01000005.1	-1	287145	287936	263	Cluster 2	-	0 0 i	NN		Cluster 3	DUF1910, DUF1911	Cluster 5	DUF1910 superfamily, DUF1911	+
363	Bacillus cereus AFS088784	36300536	WP_097796256.1	NZ_NVNN01000003.1	-1	992	1789	265	Cluster 2	-	0 0 i	NN		No Upstream	-	Cluster 5	DUF1910 superfamily, DUF1911	+
566	Bacillus thuringiensis AFS036437	56605798	WP_079997205.1	NZ_NUNG01000053.1	-1	10226	11017	263	Cluster 2	-	0 0 i	NN		Cluster 3	DUF1910, DUF1911	Cluster 5	DUF1910 superfamily, DUF1911	+
651	Bacillus thuringiensis HD5	65101635	WP_081003136.1	NZ_NFEM01000049.1	1	78161	78925	254	Cluster 2	-	0 0 i	NN		Cluster 21	-	Cluster 5	DUF1910 superfamily, DUF1911	+
657	Bacillus thuringiensis Lr7/2	65700298	WP_079997205.1	NZ_JYCL01000006.1	-1	122774	123565	263	Cluster 2	-	0 0 i	NN		Cluster 3	DUF1910, DUF1911	Cluster 5	DUF1910 superfamily, DUF1911	+
669	Bacillus thuringiensis DB27	66903070	WP_080685439.1	NZ_HG810017.1	-1	1692985	1693737	250	Cluster 2	-	0 0 i	NN		Cluster 21	-	Cluster 5	DUF1910 superfamily, DUF1911	+
557	Bacillus thuringiensis AFS031210	55703082	WP_079997205.1	NZ_NUPB01000122.1	-1	10320	11111	263	Cluster 2	-	0 0 i	NN		No Upstream	-	Cluster 5	DUF1910 superfamily, DUF1911	+
670	Bacillus thuringiensis HD-771	67001213	WP_079997205.1	NC_018500.1	1	862950	863741	263	Cluster 2	-	0 0 i	NN		Cluster 3	DUF1910, DUF1911	Cluster 5	DUF1910 superfamily, DUF1911	+
326	Bacillus cereus AFS077000	32604869	WP_080473623.1	NZ_NUYM01000035.1	1	70652	71416	254	Cluster 2	-	0 0 i	NN		Cluster 21	-	Cluster 5	DUF1910 superfamily, DUF1911	+
676	Bacillus thuringiensis serovar aizawai BGSC 4J5	67603803	WP_081003136.1	NZ_NFDY01000104.1	1	78161	78925	254	Cluster 2	-	0 0 i	NN		Cluster 21	-	Cluster 5	DUF1910 superfamily, DUF1911	+
554	Bacillus thuringiensis AFS029508	55403107	WP_079997205.1	NZ_NTSR01000014.1	-1	14036	14827	263	Cluster 2	-	0 0 i	NN		Cluster 3	DUF1910, DUF1911	Cluster 5	DUF1910 superfamily, DUF1911	+
685	Bacillus thuringiensis serovar alesti BGSC 4C1	68503046	WP_079997205.1	NZ_CP015176.1	-1	2931661	2932452	263	Cluster 2	-	0 0 i	NN		Cluster 3	DUF1910, DUF1911	Cluster 5	DUF1910 superfamily, DUF1911	+
686	Bacillus thuringiensis serovar alesti BGSC 4C1	68606113	WP_079997205.1	NZ_NFDM01000146.1	1	619773	620564	263	Cluster 2	-	0 0 i	NN		Cluster 3	DUF1910, DUF1911	Cluster 5	DUF1910 superfamily, DUF1911	+
510	Bacillus sp. 7_6_55CFAA_CT2	51003114	WP_080473623.1	NZ_JH414709.1	-1	1190213	1190977	254	Cluster 2	-	0 0 i	NN		Cluster 21	-	Cluster 5	DUF1910 superfamily, DUF1911	+
687	Bacillus thuringiensis serovar alesti BGSC 4C3	68701433	WP_000941894.1	NZ_PGSC01000216.1	-1	871197	871856	219	Cluster 2	-	0 0 i	NN		Cluster 3	DUF1910, DUF1911	Cluster 5	DUF1910 superfamily, DUF1911	+
689	Bacillus thuringiensis serovar andalousiensis BGSC 4AW1	68901445	WP_081003136.1	NZ_NFCS01000051.1	1	107490	108254	254	Cluster 2	-	0 0 i	NN		Cluster 21	-	Cluster 5	DUF1910 superfamily, DUF1911	+
312	Bacillus cereus AFS073631	31205865	WP_098587635.1	NZ_NUZQ01000199.1	-1	4248	5045	265	Cluster 2	-	0 0 i	NN		No Upstream	-	Cluster 5	DUF1910 superfamily, DUF1911	+
695	Bacillus thuringiensis serovar dakota BGSC 4R1	69504456	WP_079997205.1	NZ_MOOT01000059.1	-1	400149	400940	263	Cluster 2	-	0 0 i	NN		Cluster 3	DUF1910, DUF1911	Cluster 5	DUF1910 superfamily, DUF1911	+
308	Bacillus cereus AFS071440	30806119	WP_098326992.1	NZ_NVCD01000080.1	1	35735	36517	260	Cluster 2	-	0 0 i	NN		Cluster 21	-	Cluster 5	DUF1910 superfamily, DUF1911	+
710	Bacillus thuringiensis serovar jegathesan BGSC 4CF1	71001680	WP_086403932.1	NZ_MOOS01000078.1	-1	6270	7061	263	Cluster 2	-	0 0 i	NN		No Upstream	-	Cluster 5	DUF1910 superfamily, DUF1911	+
725	Bacillus thuringiensis serovar leesis BGSC 4AK1	72502773	WP_079997205.1	NZ_MOOG01000061.1	-1	282592	283383	263	Cluster 2	-	0 0 i	NN		Cluster 3	DUF1910, DUF1911	Cluster 5	DUF1910 superfamily, DUF1911	+
521	Bacillus sp. RZ2MS9	52100024	WP_080473623.1	NZ_MJBF01000001.1	-1	28154	28918	254	Cluster 2	-	0 0 i	NN		Cluster 21	-	Cluster 5	DUF1910 superfamily, DUF1911	+
733	Bacillus thuringiensis serovar nigeriensis BGSC 4AZ1	73303792	WP_086385833.1	NZ_NFCV01000035.1	-1	405250	406050	266	Cluster 2	-	0 0 i	NY		Cluster 21	-	Cluster 5	DUF1910 superfamily, DUF1911	+
735	Bacillus thuringiensis serovar palmanyolensis BGSC 4BS1	73502682	WP_079997205.1	NZ_MOOM01000065.1	-1	185047	185838	263	Cluster 2	-	0 0 i	NN		Cluster 3	DUF1910, DUF1911	Cluster 5	DUF1910 superfamily, DUF1911	+
255	Bacillus cereus AFS053027	25506063	WP_079997205.1	NZ_NUHP01000298.1	-1	6238	7029	263	Cluster 2	-	0 0 i	NN		Cluster 3	DUF1910, DUF1911	Cluster 5	DUF1910 superfamily, DUF1911	+
250	Bacillus cereus AFS051626	25004705	WP_080473623.1	NZ_NUIC01000022.1	1	81835	82599	254	Cluster 2	-	0 0 i	NN		Cluster 21	-	Cluster 5	DUF1910 superfamily, DUF1911	+
543	Bacillus thuringiensis AFS018331	54301007	WP_079997205.1	NZ_NTTO01000023.1	-1	59940	60731	263	Cluster 2	-	0 0 i	NN		No Upstream	-	Cluster 5	DUF1910 superfamily, DUF1911	+
748	Bacillus thuringiensis serovar zhaodongensis BGSC 4BZ1	74803828	WP_079997205.1	NZ_MOOR01000083.1	-1	392468	393259	263	Cluster 2	-	0 0 i	NN		Cluster 3	DUF1910, DUF1911	Cluster 5	DUF1910 superfamily, DUF1911	+
234	Bacillus cereus AFS046374	23405493	WP_098326992.1	NZ_NUJO01000046.1	1	74229	75011	260	Cluster 2	-	0 0 i	NN		Cluster 21	-	Cluster 5	DUF1910 superfamily, DUF1911	+
221	Bacillus cereus AFS042863	22103912	WP_098326992.1	NZ_NUKZ01000024.1	-1	2248	3030	260	Cluster 2	-	0 0 i	NN		Cluster 21	-	Cluster 5	DUF1910 superfamily, DUF1911	+
202	Bacillus cereus AFS037512	20206045	WP_098793335.1	NZ_NUNC01000040.1	1	74391	75203	270	Cluster 2	-	0 0 i	NN		Cluster 21	-	Cluster 5	DUF1910 superfamily, DUF1911	+
143	Bacillus cereus AFS017032	14302258	WP_098326992.1	NZ_NTUD01000037.1	1	4724	5506	260	Cluster 2	-	0 0 i	NN		Cluster 21	-	Cluster 5	DUF1910 superfamily, DUF1911	+
122	Bacillus cereus AFS009283	12200196	WP_080473623.1	NZ_NTWQ01000004.1	1	50244	51008	254	Cluster 2	-	0 0 i	NN		Cluster 21	-	Cluster 5	DUF1910 superfamily, DUF1911	+
94	Bacillus cereus AFS001542	9405455	WP_098326992.1	NZ_NTZP01000035.1	1	184277	185059	260	Cluster 2	-	0 0 i	NN		Cluster 21	-	Cluster 5	DUF1910 superfamily, DUF1911	+
533	Bacillus thuringiensis AFS004356	53303376	WP_079997205.1	NZ_NTYO01000016.1	1	35765	36556	263	Cluster 2	-	0 0 i	NN		Cluster 3	DUF1910, DUF1911	Cluster 5	DUF1910 superfamily, DUF1911	+
87	Bacillus cereus A1	8702323	WP_080473623.1	NZ_CP015727.1	-1	2196366	2197130	254	Cluster 2	-	0 0 i	NN		Cluster 21	-	Cluster 5	DUF1910 superfamily, DUF1911	+
956	Bacillus wiedmannii GBSC29	95604171	WP_106074958.1	NZ_PVRT01000005.1	-1	438267	438932	221	Cluster 2	-	0 0 i	NN		Cluster 3	DUF1910, DUF1911	Cluster 5	DUF1910 superfamily, DUF1911	+
962	Bacillus wiedmannii NMSW23	96204172	WP_106074958.1	NZ_PVRS01000005.1	-1	438128	438793	221	Cluster 2	-	0 0 i	NN		Cluster 3	DUF1910, DUF1911	Cluster 5	DUF1910 superfamily, DUF1911	+
698	Bacillus thuringiensis serovar darmstadiensis YBT032	69804894	WP_079997205.1	NZ_NFEK01000157.1	1	1020	1811	263	Cluster 2	-	0 0 i	NN		Cluster 3	DUF1911	Cluster 5	DUF1910 superfamily, DUF1911	+
619	Bacillus thuringiensis AFS088016	61901137	WP_098224072.1	NZ_NUUZ01000018.1	-1	2321	2959	212	Cluster 2	-	0 0 i	NN		No Upstream	-	Cluster 4	DUF1910, DUF1911	+
606	Bacillus thuringiensis AFS075396	60604276	WP_097981886.1	NZ_NUZE01000019.1	1	401436	402074	212	Cluster 2	-	0 0 i	NN		Cluster 3	DUF1910, DUF1911	Cluster 4	DUF1910, DUF1911 superfamily	+
531	Bacillus thuringiensis AFS000517	53105780	WP_097981886.1	NZ_NTZW01000044.1	1	29365	30003	212	Cluster 2	-	0 0 i	NN		Cluster 3	DUF1910, DUF1911	Cluster 4	DUF1910, DUF1911 superfamily	+
573	Bacillus thuringiensis AFS043499	57303984	WP_097981886.1	NZ_NUKP01000019.1	-1	59544	60182	212	Cluster 2	-	0 0 i	NN		Cluster 3	DUF1910, DUF1911	Cluster 4	DUF1910, DUF1911 superfamily	+
146	Bacillus cereus AFS017700	14605216	WP_098280457.1	NZ_NTTV01000058.1	-1	27361	28005	214	Cluster 2	-	0 0 i	NN		Cluster 3	DUF1910, DUF1911	Cluster 4	DUF1910, DUF1911	+
623	Bacillus thuringiensis AFS094730	62305330	WP_097981886.1	NZ_NVMF01000030.1	1	68117	68755	212	Cluster 2	-	0 0 i	NN		Cluster 3	DUF1910, DUF1911	Cluster 4	DUF1910, DUF1911 superfamily	+
156	Bacillus cereus AFS020704	15606022	WP_065703818.1	NZ_NTSJ01000068.1	-1	1254	1898	214	Cluster 2	-	0 0 i	NN		No Upstream	-	Cluster 4	DUF1910, DUF1911	+
165	Bacillus cereus AFS024629	16504436	WP_065703818.1	NZ_NTQZ01000029.1	-1	28823	29467	214	Cluster 2	-	0 0 i	NN		No Upstream	-	Cluster 4	DUF1910, DUF1911	+
548	Bacillus thuringiensis AFS022028	54805760	WP_097981886.1	NZ_NTSD01000059.1	1	58512	59150	212	Cluster 2	-	0 0 i	NN		Cluster 3	DUF1910, DUF1911	Cluster 4	DUF1910, DUF1911 superfamily	+
118	Bacillus cereus AFS008436	11805591	WP_065703818.1	NZ_NTWZ01000041.1	-1	2348	2992	214	Cluster 2	-	0 0 i	NN		No Upstream	-	Cluster 4	DUF1910, DUF1911	+
172	Bacillus cereus AFS025653	17206202	WP_065703818.1	NZ_NTQN01000075.1	1	510	1154	214	Cluster 2	-	0 0 i	NN		No Upstream	-	Cluster 4	DUF1910, DUF1911	+
174	Bacillus cereus AFS026439	17406060	WP_098280457.1	NZ_NTQI01000124.1	-1	1287	1931	214	Cluster 2	-	0 0 i	NN		No Upstream	-	Cluster 4	DUF1910, DUF1911	+
604	Bacillus thuringiensis AFS066671	60405924	WP_097981886.1	NZ_NVBU01000120.1	-1	10348	10986	212	Cluster 2	-	0 0 i	NN		Cluster 3	DUF1910, DUF1911	Cluster 4	DUF1910, DUF1911 superfamily	+
176	Bacillus cereus AFS027898	17606224	WP_098280457.1	NZ_NTPZ01000105.1	-1	1287	1931	214	Cluster 2	-	0 0 i	NN		Cluster 3	DUF1910, DUF1911	Cluster 4	DUF1910, DUF1911	+
568	Bacillus thuringiensis AFS040661	56801616	WP_097981886.1	NZ_NULW01000005.1	1	401260	401898	212	Cluster 2	-	0 0 i	NN		Cluster 3	DUF1910, DUF1911	Cluster 4	DUF1910, DUF1911 superfamily	+
189	Bacillus cereus AFS030860	18906079	WP_065703818.1	NZ_NUPH01000079.1	-1	1432	2076	214	Cluster 2	-	0 0 i	NN		No Upstream	-	Cluster 4	DUF1910, DUF1911	+
603	Bacillus thuringiensis AFS066485	60303254	WP_097981886.1	NZ_NVBW01000012.1	1	401425	402063	212	Cluster 2	-	0 0 i	NN		Cluster 3	DUF1910, DUF1911	Cluster 4	DUF1910, DUF1911 superfamily	+
197	Bacillus cereus AFS034246	19705358	WP_065703818.1	NZ_NUNZ01000033.1	-1	2348	2992	214	Cluster 2	-	0 0 i	NN		No Upstream	-	Cluster 4	DUF1910, DUF1911	+
602	Bacillus thuringiensis AFS066483	60202712	WP_097981886.1	NZ_NVBX01000017.1	-1	59544	60182	212	Cluster 2	-	0 0 i	NN		Cluster 3	DUF1910, DUF1911	Cluster 4	DUF1910, DUF1911 superfamily	+
201	Bacillus cereus AFS036381	20105305	WP_065703818.1	NZ_NUNJ01000062.1	1	86370	87014	214	Cluster 2	-	0 0 i	NN		Cluster 3	DUF1910, DUF1911	Cluster 4	DUF1910, DUF1911	+
600	Bacillus thuringiensis AFS065825	60001998	WP_097981886.1	NZ_NVCF01000015.1	-1	24653	25291	212	Cluster 2	-	0 0 i	NN		Cluster 3	DUF1910, DUF1911	Cluster 4	DUF1910, DUF1911 superfamily	+
107	Bacillus cereus AFS006766	10701891	WP_098299669.1	NZ_NTXS01000012.1	1	56911	57555	214	Cluster 2	-	0 0 i	NN		Cluster 21	-	Cluster 4	DUF1910, DUF1911	+
560	Bacillus thuringiensis AFS032723	56001889	WP_097981886.1	NZ_NUOL01000009.1	1	188302	188940	212	Cluster 2	-	0 0 i	NN		Cluster 3	DUF1910, DUF1911	Cluster 4	DUF1910, DUF1911 superfamily	+
597	Bacillus thuringiensis AFS061760	59705452	WP_097981886.1	NZ_NVDH01000065.1	-1	10348	10986	212	Cluster 2	-	0 0 i	NN		Cluster 3	DUF1910, DUF1911	Cluster 4	DUF1910, DUF1911 superfamily	+
217	Bacillus cereus AFS041432	21701441	WP_070143769.1	NZ_NULO01000017.1	1	46731	47366	211	Cluster 2	-	0 0 i	NN		No Upstream	-	Cluster 4	DUF1910, DUF1911	+
655	Bacillus thuringiensis KNU-07	65502865	WP_065703818.1	NZ_CP016588.1	1	2746735	2747379	214	Cluster 2	-	0 0 i	NN		Cluster 3	DUF1910, DUF1911	Cluster 4	DUF1910, DUF1911	+
98	Bacillus cereus AFS003289	9806054	WP_065703818.1	NZ_NTYT01000074.1	-1	1141	1785	214	Cluster 2	-	0 0 i	NN		Cluster 3	DUF1910, DUF1911	Cluster 4	DUF1910, DUF1911	+
595	Bacillus thuringiensis AFS059859	59501234	WP_097981886.1	NZ_NVEA01000004.1	1	696509	697147	212	Cluster 2	-	0 0 i	NN		Cluster 3	DUF1910, DUF1911	Cluster 4	DUF1910, DUF1911 superfamily	+
230	Bacillus cereus AFS044880	23005752	WP_065703818.1	NZ_NUKB01000045.1	1	661	1305	214	Cluster 2	-	0 0 i	NN		No Upstream	-	Cluster 4	DUF1910, DUF1911	+
541	Bacillus thuringiensis AFS016611	54105142	WP_097981886.1	NZ_NTUJ01000077.1	-1	10325	10963	212	Cluster 2	-	0 0 i	NN		Cluster 3	DUF1910, DUF1911	Cluster 4	DUF1910, DUF1911 superfamily	+
90	Bacillus cereus AFS000175	9005290	WP_098280457.1	NZ_NTZY01000062.1	-1	27361	28005	214	Cluster 2	-	0 0 i	NN		Cluster 3	DUF1910, DUF1911	Cluster 4	DUF1910, DUF1911	+
247	Bacillus cereus AFS050720	24704829	WP_065703818.1	NZ_NUIF01000032.1	1	1028	1672	214	Cluster 2	-	0 0 i	NN		No Upstream	-	Cluster 4	DUF1910, DUF1911	+
534	Bacillus thuringiensis AFS005140	53407056	WP_098224072.1	NZ_NTYF01000281.1	1	547	1185	212	Cluster 2	-	0 0 i	NN		No Upstream	-	Cluster 4	DUF1910, DUF1911	+
252	Bacillus cereus AFS052400	25204711	WP_065703818.1	NZ_NUHX01000025.1	1	36409	37053	214	Cluster 2	-	0 0 i	NN		Cluster 3	DUF1910, DUF1911	Cluster 4	DUF1910, DUF1911	+
86	Bacillus cereus 905	8602966	WP_033690698.1	NZ_LSTW01000066.1	-1	23125	23769	214	Cluster 2	-	0 0 i	NN		Cluster 91	-	Cluster 4	DUF1910, DUF1911	+
594	Bacillus thuringiensis AFS059039	59406196	WP_098224072.1	NZ_NVEK01000202.1	-1	19712	20350	212	Cluster 2	-	0 0 i	NN		Cluster 3	DUF1910, DUF1911	Cluster 4	DUF1910, DUF1911	+
254	Bacillus cereus AFS052902	25405813	WP_098877847.1	NZ_NUHR01000066.1	-1	923	1567	214	Cluster 2	-	0 0 i	NN		Cluster 3	DUF1910, DUF1911	Cluster 4	DUF1910, DUF1911	+
587	Bacillus thuringiensis AFS055470	58705198	WP_097981886.1	NZ_NUGP01000352.1	-1	2548	3186	212	Cluster 2	-	0 0 i	NN		Cluster 3	DUF1910, DUF1911	Cluster 4	DUF1910, DUF1911 superfamily	+
446	Bacillus cereus MOD1_Bc71	44600787	WP_078438928.1	NZ_MQTG01000008.1	1	35403	36173	256	Cluster 2	-	0 0 i	NN		Cluster 3	DUF1910, DUF1911	Cluster 4	DUF1910, DUF1911	+
539	Bacillus thuringiensis AFS013213	53906880	WP_098224072.1	NZ_NTVJ01000371.1	-1	1346	1984	212	Cluster 2	-	0 0 i	NN		No Upstream	-	Cluster 4	DUF1910, DUF1911	+
340	Bacillus cereus AFS081469	34001489	WP_098521953.1	NZ_NUXF01000005.1	-1	488906	489550	214	Cluster 2	-	0 0 i	NN		Cluster 3	DUF1910, DUF1911	Cluster 4	DUF1910, DUF1911	+
824	Bacillus toyonensis AFS067491	82402560	WP_098709491.1	NZ_NVIQ01000027.1	-1	139710	140354	214	Cluster 2	-	0 0 i	NN		Cluster 2	DUF3958 superfamily	Cluster 4	DUF1910, DUF1911	+
259	Bacillus cereus AFS053592	25905615	WP_098791043.1	NZ_NUHH01000143.1	1	1270	1944	224	Cluster 2	Nuc_N superfamily	0 0 i	NN		Cluster 141	Imm6 superfamily	Cluster 4	DUF1910, DUF1911	+
546	Bacillus thuringiensis AFS019758	54602731	WP_097981886.1	NZ_NTTD01000012.1	1	29365	30003	212	Cluster 2	-	0 0 i	NN		Cluster 3	DUF1910, DUF1911	Cluster 4	DUF1910, DUF1911 superfamily	+
500	Bacillus mycoides GOE10	50003141	WP_070143769.1	NZ_LXLV01000039.1	-1	15056	15691	211	Cluster 2	-	0 0 i	NN		No Upstream	-	Cluster 4	DUF1910, DUF1911	+
585	Bacillus thuringiensis AFS054440	58502870	WP_097981886.1	NZ_NUGY01000037.1	-1	10359	10997	212	Cluster 2	-	0 0 i	NN		Cluster 3	DUF1910, DUF1911	Cluster 4	DUF1910, DUF1911 superfamily	+
504	Bacillus mycoides GOE8	50403058	WP_070143769.1	NZ_LXLT01000036.1	-1	15053	15688	211	Cluster 2	-	0 0 i	NN		No Upstream	-	Cluster 4	DUF1910, DUF1911	+
584	Bacillus thuringiensis AFS054136	58404326	WP_097981886.1	NZ_NUHC01000019.1	1	401506	402144	212	Cluster 2	-	0 0 i	NN		Cluster 3	DUF1910, DUF1911	Cluster 4	DUF1910, DUF1911 superfamily	+
505	Bacillus mycoides GOE9	50503094	WP_070143769.1	NZ_LXLU01000038.1	-1	15055	15690	211	Cluster 2	-	0 0 i	NN		No Upstream	-	Cluster 4	DUF1910, DUF1911	+
556	Bacillus thuringiensis AFS030866	55606658	WP_098224072.1	NZ_NUPG01000280.1	-1	1346	1984	212	Cluster 2	-	0 0 i	NN		No Upstream	-	Cluster 4	DUF1910, DUF1911	+
582	Bacillus thuringiensis AFS053994	58201760	WP_097981886.1	NZ_NUHF01000012.1	1	3328	3966	212	Cluster 2	-	0 0 i	NN		Cluster 3	DUF1910, DUF1911	Cluster 4	DUF1910, DUF1911 superfamily	+
580	Bacillus thuringiensis AFS050550	58002271	WP_097981886.1	NZ_NUII01000016.1	-1	288495	289133	212	Cluster 2	-	0 0 i	NN		Cluster 3	DUF1910, DUF1911	Cluster 4	DUF1910, DUF1911 superfamily	+
549	Bacillus thuringiensis AFS022064	54904224	WP_097981886.1	NZ_NTSC01000038.1	-1	10348	10986	212	Cluster 2	-	0 0 i	NN		Cluster 3	DUF1910, DUF1911	Cluster 4	DUF1910, DUF1911 superfamily	+
283	Bacillus cereus AFS064516	28302828	WP_065703818.1	NZ_NVCS01000014.1	-1	27361	28005	214	Cluster 2	-	0 0 i	NN		Cluster 3	DUF1910, DUF1911	Cluster 4	DUF1910, DUF1911	+
287	Bacillus cereus AFS065816	28701872	WP_098299669.1	NZ_NVCG01000005.1	1	56912	57556	214	Cluster 2	-	0 0 i	NN		Cluster 21	-	Cluster 4	DUF1910, DUF1911	+
724	Bacillus thuringiensis serovar kyushuensis BGSC 4U1	72402784	WP_098709491.1	NZ_PGEE01000036.1	1	335869	336513	214	Cluster 2	-	0 0 i	NN		Cluster 2	DUF3958 superfamily	Cluster 4	DUF1910, DUF1911	+
298	Bacillus cereus AFS069947	29806185	WP_065703818.1	NZ_NVAV01000075.1	-1	1209	1853	214	Cluster 2	-	0 0 i	NN		No Upstream	-	Cluster 4	DUF1910, DUF1911	+
511	Bacillus sp. AFS012607	51100113	WP_097981886.1	NZ_NTVM01000002.1	-1	59549	60187	212	Cluster 2	-	0 0 i	NN		Cluster 3	DUF1910, DUF1911	Cluster 4	DUF1910, DUF1911 superfamily	+
312	Bacillus cereus AFS073631	31205863	WP_098587633.1	NZ_NUZQ01000199.1	-1	2532	3170	212	Cluster 2	-	0 0 i	NN		Cluster 4	DUF1910 superfamily, DUF1911	Cluster 4	DUF1910, DUF1911	+
493	Bacillus cereus VD200	49302949	WP_033690698.1	NZ_JH791819.1	-1	2872930	2873574	214	Cluster 2	-	0 0 i	NN		Cluster 91	-	Cluster 4	DUF1910, DUF1911	+
257	Bacillus cereus AFS053336	25704684	WP_098877847.1	NZ_NUHK01000071.1	1	34197	34841	214	Cluster 2	-	0 0 i	NN		Cluster 3	DUF1910, DUF1911	Cluster 4	DUF1910, DUF1911	+
229	Bacillus cereus AFS044547	22900903	WP_016110224.1	NZ_NUKE01000009.1	-1	76527	77294	255	Cluster 2	-	0 0 i	NY		Cluster 4	DUF1910 superfamily, DUF1911	Cluster 1	DUF1910, DUF1911	+
269	Bacillus cereus AFS059198	26902430	WP_098691212.1	NZ_NVEI01000010.1	1	78569	79336	255	Cluster 2	-	0 0 i	NY		Cluster 4	DUF1910 superfamily, DUF1911	Cluster 1	DUF1910, DUF1911	+
354	Bacillus cereus AFS086321	35404726	WP_098481432.1	NZ_NUVN01000020.1	-1	27793	28560	255	Cluster 2	-	0 0 i	NY		Cluster 4	DUF1910, DUF1911	Cluster 1	DUF1910, DUF1911	+
100	Bacillus cereus AFS003807	10003241	WP_098293431.1	NZ_NTYP01000021.1	-1	25588	26178	196	Cluster 2	-	0 0 i	NY		Cluster 4	DUF1910, DUF1911	Cluster 1	DUF1910, DUF1911	+
90	Bacillus cereus AFS000175	9005288	WP_098330040.1	NZ_NTZY01000062.1	-1	25579	26346	255	Cluster 2	-	0 0 i	NY		Cluster 4	DUF1910, DUF1911	Cluster 1	DUF1910, DUF1911	+
279	Bacillus cereus AFS063234	27906050	WP_098301384.1	NZ_NVDA01000076.1	-1	1439	2206	255	Cluster 2	-	0 0 i	NY		Cluster 4	DUF1910, DUF1911	Cluster 1	DUF1910, DUF1911	+
670	Bacillus thuringiensis HD-771	67001211	WP_000998775.1	NC_018500.1	1	860742	861509	255	Cluster 2	-	0 0 i	NN		Cluster 4	DUF1910, DUF1911	Cluster 1	DUF1910, DUF1911	+
245	Bacillus cereus AFS049840	24504804	WP_074619137.1	NZ_NUIM01000014.1	-1	77223	77993	256	Cluster 2	-	0 0 i	NN		Cluster 13	Imm30 superfamily	Cluster 1	DUF1910, DUF1911	+
108	Bacillus cereus AFS007158	10800058	WP_098289857.1	NZ_NTXQ01000002.1	-1	27814	28581	255	Cluster 2	-	0 0 i	NY		Cluster 4	DUF1910, DUF1911	Cluster 1	DUF1910, DUF1911	+
484	Bacillus cereus VD022	48402037	WP_000998774.1	NZ_JH792279.1	1	1897532	1898299	255	Cluster 2	-	0 0 i	NN		Cluster 4	DUF1910, DUF1911	Cluster 1	DUF1910, DUF1911	+
956	Bacillus wiedmannii GBSC29	95604167	WP_106074908.1	NZ_PVRT01000005.1	-1	435091	435834	247	Cluster 2	-	0 0 i	NN		Cluster 21	-	Cluster 1	DUF1910, DUF1911	+
739	Bacillus thuringiensis serovar seoulensis BGSC 4AQ1	73900702	WP_088054821.1	NZ_NFCO01000022.1	-1	139705	140472	255	Cluster 2	-	0 0 i	NN		Cluster 4	DUF1910, DUF1911 superfamily	Cluster 1	DUF1910, DUF1911	+
347	Bacillus cereus AFS083741	34701904	WP_098583205.1	NZ_NUWJ01000080.1	-1	12625	13368	247	Cluster 2	-	0 0 i	NN		Cluster 21	-	Cluster 1	DUF1910, DUF1911	+
421	Bacillus cereus INRA A3	42102139	WP_074619137.1	NZ_LABH01000023.1	-1	27024	27794	256	Cluster 2	-	0 0 i	NN		Cluster 13	Imm30 superfamily	Cluster 1	DUF1910, DUF1911	+
186	Bacillus cereus AFS030229	18602065	WP_074619137.1	NZ_NUPL01000004.1	1	7147	7917	256	Cluster 2	-	0 0 i	NN		Cluster 13	Imm30 superfamily	Cluster 1	DUF1910, DUF1911	+
645	Bacillus thuringiensis GOE3	64503002	WP_080350280.1	NZ_LXLH01000032.1	-1	25696	26466	256	Cluster 2	-	0 0 i	NN		Cluster 13	Imm30 superfamily	Cluster 1	DUF1910, DUF1911	+
957	Bacillus wiedmannii GBSC45	95703166	WP_080377551.1	NZ_PVRQ01000003.1	1	263409	264179	256	Cluster 2	-	0 0 i	NN		Cluster 21	-	Cluster 1	DUF1910, DUF1911	+
666	Bacillus thuringiensis m401	66605163	WP_109140840.1	NZ_PYAP01000012.1	-1	187291	188061	256	Cluster 2	-	0 0 i	NN		Cluster 13	Imm30 superfamily	Cluster 1	DUF1910, DUF1911	+
724	Bacillus thuringiensis serovar kyushuensis BGSC 4U1	72402786	WP_098709479.1	NZ_PGEE01000036.1	1	337527	338294	255	Cluster 2	-	0 0 i	NN		Cluster 4	DUF1910, DUF1911	Cluster 1	DUF1910, DUF1911	+
594	Bacillus thuringiensis AFS059039	59406194	WP_098317282.1	NZ_NVEK01000202.1	-1	17931	18698	255	Cluster 2	-	0 0 i	NN		Cluster 4	DUF1910, DUF1911	Cluster 1	DUF1910, DUF1911	+
639	Bacillus thuringiensis BT62	63901859	WP_103622487.1	NZ_QAPB01000014.1	-1	72530	73273	247	Cluster 2	-	0 0 i	NN		Cluster 21	-	Cluster 1	DUF1910, DUF1911	+
709	Bacillus thuringiensis serovar japonensis strain 62	70904294	WP_103622487.1	NZ_PGEF01000117.1	-1	192909	193652	247	Cluster 2	-	0 0 i	NN		Cluster 21	-	Cluster 1	DUF1910, DUF1911	+
116	Bacillus cereus AFS008413	11604338	WP_098434915.1	NZ_NTXB01000011.1	1	472686	473453	255	Cluster 2	-	0 0 i	NY		Cluster 4	DUF1910 superfamily, DUF1911	Cluster 1	DUF1910, DUF1911	+
964	Bacillus wiedmannii S612	96401554	WP_080377551.1	NZ_LJXA01000019.1	-1	199658	200428	256	Cluster 2	-	0 0 i	NN		Cluster 21	-	Cluster 1	DUF1910, DUF1911	+
961	Bacillus wiedmannii NMSW16	96103105	WP_080377551.1	NZ_PVRR01000003.1	-1	629722	630492	256	Cluster 2	-	0 0 i	NN		Cluster 21	-	Cluster 1	DUF1910, DUF1911	+
633	Bacillus thuringiensis BAM	63304996	WP_116366554.1	NZ_QUQW01000017.1	-1	70744	71511	255	Cluster 2	-	0 0 i	NN		Cluster 4	DUF1910, DUF1911	Cluster 1	DUF1910, DUF1911	+
335	Bacillus cereus AFS080536	33503909	WP_098541963.1	NZ_NUXN01000016.1	-1	430721	431488	255	Cluster 2	-	0 0 i	NY		Cluster 4	DUF1910, DUF1911	Cluster 1	DUF1910, DUF1911	+
169	Bacillus cereus AFS025457	16906278	WP_016110224.1	NZ_NTQR01000088.1	1	2130	2897	255	Cluster 2	-	0 0 i	NY		Cluster 4	DUF1910 superfamily, DUF1911	Cluster 1	DUF1910, DUF1911	+
483	Bacillus cereus TIAC219	48304990	WP_015670505.1	NZ_KB976035.1	-1	1116	1883	255	Cluster 2	-	0 0 i	NN		Cluster 4	DUF1910, DUF1911	Cluster 1	DUF1910, DUF1911	+
447	Bacillus cereus MOD1_Bc77	44704134	WP_074619137.1	NZ_MIFP01000031.1	1	95622	96392	256	Cluster 2	-	0 0 i	NN		Cluster 13	Imm30 superfamily	Cluster 1	DUF1910, DUF1911	+
704	Bacillus thuringiensis serovar higo NRRL B-23150	70402410	WP_088115467.1	NZ_PGSA01000156.1	1	49075	49857	260	Cluster 2	-	0 0 i	NN		Cluster 13	Imm30 superfamily	Cluster 1	DUF1910, DUF1911	+
168	Bacillus cereus AFS025120	16801362	WP_016110224.1	NZ_NTQU01000003.1	-1	313444	314211	255	Cluster 2	-	0 0 i	NY		Cluster 4	DUF1910 superfamily, DUF1911	Cluster 1	DUF1910, DUF1911	+
166	Bacillus cereus AFS024693	16605722	WP_016110224.1	NZ_NTQY01000044.1	1	1510	2277	255	Cluster 2	-	0 0 i	NY		Cluster 4	DUF1910 superfamily, DUF1911	Cluster 1	DUF1910, DUF1911	+
962	Bacillus wiedmannii NMSW23	96204168	WP_106074908.1	NZ_PVRS01000005.1	-1	434952	435695	247	Cluster 2	-	0 0 i	NN		Cluster 21	-	Cluster 1	DUF1910, DUF1911	+
786	Bacillus toyonensis AFS030602	78602983	WP_098709479.1	NZ_NUUO01000021.1	1	106431	107198	255	Cluster 2	-	0 0 i	NN		Cluster 4	DUF1910, DUF1911	Cluster 1	DUF1910, DUF1911	+
703	Bacillus thuringiensis serovar higo BGSC 4AU1	70305642	WP_088115467.1	NZ_MOOK01000212.1	-1	135866	136648	260	Cluster 2	-	0 0 i	NN		Cluster 13	Imm30 superfamily	Cluster 1	DUF1910, DUF1911	+
408	Bacillus cereus FORC_005	40803023	WP_074619137.1	NZ_CP009686.1	-1	2982567	2983337	256	Cluster 2	-	0 0 i	NN		Cluster 13	Imm30 superfamily	Cluster 1	DUF1910, DUF1911	+
407	Bacillus cereus FORC60	40702912	WP_080350280.1	NZ_CP020383.1	-1	2869065	2869835	256	Cluster 2	-	0 0 i	NN		Cluster 13	Imm30 superfamily	Cluster 1	DUF1910, DUF1911	+
824	Bacillus toyonensis AFS067491	82402558	WP_098709479.1	NZ_NVIQ01000027.1	-1	137929	138696	255	Cluster 2	-	0 0 i	NN		Cluster 4	DUF1910, DUF1911	Cluster 1	DUF1910, DUF1911	+
146	Bacillus cereus AFS017700	14605214	WP_098330040.1	NZ_NTTV01000058.1	-1	25579	26346	255	Cluster 2	-	0 0 i	NY		Cluster 4	DUF1910, DUF1911	Cluster 1	DUF1910, DUF1911	+
404	Bacillus cereus F3175-03	40404643	WP_095209613.1	NZ_JYPI01000054.1	1	81866	82633	255	Cluster 2	-	0 0 i	NY		Cluster 4	DUF1910 superfamily, DUF1911	Cluster 1	DUF1910, DUF1911	+
692	Bacillus thuringiensis serovar cameroun BGSC 4AF1	69202514	WP_087949620.1	NZ_NFCI01000091.1	1	211003	211770	255	Cluster 2	-	0 0 i	NN		Cluster 4	DUF1910, DUF1911	Cluster 1	DUF1910, DUF1911	+
75	Bacillus cereus #17	7501752	WP_080350280.1	NZ_JYFW01000012.1	1	187298	188068	256	Cluster 2	-	0 0 i	NN		Cluster 13	Imm30 superfamily	Cluster 1	DUF1910, DUF1911	+
143	Bacillus cereus AFS017032	14302260	WP_098326993.1	NZ_NTUD01000037.1	1	6472	7239	255	Cluster 2	-	0 0 i	NY		Cluster 4	DUF1910 superfamily, DUF1911	Cluster 1	DUF1910, DUF1911	+
699	Bacillus thuringiensis serovar entomocidus BGSC 4I4	69903615	WP_086411722.1	NZ_PGEB01000242.1	1	10876	11643	255	Cluster 2	-	0 0 i	NN		Cluster 4	DUF1910, DUF1911	Cluster 1	DUF1910, DUF1911	+
741	Bacillus thuringiensis serovar subtoxicus BGSC 4I4	74102079	WP_086411722.1	NZ_NFDT01000080.1	1	11418	12185	255	Cluster 2	-	0 0 i	NN		Cluster 4	DUF1910, DUF1911	Cluster 1	DUF1910, DUF1911	+
133	Bacillus cereus AFS012491	13300077	WP_098137650.1	NZ_NUDE01000001.1	-1	73507	74289	260	Cluster 2	-	0 0 i	NN		Cluster 13	Imm30 superfamily	Cluster 1	DUF1910, DUF1911	+
486	Bacillus cereus VD133	48602573	WP_016110224.1	NZ_KB976173.1	-1	2398035	2398802	255	Cluster 2	-	0 0 i	NY		Cluster 4	DUF1910 superfamily, DUF1911	Cluster 1	DUF1910, DUF1911	+
92	Bacillus cereus AFS000937	9206199	WP_016110224.1	NZ_NTZS01000083.1	-1	450	1217	255	Cluster 2	-	0 0 i	NY		Cluster 4	DUF1910 superfamily, DUF1911	No Downstream	-	+
312	Bacillus cereus AFS073631	31205861	WP_098587631.1	NZ_NUZQ01000199.1	-1	750	1517	255	Cluster 2	-	0 0 i	NY		Cluster 4	DUF1910, DUF1911	No Downstream	-	+
534	Bacillus thuringiensis AFS005140	53407058	WP_098317282.1	NZ_NTYF01000281.1	1	2199	2966	255	Cluster 2	-	0 0 i	NN		Cluster 4	DUF1910, DUF1911	No Downstream	-	+
308	Bacillus cereus AFS071440	30806121	WP_098326993.1	NZ_NVCD01000080.1	1	37483	38250	255	Cluster 2	-	0 0 i	NY		Cluster 4	DUF1910 superfamily, DUF1911	No Downstream	-	+
378	Bacillus cereus AFS095703	37805300	WP_016110224.1	NZ_NVLV01000037.1	1	2130	2897	255	Cluster 2	-	0 0 i	NY		Cluster 4	DUF1910 superfamily, DUF1911	No Downstream	-	+
94	Bacillus cereus AFS001542	9405457	WP_098326993.1	NZ_NTZP01000035.1	1	186025	186792	255	Cluster 2	-	0 0 i	NY		Cluster 4	DUF1910 superfamily, DUF1911	No Downstream	-	+
387	Bacillus cereus AFS098742	38706236	WP_016110224.1	NZ_NVKP01000079.1	1	2300	3067	255	Cluster 2	-	0 0 i	NY		Cluster 4	DUF1910 superfamily, DUF1911	No Downstream	-	+
389	Bacillus cereus AFS099621	38906143	WP_016110224.1	NZ_NVKH01000092.1	1	2130	2897	255	Cluster 2	-	0 0 i	NY		Cluster 4	DUF1910 superfamily, DUF1911	No Downstream	-	+
619	Bacillus thuringiensis AFS088016	61901135	WP_098317282.1	NZ_NUUZ01000018.1	-1	540	1307	255	Cluster 2	-	0 0 i	NN		Cluster 4	DUF1910, DUF1911	No Downstream	-	+
361	Bacillus cereus AFS088317	36106189	WP_016110224.1	NZ_NUUV01000065.1	1	2130	2897	255	Cluster 2	-	0 0 i	NY		Cluster 4	DUF1910 superfamily, DUF1911	No Downstream	-	+
374	Bacillus cereus AFS095018	37403527	WP_098326993.1	NZ_NVMC01000015.1	-1	515	1282	255	Cluster 2	-	0 0 i	NY		Cluster 4	DUF1910 superfamily, DUF1911	No Downstream	-	+
253	Bacillus cereus AFS052525	25305998	WP_098781327.1	NZ_NUHV01000064.1	1	1687	2454	255	Cluster 2	-	0 0 i	NY		Cluster 4	DUF1910, DUF1911	No Downstream	-	+
234	Bacillus cereus AFS046374	23405495	WP_098326993.1	NZ_NUJO01000046.1	1	75977	76744	255	Cluster 2	-	0 0 i	NY		Cluster 4	DUF1910 superfamily, DUF1911	No Downstream	-	+
330	Bacillus cereus AFS079244	33005070	WP_016110224.1	NZ_NUYA01000033.1	-1	450	1217	255	Cluster 2	-	0 0 i	NY		Cluster 4	DUF1910 superfamily, DUF1911	No Downstream	-	+
221	Bacillus cereus AFS042863	22103910	WP_098326993.1	NZ_NUKZ01000024.1	-1	515	1282	255	Cluster 2	-	0 0 i	NY		Cluster 4	DUF1910 superfamily, DUF1911	No Downstream	-	+
111	Bacillus cereus AFS007693	11100398	WP_016110224.1	NZ_NTXJ01000003.1	1	74466	75233	255	Cluster 2	-	0 0 i	NY		Cluster 4	DUF1910 superfamily, DUF1911	No Downstream	-	+
314	Bacillus cereus AFS074515	31405523	WP_016110224.1	NZ_NUZM01000037.1	-1	450	1217	255	Cluster 2	-	0 0 i	NY		Cluster 4	DUF1910 superfamily, DUF1911	No Downstream	-	+
118	Bacillus cereus AFS008436	11805589	WP_098301384.1	NZ_NTWZ01000041.1	-1	566	1333	255	Cluster 2	-	0 0 i	NY		Cluster 4	DUF1910, DUF1911	No Downstream	-	+
208	Bacillus cereus AFS038754	20805435	WP_016110224.1	NZ_NUMU01000096.1	1	74467	75234	255	Cluster 2	-	0 0 i	NY		Cluster 4	DUF1910 superfamily, DUF1911	No Downstream	-	+
202	Bacillus cereus AFS037512	20206047	WP_098326993.1	NZ_NUNC01000040.1	1	76169	76936	255	Cluster 2	-	0 0 i	NY		Cluster 4	DUF1910 superfamily, DUF1911	No Downstream	-	+
197	Bacillus cereus AFS034246	19705356	WP_098301384.1	NZ_NUNZ01000033.1	-1	566	1333	255	Cluster 2	-	0 0 i	NY		Cluster 4	DUF1910, DUF1911	No Downstream	-	+
184	Bacillus cereus AFS029679	18405420	WP_016110224.1	NZ_NUPX01000059.1	1	74467	75234	255	Cluster 2	-	0 0 i	NY		Cluster 4	DUF1910 superfamily, DUF1911	No Downstream	-	+
131	Bacillus cereus AFS011950	13106133	WP_016110224.1	NZ_NTVR01000077.1	1	2130	2897	255	Cluster 2	-	0 0 i	NY		Cluster 4	DUF1910 superfamily, DUF1911	No Downstream	-	+
134	Bacillus cereus AFS013880	13403544	WP_016110224.1	NZ_NTVF01000016.1	1	74319	75086	255	Cluster 2	-	0 0 i	NY		Cluster 4	DUF1910 superfamily, DUF1911	No Downstream	-	+
172	Bacillus cereus AFS025653	17206204	WP_098301384.1	NZ_NTQN01000075.1	1	2169	2936	255	Cluster 2	-	0 0 i	NY		Cluster 4	DUF1910, DUF1911	No Downstream	-	+
149	Bacillus cereus AFS018281	14906077	WP_016110224.1	NZ_NTTP01000077.1	1	2130	2897	255	Cluster 2	-	0 0 i	NY		Cluster 4	DUF1910 superfamily, DUF1911	No Downstream	-	+
571	Bacillus thuringiensis AFS042804	57103335	WP_079997205.1	NZ_NULA01000077.1	-1	951	1742	263	Cluster 2	-	0 0 i	NN		Cluster 3	DUF1910, DUF1911	No Downstream	-	+
148	Bacillus cereus AFS018041	14806185	WP_016110224.1	NZ_NTTS01000077.1	-1	450	1217	255	Cluster 2	-	0 0 i	NY		Cluster 4	DUF1910 superfamily, DUF1911	No Downstream	-	+
329	Bacillus cereus AFS078211	32905860	WP_016110224.1	NZ_NUYD01000055.1	1	74319	75086	255	Cluster 2	-	0 0 i	NY		Cluster 4	DUF1910 superfamily, DUF1911	No Downstream	-	+
138	Bacillus cereus AFS014679	13806036	WP_095209613.1	NZ_NTUY01000057.1	1	2130	2897	255	Cluster 2	-	0 0 i	NY		Cluster 4	DUF1910 superfamily, DUF1911	No Downstream	-	+
140	Bacillus cereus AFS015717	14006438	WP_016110224.1	NZ_NTUQ01000090.1	1	2130	2897	255	Cluster 2	-	0 0 i	NY		Cluster 4	DUF1910 superfamily, DUF1911	No Downstream	-	+
392	Bacillus cereus B4077	39201141	WP_080344976.1	NZ_LCYI01000011.1	-1	72973	73725	250	Cluster 2	-	0 0 i	NN		Cluster 4	DUF1910 superfamily, DUF1911	Cluster 32	DUF1910 superfamily	+
888	Bacillus wiedmannii AFS024024	88802007	WP_097915412.1	NZ_NUBI01000018.1	-1	43418	44152	244	Cluster 4	-	0 0 i	NN		Cluster 9	PRK00819	Cluster 1	DUF1910, DUF1911	+
370	Bacillus cereus AFS093397	37001228	WP_087947761.1	NZ_NVMP01000004.1	1	72885	73625	246	Cluster 4	-	0 0 i	NN		Cluster 8	-	Cluster 1	DUF1910, DUF1911	+
326	Bacillus cereus AFS077000	32604872	WP_000852536.1	NZ_NUYM01000035.1	1	73163	73855	230	Cluster 4	-	0 0 i	NN		Cluster 8	-	Cluster 1	DUF1910, DUF1911	+
898	Bacillus wiedmannii AFS032503	89800476	WP_097915412.1	NZ_NUUI01000005.1	-1	43417	44151	244	Cluster 4	-	0 0 i	NN		Cluster 9	PRK00819	Cluster 1	DUF1910, DUF1911	+
886	Bacillus wiedmannii AFS022373	88604284	WP_098222134.1	NZ_NUBS01000032.1	1	227784	228518	244	Cluster 4	-	0 0 i	NN		Cluster 8	-	Cluster 1	DUF1910, DUF1911	+
885	Bacillus wiedmannii AFS018713	88500291	WP_088110316.1	NZ_NUCH01000003.1	1	1973	2713	246	Cluster 4	-	0 0 i	NN		Cluster 8	-	Cluster 1	DUF1910, DUF1911	+
883	Bacillus wiedmannii AFS015207	88303029	WP_097915412.1	NZ_NUCU01000012.1	-1	43577	44311	244	Cluster 4	-	0 0 i	NN		Cluster 9	PRK00819	Cluster 1	DUF1910, DUF1911	+
325	Bacillus cereus AFS076905	32504371	WP_098387276.1	NZ_NUYN01000039.1	1	54226	54966	246	Cluster 4	-	0 0 i	NN		Cluster 148	DUF2004	Cluster 1	DUF1910, DUF1911	+
882	Bacillus wiedmannii AFS014747	88205344	WP_088110316.1	NZ_NUCX01000059.1	-1	81507	82247	246	Cluster 4	-	0 0 i	NN		Cluster 8	-	Cluster 1	DUF1910, DUF1911	+
881	Bacillus wiedmannii AFS011906	88103024	WP_088110316.1	NZ_NUDG01000026.1	1	1656	2396	246	Cluster 4	-	0 0 i	NN		Cluster 8	-	Cluster 1	DUF1910, DUF1911	+
902	Bacillus wiedmannii AFS038776	90202763	WP_088110316.1	NZ_NUTI01000017.1	1	135341	136081	246	Cluster 4	-	0 0 i	NN		Cluster 8	-	Cluster 1	DUF1910, DUF1911	+
879	Bacillus wiedmannii AFS009197	87905329	WP_088110316.1	NZ_NUDV01000046.1	1	3051	3791	246	Cluster 4	-	0 0 i	NN		Cluster 8	-	Cluster 1	DUF1910, DUF1911	+
878	Bacillus wiedmannii AFS008930	87801451	WP_097915412.1	NZ_NUDX01000008.1	1	158074	158808	244	Cluster 4	-	0 0 i	NN		Cluster 9	PRK00819	Cluster 1	DUF1910, DUF1911	+
682	Bacillus thuringiensis serovar aizawai T07151	68200491	WP_086388289.1	NZ_NFET01000009.1	-1	383522	384214	230	Cluster 4	-	0 0 i	NN		Cluster 8	-	Cluster 1	DUF1910, DUF1911	+
877	Bacillus wiedmannii AFS006440	87704994	WP_088110316.1	NZ_NUEE01000055.1	1	1655	2395	246	Cluster 4	-	0 0 i	NN		Cluster 8	-	Cluster 1	DUF1910, DUF1911	+
876	Bacillus wiedmannii AFS005864	87601343	WP_097915412.1	NZ_NUEG01000005.1	1	281669	282403	244	Cluster 4	-	0 0 i	NN		Cluster 9	PRK00819	Cluster 1	DUF1910, DUF1911	+
903	Bacillus wiedmannii AFS042581	90301669	WP_097915412.1	NZ_NUSX01000011.1	1	185006	185740	244	Cluster 4	-	0 0 i	NN		Cluster 9	PRK00819	Cluster 1	DUF1910, DUF1911	+
324	Bacillus cereus AFS076729	32406022	WP_087947761.1	NZ_NUYR01000089.1	-1	556556	557296	246	Cluster 4	-	0 0 i	NN		Cluster 8	-	Cluster 1	DUF1910, DUF1911	+
904	Bacillus wiedmannii AFS044295	90402041	WP_097915412.1	NZ_NUSP01000008.1	-1	398147	398881	244	Cluster 4	-	0 0 i	NN		Cluster 9	PRK00819	Cluster 1	DUF1910, DUF1911	+
319	Bacillus cereus AFS075030	31904909	WP_087947761.1	NZ_NUZG01000018.1	-1	72807	73547	246	Cluster 4	-	0 0 i	NN		Cluster 8	-	Cluster 1	DUF1910, DUF1911	+
905	Bacillus wiedmannii AFS045501	90501595	WP_088110316.1	NZ_NUSJ01000007.1	1	100560	101300	246	Cluster 4	-	0 0 i	NN		Cluster 8	-	Cluster 1	DUF1910, DUF1911	+
315	Bacillus cereus AFS074724	31501704	WP_087966947.1	NZ_NUZK01000008.1	1	39427	40119	230	Cluster 4	-	0 0 i	NN		Cluster 8	-	Cluster 1	DUF1910, DUF1911	+
873	Bacillus wiedmannii AFS002659	87303639	WP_088110316.1	NZ_NUES01000026.1	1	1656	2396	246	Cluster 4	-	0 0 i	NN		Cluster 8	-	Cluster 1	DUF1910, DUF1911	+
872	Bacillus wiedmannii AFS002508	87204037	WP_097915412.1	NZ_NUET01000018.1	1	304251	304985	244	Cluster 4	-	0 0 i	NN		Cluster 9	PRK00819	Cluster 1	DUF1910, DUF1911	+
897	Bacillus wiedmannii AFS030115	89704858	WP_099002239.1	NZ_NUUP01000079.1	-1	21982	22716	244	Cluster 4	-	0 0 i	NN		Cluster 9	PRK00819	Cluster 1	DUF1910, DUF1911	+
689	Bacillus thuringiensis serovar andalousiensis BGSC 4AW1	68905697	WP_081003153.1	NZ_NFCS01000145.1	1	1784	2476	230	Cluster 4	-	0 0 i	NN		Cluster 8	-	Cluster 1	DUF1910, DUF1911	+
871	Bacillus wiedmannii AFS001911	87104703	WP_098049180.1	NZ_NUEY01000031.1	-1	78190	78924	244	Cluster 4	-	0 0 i	NN		Cluster 8	-	Cluster 1	DUF1910, DUF1911	+
690	Bacillus thuringiensis serovar argentinensis BGSC 4BV1	69002179	WP_088080984.1	NZ_MOOO01000094.1	-1	70307	71047	246	Cluster 4	-	0 0 i	NN		Cluster 77	PTS_2-RNA superfamily	Cluster 1	DUF1910, DUF1911	+
907	Bacillus wiedmannii AFS048126	90705768	WP_088110316.1	NZ_NUSC01000053.1	1	1717	2457	246	Cluster 4	-	0 0 i	NN		Cluster 8	-	Cluster 1	DUF1910, DUF1911	+
636	Bacillus thuringiensis BMB3201	63605697	WP_081003153.1	NZ_LDEU01000145.1	1	1784	2476	230	Cluster 4	-	0 0 i	NN		Cluster 8	-	Cluster 1	DUF1910, DUF1911	+
311	Bacillus cereus AFS073305	31102611	WP_097995716.1	NZ_NUZV01000009.1	-1	400233	400973	246	Cluster 4	-	0 0 i	NN		No Upstream	-	Cluster 1	DUF1910, DUF1911	+
377	Bacillus cereus AFS095548	37702348	WP_087947761.1	NZ_NVLY01000012.1	-1	344741	345481	246	Cluster 4	-	0 0 i	NN		Cluster 8	-	Cluster 1	DUF1910, DUF1911	+
909	Bacillus wiedmannii AFS050757	90904281	WP_088110316.1	NZ_NURR01000039.1	1	2177	2917	246	Cluster 4	-	0 0 i	NN		Cluster 8	-	Cluster 1	DUF1910, DUF1911	+
635	Bacillus thuringiensis BLB406	63502679	WP_118414593.1	NZ_MRZW01000073.1	1	69059	69799	246	Cluster 4	-	0 0 i	NN		No Upstream	-	Cluster 1	DUF1910, DUF1911	+
868	Bacillus toyonensis AFS097554	86802861	WP_097854656.1	NZ_NVNV01000042.1	1	9868	10614	248	Cluster 4	-	0 0 i	NN		No Upstream	-	Cluster 1	DUF1910, DUF1911	+
303	Bacillus cereus AFS070947	30305824	WP_098605849.1	NZ_NVAM01000094.1	1	76183	76923	246	Cluster 4	-	0 0 i	NN		No Upstream	-	Cluster 1	DUF1910, DUF1911	+
700	Bacillus thuringiensis serovar fukuokaensis BGSC 4AP1	70000677	WP_086790419.1	NZ_NFCN01000017.1	-1	26053	26793	246	Cluster 4	-	0 0 i	NN		Cluster 9	PRK00819	Cluster 1	DUF1910, DUF1911	+
634	Bacillus thuringiensis BGSC 4BT1	63405387	WP_079004460.1	NZ_LILG01000046.1	1	72712	73410	232	Cluster 4	-	0 0 i	NN		Cluster 34	-	Cluster 1	DUF1910, DUF1911	+
378	Bacillus cereus AFS095703	37806226	WP_097995716.1	NZ_NVLV01000082.1	-1	1397	2137	246	Cluster 4	-	0 0 i	NN		No Upstream	-	Cluster 1	DUF1910, DUF1911	+
302	Bacillus cereus AFS070891	30204176	WP_087947761.1	NZ_NVAN01000030.1	-1	127705	128445	246	Cluster 4	-	0 0 i	NN		Cluster 8	-	Cluster 1	DUF1910, DUF1911	+
910	Bacillus wiedmannii AFS052086	91000044	WP_097915412.1	NZ_NURM01000001.1	-1	43418	44152	244	Cluster 4	-	0 0 i	NN		Cluster 9	PRK00819	Cluster 1	DUF1910, DUF1911	+
631	Bacillus thuringiensis AFS099677	63105114	WP_086790419.1	NZ_NVKG01000037.1	-1	72910	73650	246	Cluster 4	-	0 0 i	NN		Cluster 9	PRK00819	Cluster 1	DUF1910, DUF1911	+
706	Bacillus thuringiensis serovar iberica BGSC 4BW1	70603976	WP_078404861.1	NZ_MOOP01000109.1	1	77271	77969	232	Cluster 4	-	0 0 i	NN		Cluster 34	-	Cluster 1	DUF1910, DUF1911	+
707	Bacillus thuringiensis serovar japonensis BGSC 4AT1	70701187	WP_087947761.1	NZ_NFCQ01000031.1	-1	73050	73790	246	Cluster 4	-	0 0 i	NN		Cluster 8	-	Cluster 1	DUF1910, DUF1911	+
299	Bacillus cereus AFS070416	29903119	WP_078404861.1	NZ_NVAS01000016.1	-1	71929	72627	232	Cluster 4	-	0 0 i	NN		Cluster 34	-	Cluster 1	DUF1910, DUF1911	+
630	Bacillus thuringiensis AFS097917	63005069	WP_086790419.1	NZ_NVKW01000047.1	1	60711	61451	246	Cluster 4	-	0 0 i	NN		Cluster 9	PRK00819	Cluster 1	DUF1910, DUF1911	+
297	Bacillus cereus AFS068876	29700623	WP_087947761.1	NZ_NVAY01000002.1	1	387234	387974	246	Cluster 4	-	0 0 i	NN		Cluster 8	-	Cluster 1	DUF1910, DUF1911	+
710	Bacillus thuringiensis serovar jegathesan BGSC 4CF1	71000229	WP_086403604.1	NZ_MOOS01000025.1	1	50527	51219	230	Cluster 4	-	0 0 i	NN		No Upstream	-	Cluster 1	DUF1910, DUF1911	+
629	Bacillus thuringiensis AFS097325	62901306	WP_086790419.1	NZ_NVLE01000007.1	-1	5825	6565	246	Cluster 4	-	0 0 i	NN		Cluster 9	PRK00819	Cluster 1	DUF1910, DUF1911	+
711	Bacillus thuringiensis serovar jinghongiensis BGSC 4AR1	71101208	WP_087947761.1	NZ_NFCP01000026.1	-1	73055	73795	246	Cluster 4	-	0 0 i	NN		Cluster 8	-	Cluster 1	DUF1910, DUF1911	+
712	Bacillus thuringiensis serovar kumamtoensis BGSC 4W1	71203106	WP_082187781.1	NZ_NFEH01000098.1	-1	1277	1969	230	Cluster 4	-	0 0 i	NN		Cluster 8	-	Cluster 1	DUF1910, DUF1911	+
628	Bacillus thuringiensis AFS096960	62804050	WP_086790419.1	NZ_NVLI01000040.1	-1	21277	22017	246	Cluster 4	-	0 0 i	NN		Cluster 9	PRK00819	Cluster 1	DUF1910, DUF1911	+
713	Bacillus thuringiensis serovar kumamtoensis BGSC 4W1	71300551	WP_082187781.1	NZ_PGDY01000005.1	-1	207968	208660	230	Cluster 4	-	0 0 i	NN		Cluster 8	-	Cluster 1	DUF1910, DUF1911	+
862	Bacillus toyonensis AFS094802	86205251	WP_097854656.1	NZ_NVOJ01000052.1	-1	19504	20250	248	Cluster 4	-	0 0 i	NN		No Upstream	-	Cluster 1	DUF1910, DUF1911	+
911	Bacillus wiedmannii AFS052302	91104391	WP_088110316.1	NZ_NURL01000036.1	-1	82256	82996	246	Cluster 4	-	0 0 i	NN		Cluster 8	-	Cluster 1	DUF1910, DUF1911	+
912	Bacillus wiedmannii AFS053236	91202174	WP_097915412.1	NZ_NURG01000016.1	1	163802	164536	244	Cluster 4	-	0 0 i	NN		Cluster 9	PRK00819	Cluster 1	DUF1910, DUF1911	+
384	Bacillus cereus AFS097474	38403044	WP_098781738.1	NZ_NVLA01000015.1	1	83710	84402	230	Cluster 4	-	0 0 i	NN		Cluster 8	-	Cluster 1	DUF1910, DUF1911	+
913	Bacillus wiedmannii AFS053345	91300307	WP_098953435.1	NZ_NURF01000002.1	1	225795	226535	246	Cluster 4	-	0 0 i	NN		Cluster 9	PRK00819	Cluster 1	DUF1910, DUF1911	+
386	Bacillus cereus AFS098170	38600774	WP_097960042.1	NZ_NVKT01000003.1	1	349208	349948	246	Cluster 4	-	0 0 i	NN		Cluster 9	PRK00819	Cluster 1	DUF1910, DUF1911	+
624	Bacillus thuringiensis AFS094922	62404621	WP_086790419.1	NZ_NVME01000036.1	1	53853	54593	246	Cluster 4	-	0 0 i	NN		Cluster 9	PRK00819	Cluster 1	DUF1910, DUF1911	+
914	Bacillus wiedmannii AFS053866	91403570	WP_088110316.1	NZ_NURD01000025.1	-1	82948	83688	246	Cluster 4	-	0 0 i	NN		Cluster 8	-	Cluster 1	DUF1910, DUF1911	+
915	Bacillus wiedmannii AFS054563	91503216	WP_098822488.1	NZ_NUQY01000015.1	-1	467553	468293	246	Cluster 4	-	0 0 i	NN		Cluster 9	PRK00819	Cluster 1	DUF1910, DUF1911	+
917	Bacillus wiedmannii AFS056211	91700670	WP_097915412.1	NZ_NUQP01000003.1	-1	20060	20794	244	Cluster 4	-	0 0 i	NN		Cluster 9	PRK00819	Cluster 1	DUF1910, DUF1911	+
618	Bacillus thuringiensis AFS086961	61804605	WP_086790419.1	NZ_NUVF01000042.1	1	91094	91834	246	Cluster 4	-	0 0 i	NN		Cluster 9	PRK00819	Cluster 1	DUF1910, DUF1911	+
292	Bacillus cereus AFS067935	29200484	WP_087947761.1	NZ_NVBG01000003.1	-1	72064	72804	246	Cluster 4	-	0 0 i	NN		Cluster 8	-	Cluster 1	DUF1910, DUF1911	+
288	Bacillus cereus AFS066354	28800028	WP_087947761.1	NZ_NVBY01000001.1	1	20979	21719	246	Cluster 4	-	0 0 i	NN		Cluster 8	-	Cluster 1	DUF1910, DUF1911	+
616	Bacillus thuringiensis AFS085829	61603030	WP_086790419.1	NZ_NUVS01000024.1	-1	74921	75661	246	Cluster 4	-	0 0 i	NN		Cluster 9	PRK00819	Cluster 1	DUF1910, DUF1911	+
615	Bacillus thuringiensis AFS085496	61504846	WP_086790419.1	NZ_NUVX01000048.1	1	81272	82012	246	Cluster 4	-	0 0 i	NN		Cluster 9	PRK00819	Cluster 1	DUF1910, DUF1911	+
614	Bacillus thuringiensis AFS085011	61402090	WP_086790419.1	NZ_NUWA01000009.1	1	60712	61452	246	Cluster 4	-	0 0 i	NN		Cluster 9	PRK00819	Cluster 1	DUF1910, DUF1911	+
613	Bacillus thuringiensis AFS081470	61304738	WP_086790419.1	NZ_NUXE01000035.1	1	160179	160919	246	Cluster 4	-	0 0 i	NN		Cluster 9	PRK00819	Cluster 1	DUF1910, DUF1911	+
611	Bacillus thuringiensis AFS076861	61104404	WP_097960042.1	NZ_NUYP01000031.1	1	138306	139046	246	Cluster 4	-	0 0 i	NN		Cluster 9	PRK00819	Cluster 1	DUF1910, DUF1911	+
610	Bacillus thuringiensis AFS076772	61003599	WP_086790419.1	NZ_NUYQ01000030.1	-1	21236	21976	246	Cluster 4	-	0 0 i	NN		Cluster 9	PRK00819	Cluster 1	DUF1910, DUF1911	+
266	Bacillus cereus AFS057596	26605062	WP_097995716.1	NZ_NUFS01000042.1	1	67924	68664	246	Cluster 4	-	0 0 i	NN		No Upstream	-	Cluster 1	DUF1910, DUF1911	+
733	Bacillus thuringiensis serovar nigeriensis BGSC 4AZ1	73303789	WP_086385801.1	NZ_NFCV01000035.1	-1	402782	403474	230	Cluster 4	-	0 0 i	NN		Cluster 8	-	Cluster 1	DUF1910, DUF1911	+
402	Bacillus cereus E41	40204070	WP_079004460.1	NZ_MTAT01000009.1	1	71491	72189	232	Cluster 4	-	0 0 i	NN		Cluster 34	-	Cluster 1	DUF1910, DUF1911	+
261	Bacillus cereus AFS054833	26105185	WP_087947761.1	NZ_NUGX01000036.1	-1	72064	72804	246	Cluster 4	-	0 0 i	NN		Cluster 8	-	Cluster 1	DUF1910, DUF1911	+
260	Bacillus cereus AFS054178	26000944	WP_097995716.1	NZ_NUHA01000005.1	-1	121977	122717	246	Cluster 4	-	0 0 i	NN		No Upstream	-	Cluster 1	DUF1910, DUF1911	+
919	Bacillus wiedmannii AFS057001	91903625	WP_088110316.1	NZ_NUQL01000028.1	-1	74028	74768	246	Cluster 4	-	0 0 i	NN		Cluster 8	-	Cluster 1	DUF1910, DUF1911	+
607	Bacillus thuringiensis AFS075408	60702239	WP_098203239.1	NZ_NVGY01000072.1	1	2673	3413	246	Cluster 4	-	0 0 i	NN		No Upstream	-	Cluster 1	DUF1910, DUF1911	+
738	Bacillus thuringiensis serovar rongseni BGSC 4BT1	73805386	WP_079004460.1	NZ_NFDK01000046.1	1	72712	73410	232	Cluster 4	-	0 0 i	NN		Cluster 34	-	Cluster 1	DUF1910, DUF1911	+
920	Bacillus wiedmannii AFS057349	92004153	WP_098820413.1	NZ_NUQK01000030.1	1	1512	2252	246	Cluster 4	-	0 0 i	NN		Cluster 8	-	Cluster 1	DUF1910, DUF1911	+
250	Bacillus cereus AFS051626	25004708	WP_098781738.1	NZ_NUIC01000022.1	1	84346	85038	230	Cluster 4	-	0 0 i	NN		Cluster 8	-	Cluster 1	DUF1910, DUF1911	+
889	Bacillus wiedmannii AFS024711	88903390	WP_097915412.1	NZ_NUBD01000027.1	-1	66919	67653	244	Cluster 4	-	0 0 i	NN		Cluster 9	PRK00819	Cluster 1	DUF1910, DUF1911	+
742	Bacillus thuringiensis serovar sumiyoshiensis BGSC 4AO1	74205550	WP_086407388.1	NZ_NFCM01000093.1	1	80884	81624	246	Cluster 4	-	0 0 i	NN		Cluster 9	PRK00819	Cluster 1	DUF1910, DUF1911	+
605	Bacillus thuringiensis AFS067808	60500624	WP_086790419.1	NZ_NVBH01000003.1	1	287913	288653	246	Cluster 4	-	0 0 i	NN		Cluster 9	PRK00819	Cluster 1	DUF1910, DUF1911	+
922	Bacillus wiedmannii AFS061181	92201931	WP_097915412.1	NZ_NVJV01000012.1	1	188011	188745	244	Cluster 4	-	0 0 i	NN		Cluster 9	PRK00819	Cluster 1	DUF1910, DUF1911	+
420	Bacillus cereus HBL-AI	42003057	WP_119683602.1	NZ_CP023245.1	-1	3061731	3062423	230	Cluster 4	-	0 0 i	NN		Cluster 38	-	Cluster 1	DUF1910, DUF1911	+
923	Bacillus wiedmannii AFS061931	92303467	WP_088110316.1	NZ_NVJQ01000047.1	-1	3122	3862	246	Cluster 4	-	0 0 i	NN		Cluster 8	-	Cluster 1	DUF1910, DUF1911	+
747	Bacillus thuringiensis serovar yosoo BGSC 4CA1	74703621	WP_087966947.1	NZ_NFDN01000067.1	1	77532	78224	230	Cluster 4	-	0 0 i	NN		Cluster 8	-	Cluster 1	DUF1910, DUF1911	+
423	Bacillus cereus INRA C3	42302348	WP_078404861.1	NZ_LABI01000009.1	1	310300	310998	232	Cluster 4	-	0 0 i	NN		Cluster 34	-	Cluster 1	DUF1910, DUF1911	+
924	Bacillus wiedmannii AFS063010	92402822	WP_088110316.1	NZ_NVJJ01000026.1	-1	76585	77325	246	Cluster 4	-	0 0 i	NN		Cluster 8	-	Cluster 1	DUF1910, DUF1911	+
228	Bacillus cereus AFS044532	22803982	WP_098878049.1	NZ_NUKF01000033.1	1	38981	39721	246	Cluster 4	-	0 0 i	NN		Cluster 8	-	Cluster 1	DUF1910, DUF1911	+
227	Bacillus cereus AFS044520	22704203	WP_087947761.1	NZ_NUKG01000021.1	1	72204	72944	246	Cluster 4	-	0 0 i	NN		Cluster 8	-	Cluster 1	DUF1910, DUF1911	+
224	Bacillus cereus AFS043533	22404431	WP_097995716.1	NZ_NUKO01000071.1	1	35757	36497	246	Cluster 4	-	0 0 i	NN		No Upstream	-	Cluster 1	DUF1910, DUF1911	+
425	Bacillus cereus LK9	42502826	WP_080348370.1	NZ_LDUP01000021.1	-1	16091	16789	232	Cluster 4	-	0 0 i	NN		Cluster 34	-	Cluster 1	DUF1910, DUF1911	+
601	Bacillus thuringiensis AFS066175	60104449	WP_086790419.1	NZ_NVBZ01000068.1	1	56149	56889	246	Cluster 4	-	0 0 i	NN		Cluster 9	PRK00819	Cluster 1	DUF1910, DUF1911	+
928	Bacillus wiedmannii AFS066156	92800120	WP_088110316.1	NZ_NVIU01000002.1	-1	81488	82228	246	Cluster 4	-	0 0 i	NN		Cluster 8	-	Cluster 1	DUF1910, DUF1911	+
929	Bacillus wiedmannii AFS067814	92904176	WP_097915412.1	NZ_NVIO01000038.1	1	77262	77996	244	Cluster 4	-	0 0 i	NN		Cluster 9	PRK00819	Cluster 1	DUF1910, DUF1911	+
596	Bacillus thuringiensis AFS060054	59603687	WP_086790419.1	NZ_NVDV01000033.1	1	111535	112275	246	Cluster 4	-	0 0 i	NN		Cluster 9	PRK00819	Cluster 1	DUF1910, DUF1911	+
757	Bacillus toyonensis AFS009314	75700136	WP_097854656.1	NZ_NUDU01000002.1	-1	19494	20240	248	Cluster 4	-	0 0 i	NN		No Upstream	-	Cluster 1	DUF1910, DUF1911	+
216	Bacillus cereus AFS040986	21603913	WP_087947761.1	NZ_NULT01000011.1	-1	72808	73548	246	Cluster 4	-	0 0 i	NN		Cluster 8	-	Cluster 1	DUF1910, DUF1911	+
932	Bacillus wiedmannii AFS070970	93205011	WP_088110316.1	NZ_NVHW01000101.1	1	23655	24395	246	Cluster 4	-	0 0 i	NN		Cluster 9	PRK00819	Cluster 1	DUF1910, DUF1911	+
442	Bacillus cereus MOD1_Bc230	44205844	WP_088346644.1	NZ_NIRC01000069.1	-1	12442	13140	232	Cluster 4	-	0 0 i	NN		Cluster 34	-	Cluster 1	DUF1910, DUF1911	+
212	Bacillus cereus AFS039950	21200620	WP_087947761.1	NZ_NUMK01000006.1	-1	70441	71181	246	Cluster 4	-	0 0 i	NN		Cluster 8	-	Cluster 1	DUF1910, DUF1911	+
593	Bacillus thuringiensis AFS058843	59301664	WP_086790419.1	NZ_NVEL01000012.1	1	271195	271935	246	Cluster 4	-	0 0 i	NN		Cluster 9	PRK00819	Cluster 1	DUF1910, DUF1911	+
592	Bacillus thuringiensis AFS058532	59201713	WP_086790419.1	NZ_NVEO01000006.1	1	302782	303522	246	Cluster 4	-	0 0 i	NN		Cluster 9	PRK00819	Cluster 1	DUF1910, DUF1911	+
209	Bacillus cereus AFS039146	20903811	WP_098876289.1	NZ_NUMT01000029.1	-1	75407	76099	230	Cluster 4	-	0 0 i	NN		Cluster 8	-	Cluster 1	DUF1910, DUF1911	+
591	Bacillus thuringiensis AFS057244	59101699	WP_086790419.1	NZ_NUFW01000012.1	1	60724	61464	246	Cluster 4	-	0 0 i	NN		Cluster 9	PRK00819	Cluster 1	DUF1910, DUF1911	+
589	Bacillus thuringiensis AFS056280	58902885	WP_086790419.1	NZ_NUGG01000024.1	-1	72920	73660	246	Cluster 4	-	0 0 i	NN		Cluster 9	PRK00819	Cluster 1	DUF1910, DUF1911	+
588	Bacillus thuringiensis AFS055708	58804070	WP_086790419.1	NZ_NUGL01000027.1	1	287909	288649	246	Cluster 4	-	0 0 i	NN		Cluster 9	PRK00819	Cluster 1	DUF1910, DUF1911	+
204	Bacillus cereus AFS037926	20400231	WP_087947761.1	NZ_NUNA01000002.1	-1	72808	73548	246	Cluster 4	-	0 0 i	NN		Cluster 8	-	Cluster 1	DUF1910, DUF1911	+
449	Bacillus cereus MOD1_Bc86	44905200	WP_078404861.1	NZ_MQTJ01000050.1	-1	12443	13141	232	Cluster 4	-	0 0 i	NN		Cluster 34	-	Cluster 1	DUF1910, DUF1911	+
935	Bacillus wiedmannii AFS075437	93500970	WP_098628570.1	NZ_NVGX01000011.1	-1	43418	44152	244	Cluster 4	-	0 0 i	NN		Cluster 9	PRK00819	Cluster 1	DUF1910, DUF1911	+
537	Bacillus thuringiensis AFS011659	53700391	WP_086790419.1	NZ_NTVW01000004.1	1	85990	86730	246	Cluster 4	-	0 0 i	NN		Cluster 9	PRK00819	Cluster 1	DUF1910, DUF1911	+
936	Bacillus wiedmannii AFS077115	93602090	WP_088110316.1	NZ_NVGR01000012.1	-1	78642	79382	246	Cluster 4	-	0 0 i	NN		Cluster 8	-	Cluster 1	DUF1910, DUF1911	+
453	Bacillus cereus NCTC7464	45300132	WP_082187781.1	NZ_UFSU01000001.1	-1	128945	129637	230	Cluster 4	-	0 0 i	NN		Cluster 8	-	Cluster 1	DUF1910, DUF1911	+
937	Bacillus wiedmannii AFS078153	93705015	WP_097915412.1	NZ_NVGL01000091.1	1	161610	162344	244	Cluster 4	-	0 0 i	NN		Cluster 9	PRK00819	Cluster 1	DUF1910, DUF1911	+
194	Bacillus cereus AFS033400	19401261	WP_087966947.1	NZ_NUOE01000011.1	1	80186	80878	230	Cluster 4	-	0 0 i	NN		Cluster 8	-	Cluster 1	DUF1910, DUF1911	+
193	Bacillus cereus AFS032567	19300071	WP_087947761.1	NZ_NUOM01000005.1	1	16521	17261	246	Cluster 4	-	0 0 i	NN		Cluster 8	-	Cluster 1	DUF1910, DUF1911	+
190	Bacillus cereus AFS031003	19005507	WP_087966947.1	NZ_NUPC01000045.1	1	79955	80647	230	Cluster 4	-	0 0 i	NN		Cluster 8	-	Cluster 1	DUF1910, DUF1911	+
188	Bacillus cereus AFS030663	18805624	WP_087947761.1	NZ_NUPJ01000033.1	1	152697	153437	246	Cluster 4	-	0 0 i	NN		Cluster 8	-	Cluster 1	DUF1910, DUF1911	+
938	Bacillus wiedmannii AFS078322	93801675	WP_088110316.1	NZ_NVGK01000014.1	1	116261	117001	246	Cluster 4	-	0 0 i	NN		Cluster 8	-	Cluster 1	DUF1910, DUF1911	+
456	Bacillus cereus RIVM_BC126	45602933	WP_088110316.1	NZ_FMJJ01000016.1	-1	208435	209175	246	Cluster 4	-	0 0 i	NN		Cluster 8	-	Cluster 1	DUF1910, DUF1911	+
460	Bacillus cereus SJ-S23	46003784	WP_078404861.1	NZ_NMYK01000419.1	1	76124	76822	232	Cluster 4	-	0 0 i	NN		Cluster 34	-	Cluster 1	DUF1910, DUF1911	+
179	Bacillus cereus AFS028424	17904681	WP_097995716.1	NZ_NTTA01000037.1	-1	75822	76562	246	Cluster 4	-	0 0 i	NN		No Upstream	-	Cluster 1	DUF1910, DUF1911	+
464	Bacillus cereus ATCC 10876	46403245	WP_082187781.1	NZ_KN050654.1	1	3170137	3170829	230	Cluster 4	-	0 0 i	NN		Cluster 8	-	Cluster 1	DUF1910, DUF1911	+
941	Bacillus wiedmannii AFS080080	94104983	WP_088110316.1	NZ_NVGE01000049.1	-1	78624	79364	246	Cluster 4	-	0 0 i	NN		Cluster 8	-	Cluster 1	DUF1910, DUF1911	+
942	Bacillus wiedmannii AFS080672	94202957	WP_088110316.1	NZ_NVGA01000024.1	1	73288	74028	246	Cluster 4	-	0 0 i	NN		Cluster 8	-	Cluster 1	DUF1910, DUF1911	+
472	Bacillus cereus C1L	47203033	WP_078404861.1	NZ_CP022445.1	-1	2946033	2946731	232	Cluster 4	-	0 0 i	NN		Cluster 34	-	Cluster 1	DUF1910, DUF1911	+
944	Bacillus wiedmannii AFS089424	94402666	WP_097915412.1	NZ_NVPF01000016.1	-1	43440	44174	244	Cluster 4	-	0 0 i	NN		Cluster 9	PRK00819	Cluster 1	DUF1910, DUF1911	+
575	Bacillus thuringiensis AFS045876	57504158	WP_086790419.1	NZ_NUJT01000033.1	-1	24058	24798	246	Cluster 4	-	0 0 i	NN		Cluster 9	PRK00819	Cluster 1	DUF1910, DUF1911	+
154	Bacillus cereus AFS020204	15400463	WP_087947761.1	NZ_NTSO01000001.1	-1	421608	422348	246	Cluster 4	-	0 0 i	NN		Cluster 8	-	Cluster 1	DUF1910, DUF1911	+
945	Bacillus wiedmannii AFS089520	94500815	WP_097915412.1	NZ_NVPD01000005.1	1	359494	360228	244	Cluster 4	-	0 0 i	NN		Cluster 9	PRK00819	Cluster 1	DUF1910, DUF1911	+
485	Bacillus cereus VD045	48502024	WP_078404861.1	NZ_JH792080.1	1	1874039	1874737	232	Cluster 4	-	0 0 i	NN		Cluster 34	-	Cluster 1	DUF1910, DUF1911	+
490	Bacillus cereus VD166	49001993	WP_078404861.1	NZ_JH791854.1	1	1925140	1925838	232	Cluster 4	-	0 0 i	NN		Cluster 34	-	Cluster 1	DUF1910, DUF1911	+
491	Bacillus cereus VD169	49102807	WP_078404861.1	NZ_JH791833.1	-1	2759160	2759858	232	Cluster 4	-	0 0 i	NN		Cluster 34	-	Cluster 1	DUF1910, DUF1911	+
570	Bacillus thuringiensis AFS041525	57000647	WP_086790419.1	NZ_NULM01000007.1	-1	72970	73710	246	Cluster 4	-	0 0 i	NN		Cluster 9	PRK00819	Cluster 1	DUF1910, DUF1911	+
567	Bacillus thuringiensis AFS040392	56704686	WP_086790419.1	NZ_NUMA01000044.1	-1	21240	21980	246	Cluster 4	-	0 0 i	NN		Cluster 9	PRK00819	Cluster 1	DUF1910, DUF1911	+
141	Bacillus cereus AFS015939	14104655	WP_087947761.1	NZ_NTUN01000047.1	1	43297	44037	246	Cluster 4	-	0 0 i	NN		Cluster 8	-	Cluster 1	DUF1910, DUF1911	+
949	Bacillus wiedmannii BAG2X1-2	94902706	WP_080014213.1	NZ_JH791910.1	1	2571868	2572608	246	Cluster 4	-	0 0 i	NN		No Upstream	-	Cluster 1	DUF1910, DUF1911	+
497	Bacillus luti TD41	49703127	WP_084064695.1	NZ_MACI01000068.1	1	59992	60732	246	Cluster 4	-	0 0 i	NN		Cluster 38	-	Cluster 1	DUF1910, DUF1911	+
565	Bacillus thuringiensis AFS036383	56502683	WP_086790419.1	NZ_NUNI01000030.1	1	35622	36362	246	Cluster 4	-	0 0 i	NN		Cluster 9	PRK00819	Cluster 1	DUF1910, DUF1911	+
950	Bacillus wiedmannii BAG6X1-1	95002515	WP_080014213.1	NZ_JH804637.1	-1	2487747	2488487	246	Cluster 4	-	0 0 i	NN		No Upstream	-	Cluster 1	DUF1910, DUF1911	+
563	Bacillus thuringiensis AFS034818	56302716	WP_086790419.1	NZ_NUNR01000022.1	1	80852	81592	246	Cluster 4	-	0 0 i	NN		Cluster 9	PRK00819	Cluster 1	DUF1910, DUF1911	+
562	Bacillus thuringiensis AFS034600	56202799	WP_086790419.1	NZ_NUNV01000017.1	-1	21254	21994	246	Cluster 4	-	0 0 i	NN		Cluster 9	PRK00819	Cluster 1	DUF1910, DUF1911	+
951	Bacillus wiedmannii BGSC 4BK1	95101634	WP_088092434.1	NZ_NFDE01000042.1	1	76414	77154	246	Cluster 4	-	0 0 i	NN		Cluster 77	PTS_2-RNA superfamily	Cluster 1	DUF1910, DUF1911	+
953	Bacillus wiedmannii FSL M8-0091	95303599	WP_078183403.1	NZ_MUAM01000007.1	1	142109	142849	246	Cluster 4	-	0 0 i	NN		No Upstream	-	Cluster 1	DUF1910, DUF1911	+
954	Bacillus wiedmannii FSL P2-0415	95404029	WP_081257571.1	NZ_LXFR01000033.1	1	1142	1882	246	Cluster 4	-	0 0 i	NN		No Upstream	-	Cluster 1	DUF1910, DUF1911	+
958	Bacillus wiedmannii GOE6	95802393	WP_080014213.1	NZ_LXLK01000073.1	-1	8532	9272	246	Cluster 4	-	0 0 i	NN		No Upstream	-	Cluster 1	DUF1910, DUF1911	+
959	Bacillus wiedmannii LLCG23	95901037	WP_088110316.1	NZ_PYWP01000002.1	1	92222	92962	246	Cluster 4	-	0 0 i	NN		Cluster 8	-	Cluster 1	DUF1910, DUF1911	+
126	Bacillus cereus AFS010831	12602527	WP_087947761.1	NZ_NTWC01000010.1	-1	72808	73548	246	Cluster 4	-	0 0 i	NN		Cluster 8	-	Cluster 1	DUF1910, DUF1911	+
963	Bacillus wiedmannii RIMV BC 126	96305395	WP_088110316.1	NZ_LABO01000047.1	-1	595146	595886	246	Cluster 4	-	0 0 i	NN		Cluster 8	-	Cluster 1	DUF1910, DUF1911	+
122	Bacillus cereus AFS009283	12200199	WP_000852536.1	NZ_NTWQ01000004.1	1	52755	53447	230	Cluster 4	-	0 0 i	NN		Cluster 8	-	Cluster 1	DUF1910, DUF1911	+
119	Bacillus cereus AFS009035	11901457	WP_087947761.1	NZ_NTWX01000007.1	-1	570920	571660	246	Cluster 4	-	0 0 i	NN		Cluster 8	-	Cluster 1	DUF1910, DUF1911	+
553	Bacillus thuringiensis AFS025510	55306059	WP_086790419.1	NZ_NTQO01000094.1	1	35620	36360	246	Cluster 4	-	0 0 i	NN		Cluster 9	PRK00819	Cluster 1	DUF1910, DUF1911	+
552	Bacillus thuringiensis AFS024266	55201645	WP_098328808.1	NZ_NTRD01000015.1	-1	42288	43028	246	Cluster 4	-	0 0 i	NN		Cluster 9	PRK00819	Cluster 1	DUF1910, DUF1911	+
550	Bacillus thuringiensis AFS022086	55002342	WP_098317883.1	NZ_NTSB01000020.1	-1	21235	21975	246	Cluster 4	-	0 0 i	NN		Cluster 9	PRK00819	Cluster 1	DUF1910, DUF1911	+
110	Bacillus cereus AFS007599	11004135	WP_098387276.1	NZ_NTXK01000085.1	1	4675	5415	246	Cluster 4	-	0 0 i	NN		Cluster 148	DUF2004	Cluster 1	DUF1910, DUF1911	+
521	Bacillus sp. RZ2MS9	52100021	WP_083320064.1	NZ_MJBF01000001.1	-1	25715	26407	230	Cluster 4	-	0 0 i	NN		No Upstream	-	Cluster 1	DUF1910, DUF1911	+
104	Bacillus cereus AFS006334	10405799	WP_097960042.1	NZ_NTXW01000090.1	1	53818	54558	246	Cluster 4	-	0 0 i	NN		Cluster 9	PRK00819	Cluster 1	DUF1910, DUF1911	+
896	Bacillus wiedmannii AFS029692	89605309	WP_098977836.1	NZ_NUUS01000052.1	-1	60361	61101	246	Cluster 4	-	0 0 i	NN		Cluster 8	-	Cluster 1	DUF1910, DUF1911	+
666	Bacillus thuringiensis m401	66605150	WP_109140828.1	NZ_PYAP01000012.1	-1	178330	178914	194	Cluster 4	-	0 0 i	NN		Cluster 8	-	Cluster 1	DUF1910, DUF1911	-
545	Bacillus thuringiensis AFS019518	54505544	WP_086790419.1	NZ_NTTG01000067.1	-1	20808	21548	246	Cluster 4	-	0 0 i	NN		Cluster 9	PRK00819	Cluster 1	DUF1910, DUF1911	+
544	Bacillus thuringiensis AFS018617	54405890	WP_086790419.1	NZ_NTTJ01000063.1	-1	5558	6298	246	Cluster 4	-	0 0 i	NN		Cluster 9	PRK00819	Cluster 1	DUF1910, DUF1911	+
890	Bacillus wiedmannii AFS025735	89004826	WP_097915412.1	NZ_NUBB01000039.1	1	86001	86735	244	Cluster 4	-	0 0 i	NN		Cluster 9	PRK00819	Cluster 1	DUF1910, DUF1911	+
526	Bacillus sp. ok061 OK061	52602065	WP_086790419.1	NZ_FNUW01000006.1	1	60930	61670	246	Cluster 4	-	0 0 i	NN		No Upstream	-	Cluster 1	DUF1910, DUF1911	+
535	Bacillus thuringiensis AFS006923	53504484	WP_086790419.1	NZ_NTXR01000037.1	-1	24058	24798	246	Cluster 4	-	0 0 i	NN		Cluster 9	PRK00819	Cluster 1	DUF1910, DUF1911	+
538	Bacillus thuringiensis AFS012085	53806328	WP_086790419.1	NZ_NTVQ01000090.1	1	35621	36361	246	Cluster 4	-	0 0 i	NN		Cluster 9	PRK00819	Cluster 1	DUF1910, DUF1911	+
663	Bacillus thuringiensis YGd22-03	66302513	WP_087875507.1	NZ_CP019230.1	-1	2402303	2402995	230	Cluster 4	-	0 0 i	NN		No Upstream	-	Cluster 1	DUF1910, DUF1911	+
895	Bacillus wiedmannii AFS029396	89501584	WP_088110316.1	NZ_NUAC01000008.1	1	241332	242072	246	Cluster 4	-	0 0 i	NN		Cluster 8	-	Cluster 1	DUF1910, DUF1911	+
654	Bacillus thuringiensis IPPBIOTSUC1012	65405008	WP_087875507.1	NZ_NTGL01000013.1	1	92547	93239	230	Cluster 4	-	0 0 i	NN		No Upstream	-	Cluster 1	DUF1910, DUF1911	+
78	Bacillus cereus 16-00198	7805037	WP_078404861.1	NZ_FWZJ01000067.1	1	33870	34568	232	Cluster 4	-	0 0 i	NN		Cluster 34	-	Cluster 1	DUF1910, DUF1911	+
660	Bacillus thuringiensis SCG04-02	66002256	WP_079004460.1	NZ_CP017577.1	-1	1743909	1744607	232	Cluster 4	-	0 0 i	NN		Cluster 34	-	Cluster 1	DUF1910, DUF1911	+
892	Bacillus wiedmannii AFS026518	89204442	WP_088110316.1	NZ_NUAT01000034.1	1	1619	2359	246	Cluster 4	-	0 0 i	NN		Cluster 8	-	Cluster 1	DUF1910, DUF1911	+
893	Bacillus wiedmannii AFS027918	89301402	WP_097915412.1	NZ_NUAK01000005.1	1	23187	23921	244	Cluster 4	-	0 0 i	NN		Cluster 9	PRK00819	Cluster 1	DUF1910, DUF1911	+
337	Bacillus cereus AFS080756	33704729	WP_087947761.1	NZ_NUXJ01000017.1	1	481244	481984	246	Cluster 4	-	0 0 i	NN		Cluster 8	-	Cluster 1	DUF1910, DUF1911	+
342	Bacillus cereus AFS082261	34200296	WP_087947761.1	NZ_NUWW01000001.1	-1	258350	259090	246	Cluster 4	-	0 0 i	NN		Cluster 8	-	Cluster 1	DUF1910, DUF1911	+
921	Bacillus wiedmannii AFS057498	92104647	WP_098822488.1	NZ_NUQI01000032.1	1	7051	7791	246	Cluster 4	-	0 0 i	NN		Cluster 9	PRK00819	Cluster 1	DUF1910, DUF1911	+
350	Bacillus cereus AFS084355	35001023	WP_097995716.1	NZ_NUWF01000008.1	-1	75820	76560	246	Cluster 4	-	0 0 i	NN		No Upstream	-	Cluster 1	DUF1910, DUF1911	+
880	Bacillus wiedmannii AFS010157	88002260	WP_088110316.1	NZ_NUDN01000015.1	1	2073	2813	246	Cluster 4	-	0 0 i	NN		Cluster 8	-	Cluster 1	DUF1910, DUF1911	+
92	Bacillus cereus AFS000937	9205670	WP_098203239.1	NZ_NTZS01000044.1	-1	450	1190	246	Cluster 4	-	0 0 i	NN		No Upstream	-	No Downstream	-	+
816	Bacillus toyonensis AFS061268	81603818	WP_098711497.1	NZ_NVJU01000042.1	1	51031	51771	246	Cluster 4	-	0 0 i	NN		Cluster 8	-	No Downstream	-	+
111	Bacillus cereus AFS007693	11106065	WP_098203239.1	NZ_NTXJ01000054.1	1	2673	3413	246	Cluster 4	-	0 0 i	NN		No Upstream	-	No Downstream	-	+
134	Bacillus cereus AFS013880	13406279	WP_098203239.1	NZ_NTVF01000087.1	-1	450	1190	246	Cluster 4	-	0 0 i	NN		No Upstream	-	No Downstream	-	+
800	Bacillus toyonensis AFS045425	80005360	WP_098711497.1	NZ_NUSL01000088.1	-1	4496	5236	246	Cluster 4	-	0 0 i	NN		Cluster 8	-	No Downstream	-	+
140	Bacillus cereus AFS015717	14005234	WP_098203239.1	NZ_NTUQ01000045.1	1	2357	3097	246	Cluster 4	-	0 0 i	NN		No Upstream	-	No Downstream	-	+
148	Bacillus cereus AFS018041	14806222	WP_098203239.1	NZ_NTTS01000089.1	1	2436	3176	246	Cluster 4	-	0 0 i	NN		No Upstream	-	No Downstream	-	+
149	Bacillus cereus AFS018281	14905950	WP_097995716.1	NZ_NTTP01000049.1	-1	450	1190	246	Cluster 4	-	0 0 i	NN		No Upstream	-	No Downstream	-	+
184	Bacillus cereus AFS029679	18406245	WP_098203239.1	NZ_NUPX01000131.1	-1	450	1190	246	Cluster 4	-	0 0 i	NN		No Upstream	-	No Downstream	-	+
208	Bacillus cereus AFS038754	20805282	WP_098203239.1	NZ_NUMU01000053.1	-1	450	1190	246	Cluster 4	-	0 0 i	NN		No Upstream	-	No Downstream	-	+
389	Bacillus cereus AFS099621	38906119	WP_097995716.1	NZ_NVKH01000077.1	1	2468	3208	246	Cluster 4	-	0 0 i	NN		No Upstream	-	No Downstream	-	+
943	Bacillus wiedmannii AFS086460	94301524	WP_097915412.1	NZ_NVFC01000008.1	1	116944	117678	244	Cluster 4	-	0 0 i	NN		Cluster 9	PRK00819	No Downstream	-	+
387	Bacillus cereus AFS098742	38705926	WP_098203239.1	NZ_NVKP01000064.1	1	2436	3176	246	Cluster 4	-	0 0 i	NN		No Upstream	-	No Downstream	-	+
314	Bacillus cereus AFS074515	31405422	WP_098203239.1	NZ_NUZM01000034.1	-1	450	1190	246	Cluster 4	-	0 0 i	NN		No Upstream	-	No Downstream	-	+
870	Bacillus toyonensis NMTD92	87001763	WP_098711497.1	NZ_PVRN01000003.1	-1	367491	368231	246	Cluster 4	-	0 0 i	NN		Cluster 8	-	No Downstream	-	+
361	Bacillus cereus AFS088317	36106179	WP_098203239.1	NZ_NUUV01000056.1	1	2436	3176	246	Cluster 4	-	0 0 i	NN		No Upstream	-	No Downstream	-	+
900	Bacillus wiedmannii AFS036771	90004664	WP_097915412.1	NZ_NUTO01000087.1	1	38278	39012	244	Cluster 4	-	0 0 i	NN		Cluster 9	PRK00819	No Downstream	-	+
564	Bacillus thuringiensis AFS036336	56405257	WP_097960042.1	NZ_NUNL01000051.1	-1	5846	6586	246	Cluster 4	-	0 0 i	NN		Cluster 9	PRK00819	No Downstream	-	+
329	Bacillus cereus AFS078211	32906153	WP_098203239.1	NZ_NUYD01000097.1	1	2673	3413	246	Cluster 4	-	0 0 i	NN		No Upstream	-	No Downstream	-	+
330	Bacillus cereus AFS079244	33006193	WP_098203239.1	NZ_NUYA01000083.1	-1	450	1190	246	Cluster 4	-	0 0 i	NN		No Upstream	-	No Downstream	-	+
561	Bacillus thuringiensis AFS034546	56103557	WP_098975555.1	NZ_NUNW01000028.1	1	270578	271129	183	Cluster 4	-	0 0 i	NN		Cluster 9	PRK00819	Cluster 31	-	+
60	Aeromonas sp. CA23	6002871	WP_098983846.1	NZ_CP023818.1	1	3199600	3200919	439	Cluster 3	-	1 0 o98-120i	NN	FIX	Cluster 1	VI_Rhs_Vgr	Cluster 3	DUF1910, DUF1911	+
1399	Vibrio cholerae YB4H02	139902210	WP_000264537.1	NZ_LBGI01000013.1	-1	197858	199174	438	Cluster 3	-	1 0 o97-120i	NN	FIX	Cluster 1	VgrG superfamily	Cluster 3	DUF1910 superfamily, DUF1911	+
13	Aeromonas bestiarum CECT 4227	1302221	WP_043556119.1	NZ_CDDA01000021.1	-1	29926	31245	439	Cluster 3	-	1 0 o98-120i	NN	FIX	Cluster 1	VI_Rhs_Vgr	Cluster 3	DUF1910, DUF1911	+
1400	Vibrio cholerae YB6A06	140003078	WP_000264537.1	NZ_LBGK01000022.1	-1	59257	60573	438	Cluster 3	-	1 0 o97-120i	NN	FIX	Cluster 1	VgrG superfamily	Cluster 3	DUF1910 superfamily, DUF1911	+
1401	Vibrio cholerae YB7A09	140102975	WP_000264537.1	NZ_LBGM01000016.1	-1	59257	60573	438	Cluster 3	-	1 0 o97-120i	NN	FIX	Cluster 1	VgrG superfamily	Cluster 3	DUF1910 superfamily, DUF1911	+
31	Aeromonas hydrophila AH1	3100995	WP_101149232.1	NZ_LSZC01000004.1	1	1704	3023	439	Cluster 3	-	1 0 o98-120i	NN	FIX	Cluster 1	VgrG superfamily	Cluster 3	DUF1910 superfamily, DUF1911	+
61	Aeromonas sp. HMWF017	6101989	WP_108542686.1	NZ_QAJD01000105.1	1	8308	9627	439	Cluster 3	-	1 0 o98-120i	NN	FIX	Cluster 1	VI_Rhs_Vgr	Cluster 3	DUF1910 superfamily, DUF1911	+
62	Aeromonas sp. HMWF036	6204180	WP_108542686.1	NZ_QAIE01000275.1	-1	38169	39488	439	Cluster 3	-	1 0 o98-120i	NN	FIX	Cluster 1	VgrG superfamily	Cluster 3	DUF1910 superfamily, DUF1911	+
14	Aeromonas bivalvium CECT 7113	1403314	WP_042000609.1	NZ_CDBT01000056.1	-1	46733	48052	439	Cluster 3	-	1 0 o98-120i	NN	FIX	Cluster 1	VI_Rhs_Vgr	Cluster 3	DUF1910, DUF1911	+
58	Aeromonas sobria CECT 4245	5800002	WP_042017916.1	NZ_CDBW01000001.1	1	593	1912	439	Cluster 3	-	1 0 i98-116o	NN	FIX	No Upstream	-	Cluster 3	DUF1910 superfamily, DUF1911	+
1398	Vibrio cholerae YB4G06	139802040	WP_000264537.1	NZ_LBGH01000007.1	-1	197858	199174	438	Cluster 3	-	1 0 o97-120i	NN	FIX	Cluster 1	VgrG superfamily	Cluster 3	DUF1910 superfamily, DUF1911	+
1397	Vibrio cholerae YB4F05	139701115	WP_000264537.1	NZ_LBGF01000004.1	-1	59257	60573	438	Cluster 3	-	1 0 o97-120i	NN	FIX	Cluster 1	VgrG superfamily	Cluster 3	DUF1910 superfamily, DUF1911	+
1396	Vibrio cholerae YB3G04	139602131	WP_000264537.1	NZ_LBGC01000007.1	-1	197858	199174	438	Cluster 3	-	1 0 o97-120i	NN	FIX	Cluster 1	VgrG superfamily	Cluster 3	DUF1910 superfamily, DUF1911	+
1395	Vibrio cholerae YB2G05	139502288	WP_000264537.1	NZ_LBFZ01000008.1	-1	59501	60817	438	Cluster 3	-	1 0 o97-120i	NN	FIX	Cluster 1	VgrG superfamily	Cluster 3	DUF1910 superfamily, DUF1911	+
1394	Vibrio cholerae YB2G01	139402586	WP_000264537.1	NZ_LBFY01000011.1	-1	197858	199174	438	Cluster 3	-	1 0 o97-120i	NN	FIX	Cluster 1	VgrG superfamily	Cluster 3	DUF1910 superfamily, DUF1911	+
12	Aeromonas bestiarum CBA100	1203498	WP_043141092.1	NZ_JPWL01000058.1	-1	11305	12624	439	Cluster 3	-	1 0 o98-120i	NN	FIX	Cluster 1	VI_Rhs_Vgr	Cluster 3	DUF1910, DUF1911	+
1393	Vibrio cholerae YB2A06	139301931	WP_000264537.1	NZ_LBFX01000005.1	-1	198684	200000	438	Cluster 3	-	1 0 o97-120i	NN	FIX	Cluster 1	VgrG superfamily	Cluster 3	DUF1910 superfamily, DUF1911	+
1392	Vibrio cholerae YB2A05	139201329	WP_000264537.1	NZ_LBFW01000006.1	-1	59500	60816	438	Cluster 3	-	1 0 o97-120i	NN	FIX	Cluster 1	VgrG superfamily	Cluster 3	DUF1910 superfamily, DUF1911	+
15	Aeromonas cavernicola MDC 2508	1503379	WP_100295274.1	NZ_PGGC01000198.1	1	792	2111	439	Cluster 3	-	1 0 i98-120o	NN	FIX	No Upstream	-	Cluster 3	DUF1910 superfamily, DUF1911	+
16	Aeromonas dhakensis 17FW001	1601789	WP_117404251.1	NZ_QUOJ01000003.1	1	374916	376235	439	Cluster 3	-	1 0 o98-120i	NN	FIX	Cluster 1	VI_Rhs_Vgr	Cluster 3	DUF1910, DUF1911	+
1402	Vibrio cholerae O1 str. NHCC-008D	140201988	WP_000264537.1	NZ_KB661860.1	-1	148169	149485	438	Cluster 3	-	1 0 o97-120i	NN	FIX	Cluster 1	VgrG superfamily	Cluster 3	DUF1910 superfamily, DUF1911	+
57	Aeromonas sobria 08005	5704168	WP_042017916.1	NZ_KV861306.1	1	573	1892	439	Cluster 3	-	1 0 i98-116o	NN	FIX	No Upstream	-	Cluster 3	DUF1910 superfamily, DUF1911	+
1403	Vibrio cholerae RC385	140301203	WP_000264537.1	NZ_GG774556.1	-1	160237	161553	438	Cluster 3	-	1 0 o97-120i	NN	FIX	Cluster 1	VgrG superfamily	Cluster 3	DUF1910 superfamily, DUF1911	+
1391	Vibrio cholerae YB1G06	139101996	WP_000264537.1	NZ_LBFV01000018.1	-1	59211	60527	438	Cluster 3	-	1 0 o97-120i	NN	FIX	Cluster 1	VgrG superfamily	Cluster 3	DUF1910 superfamily, DUF1911	+
1390	Vibrio cholerae OYP9F05	139003085	WP_000264537.1	NZ_QEAT01000037.1	1	30660	31976	438	Cluster 3	-	1 0 o97-120i	NN	FIX	Cluster 1	VgrG superfamily	Cluster 3	DUF1910 superfamily, DUF1911	+
1404	Vibrio gazogenes type strain: CECT 5068	140401740	WP_072957062.1	NZ_FULF01000042.1	-1	17673	18992	439	Cluster 3	-	1 0 o97-120i	NN	FIX	Cluster 1	VgrG superfamily	Cluster 3	DUF1910 superfamily, DUF1911	+
1388	Vibrio cholerae OYP8C06	138802262	WP_000264537.1	NZ_NMSV01000012.1	1	117900	119216	438	Cluster 3	-	1 0 o97-120i	NN	FIX	Cluster 1	VgrG superfamily	Cluster 3	DUF1910 superfamily, DUF1911	+
17	Aeromonas dhakensis CECT 7289	1702515	WP_017764283.1	NZ_CDBP01000054.1	1	159781	161100	439	Cluster 3	-	1 0 o98-120i	NN	FIX	Cluster 1	VI_Rhs_Vgr	Cluster 3	DUF1910 superfamily, DUF1911	+
1387	Vibrio cholerae OYP8A02	138703265	WP_000264537.1	NZ_QEAW01000020.1	-1	59157	60473	438	Cluster 3	-	1 0 o97-120i	NN	FIX	Cluster 1	VgrG superfamily	Cluster 3	DUF1910 superfamily, DUF1911	+
1359	Vibrio cholerae 195V0316	135901700	WP_000264537.1	NZ_NOJV01000009.1	1	3104	4420	438	Cluster 3	-	1 0 o97-120i	NN	FIX	Cluster 1	VgrG superfamily	Cluster 3	DUF1910 superfamily, DUF1911	+
19	Aeromonas dhakensis F2S2-1	1902326	WP_065017894.1	NZ_LZFM01000018.1	1	807	2126	439	Cluster 3	-	1 0 o98-120i	NN	FIX	No Upstream	-	Cluster 3	DUF1910 superfamily, DUF1911	+
63	Aeromonas sp. RU34C	6304298	WP_076362874.1	NZ_FTNG01000016.1	1	983	2302	439	Cluster 3	-	1 0 o98-120i	NN	FIX	No Upstream	-	Cluster 3	DUF1910, DUF1911	+
1386	Vibrio cholerae OYP7B05	138603277	WP_000264537.1	NZ_QEBC01000017.1	-1	59263	60579	438	Cluster 3	-	1 0 o97-120i	NN	FIX	Cluster 1	VgrG superfamily	Cluster 3	DUF1910 superfamily, DUF1911	+
1385	Vibrio cholerae OYP6F08	138502670	WP_000264537.1	NZ_NMTA01000030.1	1	119737	121053	438	Cluster 3	-	1 0 o97-120i	NN	FIX	Cluster 1	VgrG superfamily	Cluster 3	DUF1910 superfamily, DUF1911	+
20	Aeromonas dhakensis KN-Mc-6U21	2003232	WP_095592930.1	NZ_CP023141.1	-1	3637864	3639183	439	Cluster 3	-	1 0 o98-120i	NN	FIX	Cluster 1	VI_Rhs_Vgr	Cluster 3	DUF1910 superfamily, DUF1911	+
1384	Vibrio cholerae OYP6F07	138402027	WP_000264537.1	NZ_QEBG01000015.1	-1	32599	33915	438	Cluster 3	-	1 0 o97-120i	NN	FIX	Cluster 1	VgrG superfamily	Cluster 3	DUF1910 superfamily, DUF1911	+
1383	Vibrio cholerae OYP6F04	138302905	WP_000264537.1	NZ_QEBH01000025.1	-1	59257	60573	438	Cluster 3	-	1 0 o97-120i	NN	FIX	Cluster 1	VgrG superfamily	Cluster 3	DUF1910 superfamily, DUF1911	+
21	Aeromonas dhakensis AAK1	2101579	WP_010634240.1	NZ_BAFL01000006.1	-1	240595	241914	439	Cluster 3	-	1 0 o98-120i	NN	FIX	Cluster 1	VI_Rhs_Vgr	Cluster 3	DUF1910 superfamily, DUF1911	+
22	Aeromonas enteropelogenes LK14	2202398	WP_017764283.1	NZ_LDWG01000012.1	1	203783	205102	439	Cluster 3	-	1 0 o98-120i	NN	FIX	Cluster 1	VI_Rhs_Vgr	Cluster 3	DUF1910, DUF1911	+
1382	Vibrio cholerae OYP6E09	138202110	WP_000264537.1	NZ_QEBJ01000008.1	-1	59257	60573	438	Cluster 3	-	1 0 o97-120i	NN	FIX	Cluster 1	VgrG superfamily	Cluster 3	DUF1910 superfamily, DUF1911	+
1381	Vibrio cholerae OYP6B02	138100705	WP_000264537.1	NZ_QEBP01000002.1	1	120513	121829	438	Cluster 3	-	1 0 o97-120i	NN	FIX	Cluster 1	VgrG superfamily	Cluster 3	DUF1910 superfamily, DUF1911	+
1360	Vibrio cholerae 254-93	136000457	WP_000264537.1	NZ_JMBP01000002.1	1	104970	106286	438	Cluster 3	-	1 0 o97-120i	NN	FIX	Cluster 1	VgrG superfamily	Cluster 3	DUF1910 superfamily, DUF1911	+
23	Aeromonas finlandiensis 4287D	2303806	WP_033138471.1	NZ_JRGK01000301.1	-1	22482	23801	439	Cluster 3	-	1 0 o98-120i	NN	FIX	No Upstream	-	Cluster 3	DUF1910 superfamily, DUF1911	+
24	Aeromonas hydrophila 2JBN101	2400615	WP_043159085.1	NZ_LXME01000011.1	-1	24954	26273	439	Cluster 3	-	1 0 o98-120i	NN	FIX	No Upstream	-	Cluster 3	DUF1910, DUF1911	+
25	Aeromonas hydrophila 48_AHYD	2503190	WP_049048585.1	NZ_JVFM01000058.1	1	4878	6197	439	Cluster 3	-	1 0 o98-120i	NN	FIX	Cluster 1	VI_Rhs_Vgr	Cluster 3	DUF1910, DUF1911	+
1380	Vibrio cholerae OYP5H09	138002481	WP_000264537.1	NZ_QEBQ01000015.1	1	118187	119503	438	Cluster 3	-	1 0 o97-120i	NN	FIX	Cluster 1	VgrG superfamily	Cluster 3	DUF1910 superfamily, DUF1911	+
1379	Vibrio cholerae OYP5B11	137901298	WP_000264537.1	NZ_QEBT01000058.1	1	3129	4445	438	Cluster 3	-	1 0 o97-120i	NN	FIX	Cluster 1	VgrG superfamily	Cluster 3	DUF1910 superfamily, DUF1911	+
1378	Vibrio cholerae OYP5B09	137800004	WP_000264537.1	NZ_QEBU01000001.1	1	3160	4476	438	Cluster 3	-	1 0 o97-120i	NN	FIX	Cluster 1	VgrG superfamily	Cluster 3	DUF1910 superfamily, DUF1911	+
1364	Vibrio cholerae 8-76	136400457	WP_000264537.1	NZ_JIDN01000002.1	-1	40390	41706	438	Cluster 3	-	1 0 o97-120i	NN	FIX	Cluster 1	VgrG	Cluster 3	DUF1910 superfamily, DUF1911	+
55	Aeromonas jandaei L14h	5503061	WP_043171967.1	NZ_JWJR01000048.1	1	2044	3363	439	Cluster 3	-	1 0 o98-120i	NN	FIX	Cluster 1	VI_Rhs_Vgr	Cluster 3	DUF1910, DUF1911	+
1377	Vibrio cholerae OYP4H11	137701863	WP_000264537.1	NZ_NMTE01000007.1	1	120513	121829	438	Cluster 3	-	1 0 o97-120i	NN	FIX	Cluster 1	VgrG superfamily	Cluster 3	DUF1910 superfamily, DUF1911	+
54	Aeromonas hydrophila subsp. hydrophila ATCC 7966	5401779	YP_856362.1	NC_008570.1	1	1993544	1994863	439	Cluster 3	-	1 0 o98-120i	NN	FIX	Cluster 1	VI_Rhs_Vgr	Cluster 3	DUF1910, DUF1911	+
1376	Vibrio cholerae OYP4H08	137602751	WP_000264537.1	NZ_QEBW01000223.1	-1	5112	6428	438	Cluster 3	-	1 0 o97-120i	NN	FIX	Cluster 1	VgrG superfamily	Cluster 3	DUF1910 superfamily, DUF1911	+
1375	Vibrio cholerae OYP4H08	137502739	WP_000264537.1	NZ_NMTF01000223.1	-1	5112	6428	438	Cluster 3	-	1 0 o97-120i	NN	FIX	Cluster 1	VgrG superfamily	Cluster 3	DUF1910 superfamily, DUF1911	+
53	Aeromonas hydrophila subsp. hydrophila WCHAH045096	5303048	WP_085735177.1	NZ_CP028568.1	-1	2969149	2970468	439	Cluster 3	-	1 0 o98-120i	NN	FIX	Cluster 1	VI_Rhs_Vgr	Cluster 3	DUF1910, DUF1911	+
52	Aeromonas hydrophila NJ-35	5202609	WP_043159085.1	NZ_CP006870.1	-1	2971672	2972991	439	Cluster 3	-	1 0 o98-120i	NN	FIX	Cluster 1	VI_Rhs_Vgr	Cluster 3	DUF1910, DUF1911	+
30	Aeromonas hydrophila AFG_SD03_1510_Ahy_093	3000619	WP_113994257.1	NZ_PUTQ01000003.1	-1	117584	118903	439	Cluster 3	-	1 0 o98-120i	NN	FIX	Cluster 1	VI_Rhs_Vgr	Cluster 3	DUF1910, DUF1911	+
51	Aeromonas hydrophila J-1	5102537	WP_043159085.1	NZ_CP006883.1	-1	2902108	2903427	439	Cluster 3	-	1 0 o98-120i	NN	FIX	Cluster 1	VI_Rhs_Vgr	Cluster 3	DUF1910, DUF1911	+
1374	Vibrio cholerae OYP4B08	137403646	WP_000264537.1	NZ_QECF01000314.1	-1	2002	3318	438	Cluster 3	-	1 0 o97-120i	NN	FIX	Cluster 1	VgrG superfamily	Cluster 3	DUF1910 superfamily, DUF1911	+
1373	Vibrio cholerae OYP3F10	137301476	WP_000264537.1	NZ_NMTJ01000018.1	1	19083	20399	438	Cluster 3	-	1 0 o97-120i	NN	FIX	Cluster 1	VgrG superfamily	Cluster 3	DUF1910 superfamily, DUF1911	+
50	Aeromonas hydrophila AD9	5003968	WP_043163041.1	NZ_JFJO01000117.1	1	1525	2844	439	Cluster 3	-	1 0 o98-120i	NN	FIX	Cluster 1	VgrG superfamily	Cluster 3	DUF1910 superfamily, DUF1911	+
1372	Vibrio cholerae OYP2E01	137202357	WP_000264537.1	NZ_NMTK01000007.1	1	120513	121829	438	Cluster 3	-	1 0 o97-120i	NN	FIX	Cluster 1	VgrG superfamily	Cluster 3	DUF1910 superfamily, DUF1911	+
1371	Vibrio cholerae OYP2C01	137102976	WP_000264537.1	NZ_QECM01000021.1	-1	47508	48824	438	Cluster 3	-	1 0 o97-120i	NN	FIX	Cluster 1	VgrG superfamily	Cluster 3	DUF1910 superfamily, DUF1911	+
1370	Vibrio cholerae OYP2B04	137000501	WP_000264537.1	NZ_QECN01000019.1	-1	54546	55862	438	Cluster 3	-	1 0 o97-120i	NN	FIX	Cluster 1	VgrG superfamily	Cluster 3	DUF1910 superfamily, DUF1911	+
49	Aeromonas hydrophila 4AK4	4901558	WP_025326624.1	NZ_CP006579.1	1	1718564	1719883	439	Cluster 3	-	1 0 i98-120o	NN	FIX	Cluster 1	VI_Rhs_Vgr	Cluster 3	DUF1910, DUF1911	+
26	Aeromonas hydrophila 50_AHYD	2600020	WP_049048585.1	NZ_JVES01000002.1	-1	24874	26193	439	Cluster 3	-	1 0 o98-120i	NN	FIX	No Upstream	-	Cluster 3	DUF1910, DUF1911	+
1405	Vibrio gazogenes DSM 21264 = NBRC 103151	140501270	WP_072957062.1	NZ_FQUH01000005.1	1	26187	27506	439	Cluster 3	-	1 0 o97-120i	NN	FIX	Cluster 1	VgrG superfamily	Cluster 3	DUF1910 superfamily, DUF1911	+
1363	Vibrio cholerae 571-88	136301347	WP_000264537.1	NZ_JIDO01000006.1	1	106145	107461	438	Cluster 3	-	1 0 o97-120i	NN	FIX	Cluster 1	VgrG superfamily	Cluster 3	DUF1910 superfamily, DUF1911	+
48	Aeromonas hydrophila 14	4800392	WP_017764283.1	NZ_AOBM01000002.1	1	124948	126267	439	Cluster 3	-	1 0 o98-120i	NN	FIX	Cluster 1	VI_Rhs_Vgr	Cluster 3	DUF1910, DUF1911	+
27	Aeromonas hydrophila 52_AHYD	2703342	WP_049048585.1	NZ_JVDW01000090.1	1	1123	2442	439	Cluster 3	-	1 0 o98-120i	NN	FIX	No Upstream	-	Cluster 3	DUF1910, DUF1911	+
1407	Vibrio metoecus OYP4E03	140700155	WP_095458236.1	NZ_NMST01000001.1	1	177723	179039	438	Cluster 3	-	1 0 o97-120i	NN	FIX	Cluster 1	VgrG superfamily	Cluster 3	DUF1910 superfamily, DUF1911	+
47	Aeromonas hydrophila 116	4700653	WP_017764283.1	NZ_ANPN01000006.1	1	205143	206462	439	Cluster 3	-	1 0 o98-120i	NN	FIX	Cluster 1	VI_Rhs_Vgr	Cluster 3	DUF1910 superfamily, DUF1911	+
46	Aeromonas hydrophila ZYAH75	4602519	WP_118881415.1	NZ_CP016990.1	-1	2880062	2881381	439	Cluster 3	-	1 0 o98-120i	NN	FIX	Cluster 1	VI_Rhs_Vgr	Cluster 3	DUF1910, DUF1911	+
45	Aeromonas hydrophila ZYAH72	4502678	WP_043159085.1	NZ_CP016989.1	-1	3039054	3040373	439	Cluster 3	-	1 0 o98-120i	NN	FIX	Cluster 1	VI_Rhs_Vgr	Cluster 3	DUF1910, DUF1911	+
1408	Vibrio metoecus OYP9D09	140801359	WP_095458236.1	NZ_NMSJ01000004.1	1	188281	189597	438	Cluster 3	-	1 0 o97-120i	NN	FIX	Cluster 1	VgrG superfamily	Cluster 3	DUF1910 superfamily, DUF1911	+
44	Aeromonas hydrophila TPS-30	4402616	WP_085735177.1	NZ_NBWY01000021.1	-1	1067785	1069104	439	Cluster 3	-	1 0 o98-120i	NN	FIX	Cluster 1	VI_Rhs_Vgr	Cluster 3	DUF1910, DUF1911	+
43	Aeromonas hydrophila TN-97-08	4302021	WP_060389665.1	NZ_LNUR01000001.1	-1	2224336	2225655	439	Cluster 3	-	1 0 o98-120i	NN	FIX	Cluster 1	VI_Rhs_Vgr	Cluster 3	DUF1910 superfamily, DUF1911	+
42	Aeromonas hydrophila RU34A	4204300	WP_076362874.1	NZ_FTME01000014.1	1	1238	2557	439	Cluster 3	-	1 0 o98-120i	NN	FIX	No Upstream	-	Cluster 3	DUF1910, DUF1911	+
41	Aeromonas hydrophila NCTC8049	4101831	WP_011705708.1	NZ_UFSL01000002.1	1	1993381	1994700	439	Cluster 3	-	1 0 o98-120i	NN	FIX	Cluster 1	VI_Rhs_Vgr	Cluster 3	DUF1910, DUF1911	+
40	Aeromonas hydrophila MX16A	4001757	WP_073349860.1	NZ_CP018201.1	1	1909986	1911305	439	Cluster 3	-	1 0 o98-120i	NN	FIX	Cluster 1	VI_Rhs_Vgr	Cluster 3	DUF1910, DUF1911	+
39	Aeromonas hydrophila L14f	3903912	WP_043171967.1	NZ_JWJQ01000047.1	-1	3876	5195	439	Cluster 3	-	1 0 o98-120i	NN	FIX	Cluster 1	VI_Rhs_Vgr	Cluster 3	DUF1910, DUF1911	+
1369	Vibrio cholerae MZO-2	136902384	WP_000264538.1	NZ_MIKJ01000102.1	1	118909	120225	438	Cluster 3	-	1 0 o97-120i	NN	FIX	Cluster 1	VgrG superfamily	Cluster 3	DUF1910 superfamily, DUF1911	+
38	Aeromonas hydrophila JBN2301	3802661	WP_043159085.1	NZ_CP013178.1	-1	3015796	3017115	439	Cluster 3	-	1 0 o98-120i	NN	FIX	Cluster 1	VI_Rhs_Vgr	Cluster 3	DUF1910, DUF1911	+
37	Aeromonas hydrophila HZAUAH	3704516	WP_043159085.1	NZ_MRDF01000022.1	-1	25029	26348	439	Cluster 3	-	1 0 o98-120i	NN	FIX	No Upstream	-	Cluster 3	DUF1910, DUF1911	+
1368	Vibrio cholerae M1337	136800955	WP_088127926.1	NZ_NEEB01000005.1	-1	82856	84172	438	Cluster 3	-	1 0 o97-120i	NN	FIX	No Upstream	-	Cluster 3	DUF1910 superfamily, DUF1911	+
36	Aeromonas hydrophila BSK-10	3602687	WP_043159085.1	NZ_NBOV01000018.1	-1	25888	27207	439	Cluster 3	-	1 0 o98-120i	NN	FIX	No Upstream	-	Cluster 3	DUF1910, DUF1911	+
29	Aeromonas hydrophila 56_AHYD	2901118	WP_049048585.1	NZ_JVCD01000030.1	-1	24874	26193	439	Cluster 3	-	1 0 o98-120i	NN	FIX	Cluster 1	VgrG superfamily	Cluster 3	DUF1910, DUF1911	+
35	Aeromonas hydrophila Ah-HSP	3503234	WP_077096912.1	NZ_MTPO01000040.1	-1	13391	14710	439	Cluster 3	-	1 0 o98-120i	NN	FIX	Cluster 1	VI_Rhs_Vgr	Cluster 3	DUF1910 superfamily, DUF1911	+
1361	Vibrio cholerae 3523-03	136102836	WP_123011557.1	NZ_RHPC01000002.1	1	280459	281775	438	Cluster 3	-	1 0 o97-120i	NN	FIX	Cluster 1	VgrG superfamily	Cluster 3	DUF1910 superfamily, DUF1911	+
1367	Vibrio cholerae BD54	136701829	WP_000264537.1	NZ_QEDC01000012.1	1	3118	4434	438	Cluster 3	-	1 0 o97-120i	NN	FIX	Cluster 1	VgrG superfamily	Cluster 3	DUF1910 superfamily, DUF1911	+
34	Aeromonas hydrophila Ah DBHS101	3404506	WP_043159085.1	NZ_NADM01000027.1	-1	24993	26312	439	Cluster 3	-	1 0 o98-120i	NN	FIX	No Upstream	-	Cluster 3	DUF1910, DUF1911	+
1421	Vibrio ruber DSM 16370 CECT 7878	142101520	WP_077334982.1	NZ_FULE01000021.1	-1	6306	7625	439	Cluster 3	-	1 0 o97-120i	NN	FIX	Cluster 1	VgrG superfamily	Cluster 3	DUF1910 superfamily, DUF1911	+
33	Aeromonas hydrophila ATCC 7966	3303016	WP_011705708.1	NZ_MTGJ01000024.1	1	366323	367642	439	Cluster 3	-	1 0 o98-120i	NN	FIX	Cluster 1	VI_Rhs_Vgr	Cluster 3	DUF1910, DUF1911	+
56	Aeromonas salmonicida O23A	5601638	WP_087755883.1	NZ_CP021654.1	-1	1854454	1855773	439	Cluster 3	-	1 0 o98-120i	NN	FIX	Cluster 1	VI_Rhs_Vgr	Cluster 3	DUF1910, DUF1911	+
1366	Vibrio cholerae BD24	136603103	WP_000264537.1	NZ_QEEB01000025.1	1	3071	4387	438	Cluster 3	-	1 0 o97-120i	NN	FIX	Cluster 1	VgrG superfamily	Cluster 3	DUF1910 superfamily, DUF1911	+
1365	Vibrio cholerae BD18	136500876	WP_000264537.1	NZ_QEEH01000013.1	1	120675	121991	438	Cluster 3	-	1 0 o97-120i	NN	FIX	Cluster 1	VgrG superfamily	Cluster 3	DUF1910 superfamily, DUF1911	+
32	Aeromonas hydrophila AH10	3202582	WP_045790057.1	NZ_CP011100.1	-1	2939407	2940726	439	Cluster 3	-	1 0 o98-120i	NN	FIX	Cluster 1	VI_Rhs_Vgr	Cluster 3	DUF1910, DUF1911	+
1389	Vibrio cholerae OYP8F12	138900100	WP_000264537.1	NZ_NMSU01000001.1	1	118104	119420	438	Cluster 3	-	1 0 o97-120i	NN	FIX	Cluster 1	VgrG superfamily	Cluster 3	DUF1910 superfamily, DUF1911	+
28	Aeromonas hydrophila 53_AHYD	2800813	WP_049048585.1	NZ_JVDL01000027.1	-1	25003	26322	439	Cluster 3	-	1 0 o98-120i	NN	FIX	Cluster 1	VI_Rhs_Vgr	Cluster 3	DUF1910, DUF1911	+
1362	Vibrio cholerae 5	136201238	WP_000264537.1	NZ_NDXM01000004.1	1	62229	63545	438	Cluster 3	-	1 0 o97-120i	NN	FIX	Cluster 1	VgrG superfamily	Cluster 3	DUF1910 superfamily, DUF1911	+
1419	Vibrio parahaemolyticus VIP4-0447	141904448	WP_024703576.1	NZ_AXNS01000058.1	-1	28062	29411	449	Cluster 3	-	1 0 o96-120i	NN	FIX	No Upstream	-	Cluster 17	DUF1911 superfamily	+
1417	Vibrio parahaemolyticus S046	141703304	WP_024703576.1	NZ_AWLP01000239.1	1	5040	6389	449	Cluster 3	-	1 0 o96-120i	NN	FIX	No Upstream	-	Cluster 17	DUF1911 superfamily	+
1416	Vibrio parahaemolyticus PSU5579	141603681	WP_029857615.1	NZ_PEBT01000038.1	-1	1517	2866	449	Cluster 3	-	1 0 o96-120i	NN	FIX	No Upstream	-	Cluster 17	DUF1911 superfamily	+
1415	Vibrio parahaemolyticus MVP6	141504607	WP_029857615.1	NZ_MSCA01000128.1	-1	1567	2916	449	Cluster 3	-	1 0 o96-120i	NN	FIX	No Upstream	-	Cluster 17	DUF1911 superfamily	+
1414	Vibrio parahaemolyticus MVP2	141404840	WP_029857615.1	NZ_MSBY01000057.1	-1	1567	2916	449	Cluster 3	-	1 0 o96-120i	NN	FIX	No Upstream	-	Cluster 17	DUF1911 superfamily	+
1413	Vibrio parahaemolyticus MVP1	141304680	WP_029857615.1	NZ_MQMQ01000118.1	1	6450	7799	449	Cluster 3	-	1 0 o96-120i	NN	FIX	No Upstream	-	Cluster 17	DUF1911 superfamily	+
1412	Vibrio parahaemolyticus 20130629002S01	141204049	WP_029857615.1	NZ_CP020035.1	1	762745	764094	449	Cluster 3	-	1 0 o96-120i	NN	FIX	No Upstream	-	Cluster 17	DUF1911 superfamily	+
1411	Vibrio parahaemolyticus 12-297/B	141102867	WP_029857615.1	NZ_MYFG01000470.1	-1	18950	20299	449	Cluster 3	-	1 0 o96-120i	NN	FIX	No Upstream	-	Cluster 17	DUF1911 superfamily	+
1410	Vibrio parahaemolyticus 12-009A/1335	141002271	WP_029857615.1	NZ_MYFF01000438.1	1	15987	17336	449	Cluster 3	-	1 0 o96-120i	NN	FIX	No Upstream	-	Cluster 17	DUF1911 superfamily	+
1409	Vibrio owensii SH14	140901780	WP_054823045.1	NZ_LKMC01000003.1	1	266428	267777	449	Cluster 3	-	1 0 o96-120i	NN	FIX	Cluster 124	VI_Rhs_Vgr	Cluster 17	DUF1911 superfamily	+
1422	Vibrio sp. 10N.222.52.B12	142202987	WP_102388636.1	NZ_MDAW01000121.1	-1	232420	233769	449	Cluster 3	-	1 0 o96-120i	NN	FIX	No Upstream	-	Cluster 17	DUF1911 superfamily	+
1406	Vibrio hyugaensis 270813M	140604213	WP_054823045.1	NZ_PKNE01000138.1	-1	76376	77725	449	Cluster 3	-	1 0 o96-120i	NN	FIX	No Upstream	-	Cluster 17	DUF1911 superfamily	+
1418	Vibrio parahaemolyticus S048	141803821	WP_029857615.1	NZ_AWLN01000185.1	1	5039	6388	449	Cluster 3	-	1 0 o96-120i	NN	FIX	No Upstream	-	Cluster 17	DUF1911 superfamily	+
1100	Enterovibrio norvegicus FF-454	110000477	WP_016961482.1	NZ_AJWN02000017.1	-1	1535	2863	442	Cluster 3	-	1 0 i95-116o	NN	FIX	No Upstream	-	Cluster 17	DUF1910 superfamily, DUF1911 superfamily	+
1108	Grimontia celer CECT 9029	110804983	WP_062667974.1	NZ_FIZX01000016.1	-1	2231	3559	442	Cluster 3	-	0 0 i	NN	FIX	No Upstream	-	Cluster 10	DUF1910 superfamily, DUF1911 superfamily	+
1424	Vibrio spartinae CECT 9026	142404131	WP_074374966.1	NZ_FSSB01000031.1	1	678	2012	444	Cluster 3	-	1 0 o97-120i	NN	FIX	No Upstream	-	Cluster 10	DUF1911	+
1098	Enterovibrio norvegicus FF-85	109802349	WP_017011289.1	NZ_AJYF02000144.1	1	606	1937	443	Cluster 3	-	1 0 o96-120i	NN	FIX	No Upstream	-	Cluster 10	DUF1910 superfamily, DUF1911 superfamily	+
1097	Enterovibrio norvegicus 1F-230	109701986	WP_017011289.1	NZ_AJYH02000143.1	-1	2523	3854	443	Cluster 3	-	1 0 o96-120i	NN	FIX	Cluster 1	VI_Rhs_Vgr	Cluster 10	DUF1910 superfamily, DUF1911 superfamily	+
1096	Enterovibrio norvegicus 1F-211	109602584	WP_017011289.1	NZ_AJYG02000063.1	1	566196	567527	443	Cluster 3	-	1 0 o96-120i	NN	FIX	No Upstream	-	Cluster 10	DUF1910 superfamily, DUF1911 superfamily	+
1095	Enterovibrio norvegicus 10N.286.48.F3	109501190	WP_017011289.1	NZ_MCVB01000050.1	1	2010	3341	443	Cluster 3	-	1 0 o96-120i	NN	FIX	Cluster 1	VI_Rhs_Vgr	Cluster 10	DUF1911 superfamily	+
1094	Enterovibrio norvegicus 10N.286.46.C4	109404404	WP_102309906.1	NZ_MCVQ01000103.1	-1	2088	3419	443	Cluster 3	-	1 0 o96-120i	NN	FIX	Cluster 1	VgrG superfamily	Cluster 10	DUF1910 superfamily, DUF1911 superfamily	+
1093	Enterovibrio norvegicus 10N.286.46.C3	109302220	WP_102309906.1	NZ_MCVR01000074.1	-1	2088	3419	443	Cluster 3	-	1 0 o96-120i	NN	FIX	Cluster 1	VgrG superfamily	Cluster 10	DUF1910 superfamily, DUF1911 superfamily	+
1092	Enterovibrio norvegicus 10N.261.49.F5	109202212	WP_102317614.1	NZ_MCYQ01000020.1	-1	2137	3468	443	Cluster 3	-	1 0 o96-120i	NN	FIX	Cluster 1	VgrG superfamily	Cluster 10	DUF1910 superfamily, DUF1911 superfamily	+
1091	Enterovibrio norvegicus 10N.261.45.C6	109100732	WP_102309906.1	NZ_MDAD01000005.1	-1	2088	3419	443	Cluster 3	-	1 0 o96-120i	NN	FIX	Cluster 1	VgrG superfamily	Cluster 10	DUF1910 superfamily, DUF1911 superfamily	+
1090	Enterovibrio norvegicus 10N.261.45.B2	109004460	WP_102396867.1	NZ_MDAG01000059.1	1	873	2204	443	Cluster 3	-	1 0 o96-120i	NN	FIX	No Upstream	-	Cluster 10	DUF1910 superfamily, DUF1911 superfamily	+
1089	Enterovibrio norvegicus 10N.261.45.A10	108903607	WP_102391792.1	NZ_MDAL01000041.1	-1	2213	3544	443	Cluster 3	-	1 0 o96-120i	NN	FIX	Cluster 108	VgrG superfamily	Cluster 10	DUF1910 superfamily, DUF1911 superfamily	+
1420	Vibrio penaeicida TUMSAT-NU1	142003034	WP_104401237.1	NZ_BFAQ01000027.1	1	608	1933	441	Cluster 3	-	1 0 o96-120i	NN	FIX	No Upstream	-	Cluster 10	DUF1911 superfamily	+
1229	Pseudomonas putida KT2440	122902742	WP_051122585.1	NZ_LT799039.1	-1	2941141	2942544	467	Cluster 5	-	3 0 o43-67i88-111o117-138i	NN	FIX	Cluster 6	VgrG superfamily, DUF2345 superfamily	Cluster 7	DUF1910, DUF1911	+
1218	Pseudomonas plecoglossicida TND35	121803394	WP_013973324.1	NZ_JOJY01000001.1	-1	3576201	3577493	430	Cluster 5	-	3 0 o6-30i51-74o80-101i	NN	FIX	Cluster 6	VgrG superfamily, DUF2345 superfamily	Cluster 7	DUF1910, DUF1911	+
1224	Pseudomonas putida B4	122401847	WP_121784247.1	NZ_CP022561.1	1	2066681	2067973	430	Cluster 5	-	2 Y n7-18c24/25o48-73i80-101o	NN	FIX	Cluster 6	VgrG superfamily, DUF2345 superfamily	Cluster 7	DUF1910 superfamily, DUF1911	+
1228	Pseudomonas putida JLR11	122804198	WP_051122585.1	NZ_LDJF01000025.1	-1	22100	23503	467	Cluster 5	-	3 0 o43-67i88-111o117-138i	NN	FIX	Cluster 6	VgrG superfamily, DUF2345 superfamily	Cluster 7	DUF1910, DUF1911	+
1241	Pseudomonas sp. B10(2017)	124100859	WP_085599542.1	NZ_NEJU01000002.1	-1	357355	358647	430	Cluster 5	-	3 0 o6-30i51-74o80-101i	NN	FIX	Cluster 6	VgrG superfamily, DUF2345 superfamily	Cluster 7	DUF1910, DUF1911	+
1242	Pseudomonas sp. B12(2017)	124202765	WP_085692388.1	NZ_NEJW01000008.1	1	151855	153147	430	Cluster 5	-	3 0 o6-30i51-74o80-101i	NN	FIX	Cluster 6	VgrG superfamily, DUF2345 superfamily	Cluster 7	DUF1910, DUF1911	+
1230	Pseudomonas putida SF1	123001987	WP_047933466.1	NZ_LDPF01000030.1	-1	14755	16047	430	Cluster 5	-	3 0 o6-30i51-74o80-101i	NN	FIX	Cluster 6	VgrG superfamily, DUF2345 superfamily	Cluster 7	DUF1910, DUF1911	+
1231	Pseudomonas putida KG-4	123103098	WP_046615657.1	NZ_AYRY01000013.1	1	116098	117390	430	Cluster 5	-	3 0 o6-30i51-74o80-101i	NN	FIX	No Upstream	-	Cluster 7	DUF1910, DUF1911	+
1243	Pseudomonas sp. B13(2017)	124302809	WP_085692388.1	NZ_NEJX01000009.1	1	151855	153147	430	Cluster 5	-	3 0 o6-30i51-74o80-101i	NN	FIX	Cluster 6	VgrG superfamily, DUF2345 superfamily	Cluster 7	DUF1910, DUF1911	+
1244	Pseudomonas sp. B4(2017)	124402620	WP_085692388.1	NZ_NEIS01000009.1	1	151855	153147	430	Cluster 5	-	3 0 o6-30i51-74o80-101i	NN	FIX	Cluster 6	VgrG superfamily, DUF2345 superfamily	Cluster 7	DUF1910, DUF1911	+
1232	Pseudomonas putida KT2440	123204152	NP_746174.2	NC_002947.4	-1	4560145	4561548	467	Cluster 5	-	3 0 o43-67i88-111o117-138i	NN	FIX	Cluster 6	VgrG superfamily, DUF2345 superfamily	Cluster 7	DUF1910, DUF1911	+
1264	Pseudomonas sp. TAD18	126400293	WP_059761526.1	NZ_LLWI01000052.1	1	1260	2666	468	Cluster 5	-	3 0 o43-67i88-107o113-138i	NN	FIX	Cluster 6	VgrG superfamily, DUF2345 superfamily	Cluster 7	DUF1910, DUF1911	+
1245	Pseudomonas sp. B5(2017)	124503048	WP_085664743.1	NZ_NEIR01000009.1	1	138777	140069	430	Cluster 5	-	3 0 o6-30i51-74o80-101i	NN	FIX	Cluster 6	VgrG superfamily, DUF2345 superfamily	Cluster 7	DUF1910, DUF1911	+
1217	Pseudomonas plecoglossicida KCJK7865	121704850	WP_108481622.1	NZ_QANO01000177.1	-1	4735	6027	430	Cluster 5	-	3 0 o6-30i51-74o80-101i	NN	FIX	Cluster 6	VgrG superfamily, DUF2345 superfamily	Cluster 7	DUF1910, DUF1911	+
1225	Pseudomonas putida DRA525	122503393	WP_084785340.1	NZ_CP018743.1	-1	3715592	3716884	430	Cluster 5	-	3 0 o6-30i51-74o80-101i	NN	FIX	Cluster 6	VgrG superfamily, DUF2345 superfamily	Cluster 7	DUF1910, DUF1911	+
1233	Pseudomonas putida S16	123303606	WP_013973324.1	NC_015733.1	-1	3880649	3881941	430	Cluster 5	-	3 0 o6-30i51-74o80-101i	NN	FIX	Cluster 6	VgrG superfamily, DUF2345 superfamily	Cluster 7	DUF1910, DUF1911	+
1215	Pseudomonas monteilii SB3101	121503169	WP_013973324.1	NC_023076.1	-1	3395501	3396793	430	Cluster 5	-	3 0 o6-30i51-74o80-101i	NN	FIX	Cluster 6	VgrG superfamily, DUF2345 superfamily	Cluster 7	DUF1910, DUF1911	+
1214	Pseudomonas monteilii SB3078	121403235	WP_013973324.1	NC_023075.1	-1	3445623	3446915	430	Cluster 5	-	3 0 o6-30i51-74o80-101i	NN	FIX	Cluster 6	VgrG superfamily, DUF2345 superfamily	Cluster 7	DUF1910, DUF1911	+
1226	Pseudomonas putida H	122604851	WP_051122585.1	NZ_LFYQ01000044.1	1	346608	348011	467	Cluster 5	-	3 0 o43-67i88-111o117-138i	NN	FIX	Cluster 6	VgrG superfamily, DUF2345 superfamily	Cluster 7	DUF1910, DUF1911	+
1246	Pseudomonas sp. B8(2017)	124602870	WP_085705672.1	NZ_NEIO01000008.1	1	156111	157403	430	Cluster 5	-	3 0 o6-30i51-74o80-101i	NN	FIX	Cluster 68	-	Cluster 7	DUF1910, DUF1911	+
1263	Pseudomonas sp. TAA207	126300265	WP_059761526.1	NZ_LLWJ01000042.1	1	1260	2666	468	Cluster 5	-	3 0 o43-67i88-107o113-138i	NN	FIX	Cluster 6	VgrG superfamily, DUF2345 superfamily	Cluster 7	DUF1910, DUF1911	+
1247	Pseudomonas sp. FGI182	124703346	WP_038408361.1	NZ_CP007012.1	-1	3752998	3754290	430	Cluster 5	-	3 0 o6-30i51-74o80-101i	NN	FIX	Cluster 6	VgrG superfamily, DUF2345 superfamily	Cluster 7	DUF1910, DUF1911	+
1266	Pseudomonas sp. XWY-1	126601971	WP_104961293.1	NZ_CP026332.1	1	2186017	2187420	467	Cluster 5	-	3 0 o43-67i88-111o117-138i	NN	FIX	No Upstream	-	Cluster 7	DUF1910 superfamily, DUF1911	+
1006	Caballeronia turbans LMG 29316	100602823	WP_061118291.1	NZ_FCOD02000008.1	-1	183358	184779	473	Cluster 5	-	0 0 i	NN	FIX	Cluster 112	DUF2345	Cluster 7	DUF1910 superfamily, DUF1911	+
1262	Pseudomonas sp. SMT-1	126204998	WP_051122585.1	NZ_QJOV01000028.1	1	49024	50427	467	Cluster 5	-	3 0 o43-67i88-111o117-138i	NN	FIX	Cluster 6	VgrG superfamily, DUF2345 superfamily	Cluster 7	DUF1910, DUF1911	+
1001	Burkholderia sp. KK1	100102261	WP_077157388.1	NZ_CP015999.1	-1	2385396	2386817	473	Cluster 5	-	3 0 o39-65i86-113o119-144i	NN	FIX	Cluster 10	VgrG superfamily, T6SS_Vgr, COG4253	Cluster 7	DUF1911	+
1253	Pseudomonas sp. NBRC 111121	125301737	WP_051122585.1	NZ_BCAX01000011.1	-1	61363	62766	467	Cluster 5	-	3 0 o43-67i88-111o117-138i	NN	FIX	Cluster 6	VgrG superfamily, DUF2345 superfamily	Cluster 7	DUF1910, DUF1911	+
1248	Pseudomonas sp. GTC 16473	124800631	WP_051122585.1	NZ_BCAQ01000005.1	-1	58795	60198	467	Cluster 5	-	3 0 o43-67i88-111o117-138i	NN	FIX	Cluster 6	VgrG superfamily, DUF2345 superfamily	Cluster 7	DUF1910, DUF1911	+
1249	Pseudomonas sp. GTC 16482	124903898	WP_051122585.1	NZ_BCAS01000063.1	-1	25051	26454	467	Cluster 5	-	3 0 o43-67i88-111o117-138i	NN	FIX	Cluster 6	VgrG superfamily, DUF2345 superfamily	Cluster 7	DUF1910, DUF1911	+
1002	Burkholderia sp. WSM2232	100203172	WP_051376799.1	NZ_AWZV01000016.1	1	96209	97630	473	Cluster 5	-	0 0 i	NN	FIX	Cluster 10	VgrG superfamily, T6SS_Vgr, COG4253	Cluster 11	DUF1911	-
1167	Paraburkholderia graminis PHS1	116705839	WP_114157814.1	NZ_CP024935.1	1	2562774	2564186	470	Cluster 5	-	0 0 i	NN	FIX	Cluster 10	VgrG superfamily, T6SS_Vgr, DUF2345	Cluster 11	DUF1910 superfamily, DUF1911	+
1168	Paraburkholderia sp. GV052	116801377	WP_107707057.1	NZ_QKMC01000002.1	1	464455	465867	470	Cluster 5	-	0 0 i	NN		Cluster 10	VgrG superfamily, T6SS_Vgr, DUF2345	Cluster 11	DUF1910 superfamily, DUF1911	+
1169	Paraburkholderia sp. GV068	116901377	WP_107707057.1	NZ_QBUB01000002.1	1	464455	465867	470	Cluster 5	-	0 0 i	NN		Cluster 10	VgrG superfamily, T6SS_Vgr, DUF2345	Cluster 11	DUF1910 superfamily, DUF1911	+
1170	Paraburkholderia sp. GV072	117001303	WP_107707057.1	NZ_QAOP01000002.1	1	464455	465867	470	Cluster 5	-	0 0 i	NN		Cluster 10	VgrG superfamily, T6SS_Vgr, DUF2345	Cluster 11	DUF1910 superfamily, DUF1911	+
1171	Paraburkholderia tuberum WSM4176	117107904	WP_018425075.1	NZ_KB890037.1	1	2309909	2311339	476	Cluster 5	-	2 0 o40-65i86-113o	NN	FIX	Cluster 10	VgrG superfamily, T6SS_Vgr, DUF2345	Cluster 11	DUF1910 superfamily, DUF1911	+
1171	Paraburkholderia tuberum WSM4176	117108399	WP_018425570.1	NZ_KB890040.1	1	276	1682	468	Cluster 5	-	2 0 o40-65i86-113o	NN	FIX	No Upstream	-	Cluster 11	DUF1910 superfamily, DUF1911	+
1000	Burkholderia sp. HB1	100004869	WP_053859822.1	NZ_CP012193.1	-1	1474136	1475548	470	Cluster 5	-	0 0 i	NN		Cluster 10	VgrG superfamily, T6SS_Vgr, DUF2345	Cluster 11	DUF1910 superfamily, DUF1911	+
1084	Elizabethkingia anophelis PW2809	108400329	WP_049037116.1	NZ_CBYE010000011.1	-1	166972	168507	511	Cluster 8	DUF4280	0 0 i	NN		Cluster 19	-	Cluster 25	DUF1910 superfamily, DUF1911 superfamily	+
1070	Elizabethkingia anophelis CSID_3015183681	107001072	WP_061889402.1	NZ_CP015068.2	1	1183876	1185411	511	Cluster 8	DUF4280	0 0 i	NN		Cluster 19	-	Cluster 25	DUF1910 superfamily, DUF1911 superfamily	+
1067	Elizabethkingia anophelis CSID_3000521207	106701072	WP_061889402.1	NZ_CP015067.2	1	1183876	1185411	511	Cluster 8	DUF4280	0 0 i	NN		Cluster 19	-	Cluster 25	DUF1910 superfamily, DUF1911 superfamily	+
1066	Elizabethkingia anophelis CSID_3000516810	106602306	WP_061889402.1	NZ_MAHH01000023.1	-1	1578	3113	511	Cluster 8	DUF4280	0 0 i	NN		Cluster 19	-	Cluster 25	DUF1910 superfamily, DUF1911 superfamily	+
1065	Elizabethkingia anophelis CSID_3000516074	106502319	WP_078691043.1	NZ_MAHA01000013.1	1	764036	765571	511	Cluster 8	DUF4280	0 0 i	NN		Cluster 19	-	Cluster 25	DUF1910 superfamily, DUF1911 superfamily	+
1071	Elizabethkingia anophelis CSID_3015183684	107101072	WP_061889402.1	NZ_CP015066.2	1	1183876	1185411	511	Cluster 8	DUF4280	0 0 i	NN		Cluster 19	-	Cluster 25	DUF1910 superfamily, DUF1911 superfamily	+
1063	Elizabethkingia anophelis 40313151	106300145	WP_078720043.1	NZ_QNTY01000001.1	-1	156046	157581	511	Cluster 8	DUF4280	0 0 i	NN		Cluster 19	-	Cluster 25	DUF1910 superfamily, DUF1911 superfamily	+
1068	Elizabethkingia anophelis CSID_3015183678	106801072	WP_061889402.1	NZ_CP014805.2	1	1183876	1185411	511	Cluster 8	DUF4280	0 0 i	NN		Cluster 19	-	Cluster 25	DUF1910 superfamily, DUF1911 superfamily	+
1061	Elizabethkingia anophelis 3375	106103357	WP_049037116.1	NZ_CP016373.1	1	3694543	3696078	511	Cluster 8	DUF4280	0 0 i	NN		Cluster 19	-	Cluster 25	DUF1910 superfamily, DUF1911 superfamily	+
1060	Elizabethkingia anophelis 0422	106003224	WP_049037116.1	NZ_CP016370.1	-1	3560949	3562484	511	Cluster 8	DUF4280	0 0 i	NN		Cluster 19	-	Cluster 25	DUF1910 superfamily, DUF1911 superfamily	+
1059	Elizabethkingia anophelis 0422	105902893	WP_049037116.1	NZ_LNOG01000022.1	-1	157797	159332	511	Cluster 8	DUF4280	0 0 i	NN		Cluster 19	-	Cluster 25	DUF1910 superfamily, DUF1911 superfamily	+
1069	Elizabethkingia anophelis CSID_3015183678	106901151	WP_061889402.1	NZ_MAFY01000001.1	1	1271246	1272781	511	Cluster 8	DUF4280	0 0 i	NN		Cluster 19	-	Cluster 25	DUF1910 superfamily, DUF1911 superfamily	+
1083	Elizabethkingia anophelis PW2806	108301285	WP_049037116.1	NZ_CBYD010000020.1	-1	164176	165711	511	Cluster 8	DUF4280	0 0 i	NN		Cluster 19	-	Cluster 25	DUF1910 superfamily, DUF1911 superfamily	+
1082	Elizabethkingia anophelis V0378064	108203684	WP_035592441.1	NZ_CCAB010000181.1	1	3556	5091	511	Cluster 8	DUF4280	0 0 i	NN		Cluster 19	-	Cluster 25	DUF1910 superfamily, DUF1911 superfamily	+
1072	Elizabethkingia anophelis E6809	107202865	WP_078720043.1	NZ_CP014339.1	1	3179218	3180753	511	Cluster 8	DUF4280	0 0 i	NN		Cluster 19	-	Cluster 25	DUF1910 superfamily, DUF1911 superfamily	+
1073	Elizabethkingia anophelis F3543	107303250	WP_049037116.1	NZ_MAHT01000007.1	-1	160195	161730	511	Cluster 8	DUF4280	0 0 i	NN		Cluster 19	-	Cluster 25	DUF1910 superfamily, DUF1911 superfamily	+
1085	Elizabethkingia meningoseptica NCTC10586	108503328	WP_049037116.1	NZ_UARL01000017.1	1	39468	41003	511	Cluster 8	DUF4280	0 0 i	NN		Cluster 19	-	Cluster 25	DUF1910 superfamily, DUF1911 superfamily	+
1074	Elizabethkingia anophelis F3543	107402727	WP_049037116.1	NZ_CP014340.1	1	3047797	3049332	511	Cluster 8	DUF4280	0 0 i	NN		Cluster 19	-	Cluster 25	DUF1910 superfamily, DUF1911 superfamily	+
1086	Elizabethkingia meningoseptica NCTC10588	108600122	WP_115172264.1	NZ_UFYD01000001.1	1	134563	136083	506	Cluster 8	DUF4280	0 0 i	NN		Cluster 19	-	Cluster 25	DUF1910 superfamily, DUF1911 superfamily	+
1062	Elizabethkingia anophelis 3375	106203462	WP_049037116.1	NZ_MAHM01000014.1	1	324834	326369	511	Cluster 8	DUF4280	0 0 i	NN		Cluster 19	-	Cluster 25	DUF1910 superfamily, DUF1911 superfamily	+
1075	Elizabethkingia anophelis FDAARGOS_132	107502471	WP_078720043.1	NZ_CP014020.1	-1	2767049	2768584	511	Cluster 8	DUF4280	0 0 i	NN		Cluster 19	-	Cluster 25	DUF1910 superfamily, DUF1911 superfamily	+
1087	Elizabethkingia sp. YR191	108702770	WP_107809417.1	NZ_QAXV01000007.1	1	204378	205913	511	Cluster 8	DUF4280	0 0 i	NN		Cluster 19	-	Cluster 25	DUF1910 superfamily, DUF1911 superfamily	+
1088	Elizabethkingia sp. YR214	108801174	WP_107809417.1	NZ_QBUH01000002.1	1	599662	601197	511	Cluster 8	DUF4280	0 0 i	NN		Cluster 19	-	Cluster 25	DUF1910 superfamily, DUF1911 superfamily	+
1077	Elizabethkingia anophelis FDAARGOS_198	107702451	WP_049037116.1	NZ_CP023010.2	1	2704122	2705657	511	Cluster 8	DUF4280	0 0 i	NN		Cluster 19	-	Cluster 25	DUF1910 superfamily, DUF1911 superfamily	+
1078	Elizabethkingia anophelis Illumina sequencing of Elizabethkingia anophelis CIP111067	107801483	WP_061889402.1	NZ_FTQZ01000005.1	1	163275	164810	511	Cluster 8	DUF4280	0 0 i	NN		Cluster 19	-	Cluster 25	DUF1910 superfamily, DUF1911 superfamily	+
1079	Elizabethkingia anophelis Illumina sequencing of Elizabethkingia anophelis CIP60.58	107901786	WP_049037116.1	NZ_FTQY01000004.1	1	235913	237448	511	Cluster 8	DUF4280	0 0 i	NN		Cluster 19	-	Cluster 25	DUF1910 superfamily, DUF1911 superfamily	+
1080	Elizabethkingia anophelis LDVH-AR107	108000548	WP_076752634.1	NZ_FTPG01000003.1	-1	9760	11295	511	Cluster 8	DUF4280	0 0 i	NN		Cluster 19	-	Cluster 25	DUF1910 superfamily, DUF1911 superfamily	+
1064	Elizabethkingia anophelis 6499925	106400146	WP_078691043.1	NZ_QNTZ01000001.1	-1	158497	160032	511	Cluster 8	DUF4280	0 0 i	NN		Cluster 19	-	Cluster 25	DUF1910 superfamily, DUF1911 superfamily	+
1081	Elizabethkingia anophelis Po0527107	108100112	WP_035592441.1	NZ_CCAC010000002.1	1	3554	5089	511	Cluster 8	DUF4280	0 0 i	NN		Cluster 19	-	Cluster 25	DUF1910 superfamily, DUF1911 superfamily	+
1076	Elizabethkingia anophelis FDAARGOS_134	107602943	WP_078720043.1	NZ_CP014021.1	-1	3292024	3293559	511	Cluster 8	DUF4280	0 0 i	NN		Cluster 19	-	Cluster 25	DUF1910 superfamily, DUF1911 superfamily	+
1042	Chryseobacterium sp. YR203	104204714	WP_073175729.1	NZ_FQVE01000009.1	-1	121917	123473	518	Cluster 8	DUF4280	0 0 i	NN		Cluster 51	-	Cluster 6	DUF1910 superfamily, DUF1911	+
1041	Chryseobacterium kwangjuense KJ1R5	104100745	WP_062648137.1	NZ_LPUR01000001.1	-1	810418	811974	518	Cluster 8	DUF4280	0 0 i	NN		Cluster 51	-	Cluster 6	DUF1910 superfamily, DUF1911	+
1043	Chryseobacterium vrystaatense LMG 22846	104302224	WP_084694535.1	NZ_JPRI01000003.1	1	461015	462571	518	Cluster 8	DUF4280	0 0 i	NN		Cluster 51	-	Cluster 6	DUF1910 superfamily, DUF1911	+
1197	Pseudomonas chlororaphis UFB2	119702183	WP_047736554.1	NZ_CP011020.1	-1	2500686	2509763	3025	Cluster 6	Haemagg_act, FhaB, Fil_haemagg_2	0 0 i	NN		Cluster 5	HlyC superfamily	Cluster 2	DUF1910, DUF1911 superfamily	+
1261	Pseudomonas sp. R9.37	126103218	WP_106578285.1	NZ_PYAQ01000006.1	-1	161126	170224	3032	Cluster 6	Haemagg_act, FhaB, Fil_haemagg_2	0 0 i	NN		Cluster 5	HlyC superfamily	Cluster 2	DUF1910, DUF1911 superfamily	+
1258	Pseudomonas sp. P97.38	125803494	WP_053148153.1	NZ_LHVJ01000021.1	1	108894	117971	3025	Cluster 6	Haemagg_act, FhaB, Fil_haemagg_2	0 0 i	NN		Cluster 5	HlyC superfamily	Cluster 2	DUF1910, DUF1911 superfamily	+
1201	Pseudomonas fluorescens Pf275	120103593	WP_116833267.1	NZ_CP031648.1	-1	3933833	3942913	3026	Cluster 6	Haemagg_act, FhaB, Fil_haemagg_2	0 0 i	NN		Cluster 5	HlyC superfamily	Cluster 2	DUF1910, DUF1911 superfamily	+
1202	Pseudomonas fluorescens UM270	120200765	WP_042728504.1	NZ_JXNZ01000021.1	-1	3744	12821	3025	Cluster 6	Haemagg_act, FhaB, Fil_haemagg_2	0 0 i	NN		Cluster 5	HlyC superfamily	Cluster 2	DUF1910, DUF1911 superfamily	+
1257	Pseudomonas sp. NFACC15-1	125705656	WP_092205389.1	NZ_FMXJ01000050.1	1	6601	15684	3027	Cluster 6	Haemagg_act, FhaB, Fil_haemagg_2	0 0 i	NN		Cluster 5	HlyC superfamily	Cluster 2	DUF1910, DUF1911 superfamily	+
1265	Pseudomonas sp. URIL14HWK12:I7	126501805	WP_027911879.1	NZ_AZVP01000025.1	1	43429	52509	3026	Cluster 6	Haemagg_act, FhaB, Fil_haemagg_2	0 0 i	NN		Cluster 5	HlyC superfamily	Cluster 2	DUF1910, DUF1911 superfamily	+
1256	Pseudomonas sp. NFACC14	125602027	WP_092205389.1	NZ_FNOA01000005.1	-1	21063	30146	3027	Cluster 6	Haemagg_act, FhaB, Fil_haemagg_2	0 0 i	NN		Cluster 5	HlyC superfamily	Cluster 2	DUF1910, DUF1911 superfamily	+
1252	Pseudomonas sp. MPBD7-1	125201764	WP_103308566.1	NZ_PPRZ01000027.1	-1	3208	12291	3027	Cluster 6	Haemagg_act, FhaB, Fil_haemagg_2	0 0 i	NN		Cluster 5	HlyC superfamily	Cluster 2	DUF1910, DUF1911 superfamily	+
1292	Ralstonia solanacearum Po82	129204083	WP_014619175.1	NC_017575.1	1	1042652	1052458	3268	Cluster 6	Haemagg_act, AidA superfamily, FhaB, Fil_haemagg_2	0 0 i	NN		Cluster 5	HlyC	Cluster 2	DUF1910, DUF1911	+
1219	Pseudomonas poae BS2776	121904205	WP_060549734.1	NZ_LT629706.1	-1	4727144	4736239	3031	Cluster 6	Haemagg_act, FhaB, Fil_haemagg_2	0 0 i	NN		Cluster 5	HlyC superfamily	Cluster 2	DUF1910, DUF1911 superfamily	+
1238	Pseudomonas sp. 43mfcvi1.1 43MFCvi1.1	123802828	WP_109753926.1	NZ_QGDM01000006.1	1	261091	270171	3026	Cluster 6	Haemagg_act, FhaB, Fil_haemagg_2	0 0 i	NN		Cluster 5	HlyC superfamily	Cluster 2	DUF1910, DUF1911 superfamily	+
1220	Pseudomonas poae DSM 14936	122003824	WP_060549734.1	NZ_JYLI01000016.1	-1	62908	72003	3031	Cluster 6	Haemagg_act, FhaB, Fil_haemagg_2	0 0 i	NN		Cluster 5	HlyC superfamily	Cluster 2	DUF1910, DUF1911 superfamily	+
1221	Pseudomonas poae LMG 21465	122103330	WP_060549734.1	NZ_MDFK01000049.1	1	72204	81299	3031	Cluster 6	Haemagg_act, FhaB, Fil_haemagg_2	0 0 i	NN		Cluster 5	HlyC superfamily	Cluster 2	DUF1910, DUF1911 superfamily	+
1222	Pseudomonas poae RE*1-1-14	122203228	WP_015372903.1	NC_020209.1	1	3671747	3680842	3031	Cluster 6	Haemagg_act, FhaB, Fil_haemagg_2	0 0 i	NN		Cluster 5	HlyC superfamily	Cluster 2	DUF1910, DUF1911 superfamily	+
1240	Pseudomonas sp. 58 R 3	124003374	WP_065930368.1	NZ_CVTT01000059.1	-1	47215	56313	3032	Cluster 6	Haemagg_act, FhaB, Fil_haemagg_2	0 0 i	NN		Cluster 5	HlyC superfamily	Cluster 2	DUF1910, DUF1911 superfamily	+
1239	Pseudomonas sp. 43mfcvi1.1 43MFCvi1.1	123902829	WP_109753926.1	NZ_UETT01000006.1	1	261091	270171	3026	Cluster 6	Haemagg_act, FhaB, Fil_haemagg_2	0 0 i	NN		Cluster 5	HlyC superfamily	Cluster 2	DUF1910, DUF1911 superfamily	+
1234	Pseudomonas salomonii ICMP 14252	123404586	WP_074854530.1	NZ_FNOX01000010.1	1	263603	272701	3032	Cluster 6	Haemagg_act, FhaB, Fil_haemagg_2	0 0 i	NN		Cluster 5	HlyC superfamily	Cluster 2	DUF1910, DUF1911 superfamily	+
1290	Ralstonia solanacearum UW757	129004426	WP_064478534.1	NZ_LFJP01000080.1	-1	145954	155754	3266	Cluster 6	Haemagg_act, AidA superfamily, FhaB, Fil_haemagg_2	0 0 i	NN		Cluster 5	HlyC	Cluster 2	DUF1910, DUF1911	+
1288	Ralstonia solanacearum UW163	128804157	WP_014619175.1	NZ_CP012940.1	-1	1136753	1146559	3268	Cluster 6	Haemagg_act, AidA superfamily, FhaB, Fil_haemagg_2	0 0 i	NN		Cluster 5	HlyC	Cluster 2	DUF1910, DUF1911	+
1235	Pseudomonas sp. 25 E 4	123501468	WP_065869500.1	NZ_CVTJ01000027.1	-1	151852	160947	3031	Cluster 6	Haemagg_act, FhaB, Fil_haemagg_2	0 0 i	NN		Cluster 5	HlyC superfamily	Cluster 2	DUF1910, DUF1911 superfamily	+
1236	Pseudomonas sp. 286 p11.F1	123605130	WP_122459641.1	NZ_UTBW01000420.1	1	223830	232928	3032	Cluster 6	Haemagg_act, FhaB, Fil_haemagg_2	0 0 i	NN		Cluster 5	HlyC superfamily	Cluster 2	DUF1910, DUF1911 superfamily	+
1237	Pseudomonas sp. 286 p2.F1	123704900	WP_122459641.1	NZ_UUJJ01000155.1	1	251988	261086	3032	Cluster 6	Haemagg_act, FhaB, Fil_haemagg_2	0 0 i	NN		Cluster 5	HlyC superfamily	Cluster 2	DUF1910, DUF1911 superfamily	+
1271	Pseudomonas syringae pv. syringae 529	127104484	WP_103360372.1	NZ_QPBJ01000039.1	1	37396	46530	3044	Cluster 6	Haemagg_act, FhaB, Fil_haemagg_2	0 0 i	NN		Cluster 5	HlyC superfamily	Cluster 2	DUF1910, DUF1911 superfamily	+
1272	Pseudomonas syringae pv. syringae 543	127200764	WP_103360372.1	NZ_QPBV01000010.1	-1	29670	38804	3044	Cluster 6	Haemagg_act, FhaB, Fil_haemagg_2	0 0 i	NN		Cluster 5	HlyC superfamily	Cluster 2	DUF1910, DUF1911 superfamily	+
1273	Pseudomonas syringae pv. syringae 544	127300548	WP_103360372.1	NZ_QPBW01000006.1	-1	29696	38830	3044	Cluster 6	Haemagg_act, FhaB, Fil_haemagg_2	0 0 i	NN		Cluster 5	HlyC superfamily	Cluster 2	DUF1910, DUF1911 superfamily	+
1282	Ralstonia solanacearum IBSBF1503	128203772	WP_014619175.1	NZ_CP012944.1	1	696383	706189	3268	Cluster 6	Haemagg_act, AidA superfamily, FhaB, Fil_haemagg_2	0 0 i	NN		Cluster 5	HlyC	Cluster 2	DUF1910, DUF1911	+
1281	Ralstonia solanacearum CFBP6783	128104369	WP_014619175.1	NZ_JXAZ01000135.1	1	16114	25920	3268	Cluster 6	Haemagg_act, AidA superfamily, FhaB, Fil_haemagg_2	0 0 i	NN		Cluster 5	HlyC	Cluster 2	DUF1910, DUF1911	+
1275	Pseudomonas syringae pv. syringae Pss9644	127505166	WP_103360372.1	NZ_MLEK01000034.1	-1	22469	31603	3044	Cluster 6	Haemagg_act, FhaB, Fil_haemagg_2	0 0 i	NN		Cluster 5	HlyC superfamily	Cluster 2	DUF1910, DUF1911 superfamily	+
1196	Pseudomonas brassicacearum 51MFCVI2.1	119603445	WP_028237374.1	NZ_KI783320.1	1	237097	246177	3026	Cluster 6	Haemagg_act, FhaB, Fil_haemagg_2	0 0 i	NN		Cluster 5	HlyC superfamily	Cluster 2	DUF1910, DUF1911 superfamily	+
978	Bacteroides vulgatus AF14-8	97803719	WP_117797171.1	NZ_QRYT01000059.1	-1	7603	8751	382	Cluster 10	-	0 0 i	NN		Cluster 7	-	Cluster 14	DUF1910, DUF1911	+
979	Bacteroides vulgatus AF15-6A	97903753	WP_117834206.1	NZ_QRYF01000055.1	-1	23964	25118	384	Cluster 10	-	0 0 i	NN		Cluster 7	-	Cluster 14	DUF1910, DUF1911	+
980	Bacteroides vulgatus AF16-11	98003807	WP_117834206.1	NZ_QRYD01000056.1	-1	24101	25255	384	Cluster 10	-	0 0 i	NN		Cluster 7	-	Cluster 14	DUF1910, DUF1911	+
981	Bacteroides vulgatus AM16-6	98103223	WP_117834206.1	NZ_QRKA01000027.1	1	47526	48680	384	Cluster 10	-	0 0 i	NN		Cluster 7	-	Cluster 14	DUF1910, DUF1911	+
982	Bacteroides vulgatus TM04-10	98200442	WP_036632187.1	NZ_QSQC01000003.1	1	22453	23601	382	Cluster 10	-	0 0 i	NN		Cluster 7	-	Cluster 14	DUF1910, DUF1911	+
977	Bacteroides vulgatus AF13-53	97703233	WP_117797171.1	NZ_QRZS01000031.1	-1	32946	34094	382	Cluster 10	-	0 0 i	NN		Cluster 7	-	Cluster 14	DUF1910, DUF1911	+
970	Bacteroides sp. An19	97001533	WP_087248753.1	NZ_NFKD01000014.1	1	27784	28905	373	Cluster 10	-	0 0 i	NN		Cluster 7	-	Cluster 14	DUF1910, DUF1911	+
969	Bacteroides sp. AF16-7	96903990	WP_117834206.1	NZ_QTMO01000044.1	-1	24423	25577	384	Cluster 10	-	0 0 i	NN		Cluster 7	-	Cluster 14	DUF1910, DUF1911	+
968	Bacteroides sp. AF15-14LB	96803912	WP_117834206.1	NZ_QTMS01000042.1	-1	24081	25235	384	Cluster 10	-	0 0 i	NN		Cluster 7	-	Cluster 14	DUF1910, DUF1911	+
966	Bacteroides massiliensis B84634 = Timone 84634 = DSM 17679 = JCM 13223	96602886	WP_005942804.1	NZ_KB905473.1	1	333941	335089	382	Cluster 10	-	0 0 i	NN		Cluster 7	-	Cluster 14	DUF1910, DUF1911	+
965	Bacteroides massiliensis B84634 = Timone 84634 = DSM 17679 = JCM 13223	96501677	WP_005942804.1	NZ_KB890334.1	1	16464	17612	382	Cluster 10	-	0 0 i	NN		Cluster 7	-	Cluster 14	DUF1910, DUF1911	+
976	Bacteroides vulgatus 2789STDY5834944	97601478	WP_057279543.1	NZ_CZBK01000007.1	-1	15801	16955	384	Cluster 10	-	0 0 i	NN		Cluster 159	-	Cluster 14	DUF1910, DUF1911	+
975	Bacteroides uniformis TM04-30	97503492	WP_036632187.1	NZ_QSPV01000022.1	-1	34063	35211	382	Cluster 10	-	0 0 i	NN		Cluster 7	-	Cluster 14	DUF1910, DUF1911	+
974	Bacteroides uniformis TF08-13	97402973	WP_117681499.1	NZ_QSRK01000025.1	1	56479	57633	384	Cluster 10	-	0 0 i	NN		Cluster 7	-	Cluster 14	DUF1910, DUF1911	+
973	Bacteroides uniformis AM31-23	97303356	WP_036632187.1	NZ_QSJC01000021.1	1	21814	22962	382	Cluster 10	-	0 0 i	NN		Cluster 7	-	Cluster 14	DUF1910, DUF1911	+
972	Bacteroides uniformis AM18-14LB	97203990	WP_117710080.1	NZ_QRJL01000021.1	1	22630	23751	373	Cluster 10	-	0 0 i	NN		Cluster 7	-	Cluster 14	DUF1910, DUF1911	+
1166	Parabacteroides sp. 20_3 TF12-11	116604238	WP_117834206.1	NZ_QSQL01000038.1	1	16134	17288	384	Cluster 10	-	0 0 i	NN		Cluster 7	-	Cluster 14	DUF1910, DUF1911	+
983	Bacteroides vulgatus TM06-6	98303985	WP_117710080.1	NZ_QSOY01000049.1	1	21796	22917	373	Cluster 10	-	0 0 i	NN		Cluster 7	-	Cluster 14	DUF1910, DUF1911	+
1164	Parabacteroides distasonis str. 3999B T(B) 4	116404497	WP_036632187.1	NZ_JNHP01000178.1	1	16363	17511	382	Cluster 10	-	0 0 i	NN		Cluster 7	-	Cluster 14	DUF1910, DUF1911	+
1165	Parabacteroides distasonis str. 3999B T(B) 6	116503061	WP_036632187.1	NZ_JNHQ01000154.1	-1	25255	26403	382	Cluster 10	-	0 0 i	NN		Cluster 7	-	Cluster 14	DUF1910, DUF1911	+
971	Bacteroides uniformis 2789STDY5834942	97101078	WP_057279543.1	NZ_CZBF01000002.1	-1	178453	179607	384	Cluster 10	-	0 0 i	NN		Cluster 159	-	Cluster 14	DUF1910, DUF1911	+
1116	Hungateiclostridium thermocellum ATCC 27405	111602066	WP_020457686.1	NC_009012.1	-1	2397727	2399574	615	Cluster 7	PT-HINT	3 0 i142-163o169-191i203-228o	NN		Cluster 32	Prim-Pol, PriCT_1	Cluster 1	DUF1910, DUF1911	+
1116	Hungateiclostridium thermocellum ATCC 27405	111602913	WP_020457938.1	NC_009012.1	1	3354477	3356318	613	Cluster 7	PT-HINT superfamily	3 0 i142-166o172-191i203-228o	NN		No Upstream	-	Cluster 1	DUF1910, DUF1911	+
1116	Hungateiclostridium thermocellum ATCC 27405	111602930	WP_020457944.1	NC_009012.1	1	3371390	3373237	615	Cluster 7	PT-HINT	3 0 i142-163o169-191i203-228o	NN		Cluster 32	Prim-Pol, PriCT_1	Cluster 1	DUF1910, DUF1911	+
1117	Hungateiclostridium thermocellum DSM 1313	111702674	WP_014522653.1	NC_017304.1	-1	3142110	3143957	615	Cluster 7	PT-HINT	3 0 i142-163o169-191i203-228o	NN		No Upstream	-	Cluster 1	DUF1910, DUF1911	+
1119	Hungateiclostridium thermocellum DSM 2360 LQRI	111902682	WP_014522653.1	NZ_CP016502.1	-1	3157794	3159641	615	Cluster 7	PT-HINT	3 0 i142-163o169-191i203-228o	NN		No Upstream	-	Cluster 1	DUF1910, DUF1911	+
1120	Hungateiclostridium thermocellum JW20	112002607	WP_003514074.1	NZ_ABVG02000004.1	-1	35446	37293	615	Cluster 7	PT-HINT	3 0 i142-163o169-191i203-228o	NN		No Upstream	-	Cluster 1	DUF1910, DUF1911	+
1120	Hungateiclostridium thermocellum JW20	112001366	WP_004463593.1	NZ_ABVG02000001.1	-1	1620251	1622092	613	Cluster 7	PT-HINT superfamily	3 0 i142-166o172-191i203-228o	NN		Cluster 127	ATZ_TRZ_like	Cluster 1	DUF1910, DUF1911	+
1120	Hungateiclostridium thermocellum JW20	112002602	WP_080547394.1	NZ_ABVG02000004.1	-1	29224	30567	447	Cluster 7	PT-HINT	3 0 i12-31o37-61i82-103o	NY		Cluster 49	-	Cluster 1	DUF1910, DUF1911	+
1115	Hungateiclostridium thermocellum AD2	111502678	WP_014522653.1	NZ_PDBW01000001.1	-1	3135347	3137194	615	Cluster 7	PT-HINT	3 0 i142-163o169-191i203-228o	NN		No Upstream	-	Cluster 1	DUF1910, DUF1911	+
1114	Hungateiclostridium thermocellum LQRI	111400773	WP_014522653.1	NZ_OCMV01000002.1	1	870402	872249	615	Cluster 7	PT-HINT	3 0 i142-163o169-191i203-228o	NN		No Upstream	-	Cluster 1	DUF1910, DUF1911	+
1116	Hungateiclostridium thermocellum ATCC 27405	111602900	WP_020457931.1	NC_009012.1	1	3340946	3342793	615	Cluster 7	PT-HINT	3 0 i142-166o172-191i203-228o	NN		Cluster 32	Prim-Pol, PriCT_1	Cluster 1	DUF1910, DUF1911	+
1112	Hungateiclostridium clariflavum 4-2a	111204061	WP_027622844.1	NZ_KI913112.1	1	4335760	4337601	613	Cluster 7	PT-HINT superfamily	3 0 i142-166o172-191i203-228o	NN		Cluster 73	PriCT_1	Cluster 1	DUF1910, DUF1911	+
1320	Ruminococcus sp. AF37-20	132000912	WP_117904540.1	NZ_QTVE01000005.1	1	48772	50502	576	Cluster 7	PT-HINT superfamily	0 0 i	NN		Cluster 139	-	Cluster 38	DUF1910, DUF1911 superfamily	+
1112	Hungateiclostridium clariflavum 4-2a	111204073	WP_081743281.1	NZ_KI913112.1	1	4349419	4350762	447	Cluster 7	PT-HINT superfamily	5 0 i12-31o37-61i82-100o120-138i145-161o	NY		Cluster 49	-	No Downstream	-	+
8	Acinetobacter oleivorans KCTC 23045	801286	WP_005303969.1	NZ_BBSS01000004.1	-1	56297	57697	466	Cluster 11	-	1 0 i415-436o	NN	FIX	Cluster 20	VgrG, DUF2345	Cluster 13	DUF1911 superfamily	+
6	Acinetobacter calcoaceticus GK2	601737	WP_075431346.1	NZ_LQMV01000024.1	1	87215	88615	466	Cluster 11	-	1 0 i415-436o	NN	FIX	Cluster 20	VgrG, DUF2345	Cluster 13	DUF1911 superfamily	+
7	Acinetobacter lactucae ANC 4052	702065	WP_016144839.1	NZ_KB976991.1	1	1844231	1845631	466	Cluster 11	-	1 0 i415-436o	NN	FIX	Cluster 20	VgrG, DUF2345	Cluster 13	DUF1911 superfamily	+
9	Acinetobacter oleivorans CIP 110421	901721	WP_005303969.1	NZ_KI530741.1	-1	1838406	1839806	466	Cluster 11	-	1 0 i415-436o	NN	FIX	Cluster 20	VgrG, DUF2345	Cluster 13	DUF1911 superfamily	+
10	Acinetobacter oleivorans DR1	1002473	WP_005303969.1	NC_014259.1	-1	2651617	2653017	466	Cluster 11	-	1 0 i415-436o	NN	FIX	Cluster 20	VgrG, DUF2345	Cluster 13	DUF1911 superfamily	+
11	Acinetobacter sp. NIPH 542	1101779	WP_005303969.1	NZ_KB850206.1	1	724683	726083	466	Cluster 11	-	1 0 i415-436o	NN	FIX	Cluster 20	VgrG, DUF2345	Cluster 13	DUF1911 superfamily	+
67	Aquabacterium parvum B6	6703724	WP_058089057.1	NZ_LFRI01000514.1	1	18222	19661	479	Cluster 11	-	0 0 i	NN	FIX	Cluster 122	VgrG, COG4253	Cluster 13	-	+
1194	Pseudomonas agarici LMG 2112	119404517	WP_017133079.1	NZ_FOAR01000034.1	1	42236	43657	473	Cluster 11	-	0 0 i	NN	FIX	No Upstream	-	Cluster 13	DUF1911 superfamily	+
1206	Pseudomonas libanensis BS2975	120601749	WP_057012275.1	NZ_LT629699.1	1	1954219	1955640	473	Cluster 11	-	0 0 i	NN	FIX	Cluster 119	VgrG superfamily, T6SS_Vgr, DUF2345	Cluster 13	DUF1911 superfamily	-
1207	Pseudomonas libanensis DSM 17149	120702334	WP_057012275.1	NZ_JYLH01000006.1	-1	113655	115076	473	Cluster 11	-	0 0 i	NN	FIX	Cluster 119	VgrG superfamily, T6SS_Vgr, DUF2345	Cluster 13	DUF1911 superfamily	-
1195	Pseudomonas agarici NCPPB 2289	119503541	WP_017133079.1	NZ_JH730899.1	1	41892	43313	473	Cluster 11	-	0 0 i	NN	FIX	No Upstream	-	No Downstream	-	-
1151	Mucilaginibacter gossypii Gh-67	115104343	WP_091172361.1	NZ_FNCG01000014.1	-1	42877	44247	456	Cluster 9	DUF4280	0 0 i	NN		Cluster 22	-	Cluster 24	DUF1910 superfamily, DUF1911 superfamily	+
1154	Mucilaginibacter sp. HYN0043	115401299	WP_119408677.1	NZ_CP032869.1	1	1649083	1650453	456	Cluster 9	DUF4280	0 0 i	NN		Cluster 22	-	Cluster 24	DUF1910 superfamily, DUF1911 superfamily	+
1153	Mucilaginibacter rubeus P2	115302165	WP_091172361.1	NZ_QFKW01000019.1	-1	217090	218460	456	Cluster 9	DUF4280	0 0 i	NN		Cluster 22	-	Cluster 24	DUF1910 superfamily, DUF1911 superfamily	+
1152	Mucilaginibacter rubeus P1	115203873	WP_091172361.1	NZ_QEYR01000048.1	-1	100017	101387	456	Cluster 9	DUF4280	0 0 i	NN		Cluster 22	-	Cluster 24	DUF1910 superfamily, DUF1911 superfamily	+
1155	Mucilaginibacter sp. NFR10	115503589	WP_090531678.1	NZ_FMTV01000005.1	-1	270393	271763	456	Cluster 9	DUF4280	0 0 i	NN		Cluster 22	-	Cluster 24	DUF1910 superfamily, DUF1911 superfamily	+
1039	Chryseobacterium flavum KCTC 12877	103900236	WP_115956468.1	NZ_QNUE01000001.1	-1	272232	273602	456	Cluster 9	DUF4280	0 0 i	NN		Cluster 110	-	Cluster 20	DUF1911 superfamily	+
1036	Chitinophaga sp. K20C18050901	103601231	WP_116852479.1	NZ_QTJV01000002.1	1	45455	46837	460	Cluster 9	DUF4280	0 0 i	NN		Cluster 35	-	Cluster 20	DUF1910 superfamily, DUF1911 superfamily	+
1037	Chitinophaga sp. S165	103705242	WP_110056412.1	NZ_QGTG01000008.1	1	372378	373757	459	Cluster 9	DUF4280	0 0 i	NN		Cluster 35	-	Cluster 20	DUF1910 superfamily, DUF1911 superfamily	+
1185	Prevotella conceptionensis 9403948	118501030	WP_019187260.1	NZ_HE999445.1	-1	184249	185601	450	Cluster 9	DUF4280	1 0 o424-446i	NN		Cluster 36	-	Cluster 37	DUF1911 superfamily	+
1186	Prevotella veroralis F0319	118601487	WP_004383476.1	NZ_GG698714.1	1	239387	240757	456	Cluster 9	DUF4280	0 0 i	NN		Cluster 36	-	Cluster 37	DUF1911 superfamily	+
1254	Pseudomonas sp. NBRC 111122	125403899	WP_028699555.1	NZ_BCAY01000047.1	1	56357	65284	2975	Cluster 14	Haemagg_act, FhaB, Fil_haemagg_2	0 0 i	NY		Cluster 5	HlyC superfamily	Cluster 2	DUF1910, DUF1911 superfamily	+
1255	Pseudomonas sp. NBRC 111133	125503205	WP_060499442.1	NZ_BCBJ01000069.1	-1	23342	32269	2975	Cluster 14	Haemagg_act, FhaB, Fil_haemagg_2	0 0 i	NY		Cluster 5	HlyC superfamily	Cluster 2	DUF1910, DUF1911 superfamily	+
1251	Pseudomonas sp. LTGT-11-2Z	125105566	WP_122048511.1	NZ_CP033104.1	-1	5987164	5996091	2975	Cluster 14	Haemagg_act, FhaB, Fil_haemagg_2	0 0 i	NY		Cluster 5	HlyC superfamily	Cluster 2	DUF1910, DUF1911 superfamily	+
1208	Pseudomonas monteilii B5	120800229	WP_016714435.1	NZ_CP022562.1	1	284315	293242	2975	Cluster 14	Haemagg_act, FhaB, Fil_haemagg_2	0 0 i	NY		Cluster 5	HlyC superfamily	Cluster 2	DUF1910, DUF1911 superfamily	+
1210	Pseudomonas monteilii FDAARGOS_171	121001271	WP_104833631.1	NZ_CP014062.1	-1	1294904	1303831	2975	Cluster 14	Haemagg_act, FhaB, Fil_haemagg_2	0 0 i	NY		Cluster 5	HlyC superfamily	Cluster 2	DUF1910, DUF1911 superfamily	+
1211	Pseudomonas monteilii NBRC 103158 = DSM 14164	121103999	WP_028699555.1	NZ_JHYV01000020.1	-1	55203	64130	2975	Cluster 14	Haemagg_act, FhaB, Fil_haemagg_2	0 0 i	NY		Cluster 5	HlyC superfamily	Cluster 2	DUF1910, DUF1911 superfamily	+
1212	Pseudomonas monteilii NBRC 103158 = DSM 14164	121204020	WP_028699555.1	NZ_BBIS01000038.1	1	59601	68528	2975	Cluster 14	Haemagg_act, FhaB, Fil_haemagg_2	0 0 i	NY		Cluster 5	HlyC superfamily	Cluster 2	DUF1910, DUF1911 superfamily	+
1213	Pseudomonas monteilii QM	121303812	WP_016714435.1	NZ_AHGZ01000161.1	1	27437	36364	2975	Cluster 14	Haemagg_act, FhaB, Fil_haemagg_2	0 0 i	NY		Cluster 5	HlyC superfamily	Cluster 2	DUF1910, DUF1911 superfamily	+
1209	Pseudomonas monteilii CD10_2	120901693	WP_016714435.1	NZ_LSTU01000016.1	1	57314	66241	2975	Cluster 14	Haemagg_act, FhaB, Fil_haemagg_2	0 0 i	NY		Cluster 5	HlyC superfamily	Cluster 2	DUF1910, DUF1911 superfamily	+
1227	Pseudomonas putida HB4184	122700206	WP_016714435.1	NZ_LKKT01000006.1	1	57071	65998	2975	Cluster 14	Haemagg_act, FhaB, Fil_haemagg_2	0 0 i	NY		Cluster 5	HlyC superfamily	Cluster 2	DUF1910, DUF1911 superfamily	+
1280	Ralstonia solanacearum CFBP3858	128005062	WP_081020007.1	NZ_CDQJ01000001.1	-1	5558325	5559993	555	Cluster 12	-	0 0 i	NN		No Upstream	-	Cluster 2	DUF1910, DUF1911 superfamily	+
1284	Ralstonia solanacearum SL2064	128404293	WP_082317393.1	NZ_CP022799.1	-1	1219680	1222379	899	Cluster 12	Fil_haemagg_2	0 0 i	NN		Cluster 152	-	Cluster 2	DUF1910, DUF1911	+
1285	Ralstonia solanacearum T11	128504271	WP_082317393.1	NZ_CP022777.1	-1	1219044	1221743	899	Cluster 12	Fil_haemagg_2	0 0 i	NN		Cluster 152	-	Cluster 2	DUF1910, DUF1911	+
1286	Ralstonia solanacearum T51	128604221	WP_082317393.1	NZ_CP022771.1	-1	1219689	1222388	899	Cluster 12	Fil_haemagg_2	0 0 i	NN		Cluster 152	-	Cluster 2	DUF1910, DUF1911	+
1287	Ralstonia solanacearum T95	128704288	WP_082317393.1	NZ_CP022762.1	-1	1219697	1222396	899	Cluster 12	Fil_haemagg_2	0 0 i	NN		Cluster 152	-	Cluster 2	DUF1910, DUF1911	+
1291	Ralstonia solanacearum GMI1000	129104529	WP_080511115.1	NC_003296.1	-1	1351770	1354334	854	Cluster 12	Fil_haemagg_2	0 0 i	NN		Cluster 48	-	Cluster 2	DUF1910, DUF1911	+
1293	Ralstonia solanacearum Rs-10-244	129304481	WP_028861774.1	NZ_CM002756.1	-1	1310399	1312726	775	Cluster 12	-	0 0 i	NN		No Upstream	-	Cluster 2	DUF1910, DUF1911	+
999	Burkholderia singularis LMG 28154	99900622	WP_089339484.1	NZ_FXAN01000032.1	1	119991	121607	538	Cluster 12	-	0 0 i	NN		Cluster 69	Cys_rich_CPCC superfamily	Cluster 2	DUF1910, DUF1911 superfamily	+
1279	Ralstonia pseudosolanacearum CRMRs218	127904540	WP_120457225.1	NZ_CP021765.1	-1	1351766	1354330	854	Cluster 12	Fil_haemagg_2	0 0 i	NN		Cluster 48	-	Cluster 2	DUF1910, DUF1911	+
1051	Curtobacterium sp. MCLR17_051	105101360	WP_111038842.1	NZ_QKTA01000005.1	-1	161720	163192	490	Cluster 16	-	1 0 o227-255i	NN		Cluster 17	-	Cluster 26	DUF1911 superfamily	+
1049	Curtobacterium sp. MCLR17_036	104901414	WP_111041552.1	NZ_QKTG01000017.1	-1	27300	28850	516	Cluster 16	-	1 0 o253-281i	NN		Cluster 150	DUF1911 superfamily	Cluster 26	DUF1911 superfamily	+
1050	Curtobacterium sp. MCLR17_040	105001205	WP_111092487.1	NZ_QKTE01000004.1	-1	169255	170805	516	Cluster 16	-	1 0 o253-281i	NN		Cluster 17	-	Cluster 26	DUF1911 superfamily	+
1052	Curtobacterium sp. MCLR17_053	105201642	WP_111038842.1	NZ_QKSZ01000007.1	1	24859	26331	490	Cluster 16	-	1 0 o227-255i	NN		Cluster 17	-	Cluster 26	DUF1911 superfamily	+
1048	Curtobacterium sp. Leaf154	104803090	WP_056072862.1	NZ_LMOS01000008.1	1	115279	117078	599	Cluster 16	-	1 0 o316-344i	NN		Cluster 17	-	Cluster 69	DUF1911 superfamily	+
1053	Curtobacterium sp. MCLR17_058	105301059	WP_111103189.1	NZ_QKSV01000005.1	-1	159374	160984	536	Cluster 16	-	1 0 o253-281i	NN		Cluster 17	-	Cluster 69	DUF1911 superfamily	+
1144	Listeriaceae bacterium FSL A5-0209	114402568	WP_052165011.1	NZ_JNEZ01000044.1	-1	183873	185348	491	Cluster 24	LXG superfamily	0 0 i	NN		Cluster 42	-	Cluster 12	DUF1910, DUF1911 superfamily	+
1140	Listeria newyorkensis NCTC13937	114002606	WP_052165011.1	NZ_UAWS01000031.1	1	107215	108690	491	Cluster 24	LXG superfamily	0 0 i	NN		Cluster 42	-	Cluster 12	DUF1910, DUF1911 superfamily	+
1138	Listeria newyorkensis F1604011-044	113801351	WP_052165011.1	NZ_MPDH01000005.1	-1	215158	216633	491	Cluster 24	LXG superfamily	0 0 i	NN		Cluster 42	-	Cluster 12	DUF1910, DUF1911 superfamily	+
1139	Listeria newyorkensis FSL M6-0635	113901287	WP_052165011.1	NZ_JNFB01000012.1	1	414222	415697	491	Cluster 24	LXG superfamily	0 0 i	NN		Cluster 42	-	Cluster 12	DUF1910, DUF1911 superfamily	+
1133	Listeria cornellensis FSL F6-0969	113300223	WP_077913735.1	NZ_AODE01000004.1	1	122664	124157	497	Cluster 24	LXG superfamily	0 0 i	NN		Cluster 42	-	Cluster 4	DUF1910, DUF1911	+
1141	Listeria rocourtiae FSL F6-920	114101428	WP_077913362.1	NZ_AODK01000018.1	-1	45008	46627	539	Cluster 24	LXG superfamily	1 0 o320-338i	NN		Cluster 93	-	Cluster 5	DUF1910 superfamily, DUF1911 superfamily	+
997	Burkholderia multivorans MSMB1916WGS	99702558	WP_081073219.1	NZ_LPGW01000037.1	-1	176552	186325	3257	Cluster 13	Haemagg_act, AidA superfamily, FhaB, Fil_haemagg_2	1 0 i47-68o	NN		Cluster 23	Lrp	Cluster 2	DUF1910 superfamily, DUF1911 superfamily	+
994	Burkholderia multivorans AU10398	99403447	WP_105822909.1	NZ_PVFH01000060.1	-1	20163	29942	3259	Cluster 13	Haemagg_act, FhaB, FhaB, Fil_haemagg_2	1 0 i47-68o	NN		Cluster 23	Lrp	Cluster 2	DUF1910, DUF1911 superfamily	+
995	Burkholderia multivorans AU17534	99501969	WP_105783105.1	NZ_PVGA01000023.1	1	171167	180940	3257	Cluster 13	Haemagg_act, AidA superfamily, FhaB, Fil_haemagg_2	1 0 i47-68o	NN		Cluster 23	Lrp	Cluster 2	DUF1910 superfamily, DUF1911 superfamily	+
993	Burkholderia cenocepacia 869T2	99301370	WP_080287745.1	NZ_JJOA01000006.1	1	22481	32257	3258	Cluster 13	Haemagg_act, AidA superfamily, FhaB, Fil_haemagg_2	1 0 i47-68o	NN		Cluster 125	PRK15064	Cluster 2	DUF1910, DUF1911 superfamily	+
996	Burkholderia multivorans MSMB1794WGS	99600174	WP_081066925.1	NZ_LPAZ01000004.1	-1	168114	177893	3259	Cluster 13	Haemagg_act, AidA superfamily, FhaB, Fil_haemagg_2	0 0 i	NN		Cluster 23	Lrp	Cluster 2	DUF1910, DUF1911 superfamily	+
4	Acidovorax avenae subsp. avenae KL3	400544	WP_107171515.1	NZ_CP028294.1	1	723470	725023	517	Cluster 15	PAAR_like superfamily	0 0 i	NN		Cluster 15	DUF2169	Cluster 19	DUF1911 superfamily	+
3	Acidovorax avenae subsp. avenae AA99_2	300468	WP_107158528.1	NZ_CP028289.1	1	711369	712925	518	Cluster 15	PAAR_like superfamily	0 0 i	NN		Cluster 15	DUF2169	Cluster 19	DUF1911 superfamily	+
2	Acidovorax avenae subsp. avenae AA81_1	200566	WP_110087867.1	NZ_CP028288.1	-1	651458	653008	516	Cluster 15	PAAR_like superfamily	0 0 i	NN		Cluster 15	DUF2169	Cluster 19	DUF1911 superfamily	+
5	Acidovorax avenae subsp. avenae ATCC 19860	500650	WP_013593142.1	NC_015138.1	1	718626	720224	532	Cluster 15	PAAR_like superfamily	0 0 i	NN		Cluster 15	DUF2169	Cluster 19	DUF1911 superfamily	+
1	Acidovorax avenae T10_61	101344	WP_053843288.1	NZ_LJGO01000095.1	-1	27283	28836	517	Cluster 15	PAAR_like superfamily	0 0 i	NN		Cluster 15	DUF2169	Cluster 19	DUF1911 superfamily	+
992	Bordetella trematum NCTC13203	99201432	WP_113750739.1	NZ_UAQO01000005.1	1	418396	427131	2911	Cluster 19	Haemagg_act, FhaB, Fil_haemagg_2	0 0 i	NN		No Upstream	-	Cluster 2	DUF1910, DUF1911 superfamily	+
989	Bordetella trematum H064000408	98903946	WP_063939943.1	NZ_FKBT01000039.1	1	273454	282189	2911	Cluster 19	Haemagg_act, FhaB, Fil_haemagg_2	1 0 i47-64o	NN		Cluster 29	FhaC	Cluster 2	DUF1910, DUF1911 superfamily	+
990	Bordetella trematum NCTC12995	99004083	WP_063492060.1	NZ_FKBR01000050.1	1	271815	280559	2914	Cluster 19	Haemagg_act, FhaB, Fil_haemagg_2	1 0 i47-64o	NN		Cluster 29	FhaC	Cluster 2	DUF1910, DUF1911 superfamily	+
988	Bordetella trematum H044680328	98802567	WP_063492060.1	NZ_LT546645.1	-1	2788013	2796757	2914	Cluster 19	Haemagg_act, FhaB, Fil_haemagg_2	1 0 i47-64o	NN		Cluster 29	FhaC	Cluster 2	DUF1910, DUF1911 superfamily	+
991	Bordetella trematum NCTC12995	99102662	WP_063492060.1	NZ_UFUJ01000001.1	1	2950812	2959556	2914	Cluster 19	Haemagg_act, FhaB, Fil_haemagg_2	1 0 i47-64o	NN		Cluster 29	FhaC	Cluster 2	DUF1910, DUF1911 superfamily	+
1286	Ralstonia solanacearum T51	128601036	WP_075463691.1	NZ_CP022770.1	1	1099944	1101497	517	Cluster 36	-	0 0 i	NN		Cluster 31	VgrG, COG4253	Cluster 11	DUF1911 superfamily	+
1285	Ralstonia solanacearum T11	128501039	WP_075463691.1	NZ_CP022776.1	1	1102819	1104372	517	Cluster 36	-	0 0 i	NN		Cluster 31	VgrG, COG4253	Cluster 11	DUF1911 superfamily	+
1284	Ralstonia solanacearum SL2064	128401084	WP_075463691.1	NZ_CP022798.1	1	1153993	1155546	517	Cluster 36	-	0 0 i	NN		Cluster 31	VgrG, COG4253	Cluster 11	DUF1911 superfamily	+
1287	Ralstonia solanacearum T95	128701081	WP_075463691.1	NZ_CP022761.1	1	1153994	1155547	517	Cluster 36	-	0 0 i	NN		Cluster 31	VgrG, COG4253	Cluster 11	DUF1911 superfamily	+
1000	Burkholderia sp. HB1	100005065	WP_053859945.1	NZ_CP012193.1	1	1700275	1701783	502	Cluster 36	-	0 0 i	NN		Cluster 10	Phage_GPD, T6SS_Vgr, DUF2345	Cluster 11	DUF1911 superfamily	+
1199	Pseudomonas fluorescens NCTC3756	119900163	WP_115127126.1	NZ_UGUR01000001.1	1	197016	206045	3009	Cluster 17	Haemagg_act, FhaB, Fil_haemagg_2, Fil_haemagg_2	0 0 i	NN		Cluster 12	FhaC	Cluster 2	DUF1910 superfamily, DUF1911 superfamily	+
1260	Pseudomonas sp. PH1b	126000963	WP_025127158.1	NZ_AYMU01000002.1	1	478609	492321	4570	Cluster 17	Haemagg_act, Fil_haemagg_2, Fil_haemagg_2	0 0 i	NN		Cluster 12	FhaC	Cluster 2	DUF1910 superfamily, DUF1911 superfamily	+
1198	Pseudomonas fluorescens GcM5-1A	119800162	WP_057957958.1	NZ_JJOE01000003.1	1	61124	70153	3009	Cluster 17	Haemagg_act, FhaB, Fil_haemagg_2, Fil_haemagg_2	0 0 i	NN		Cluster 12	FhaC	Cluster 2	DUF1910 superfamily, DUF1911 superfamily	+
1216	Pseudomonas paralactis DSM 29164	121605015	WP_082629712.1	NZ_JYLN01000013.1	1	75578	89377	4599	Cluster 17	Haemagg_act, FhaB, Fil_haemagg_2, Fil_haemagg_2	0 0 i	NN		Cluster 12	FhaC	Cluster 23	DUF1910 superfamily, DUF1911	+
985	Bhargavaea cecembensis T14	98501738	WP_063180957.1	NZ_LQNT01000009.1	1	1083249	1084817	522	Cluster 18	LXG	0 0 i	NN		Cluster 4	DUF1910 superfamily, DUF1911 superfamily	Cluster 4	DUF1910 superfamily, DUF1911	+
984	Bhargavaea beijingensis CGMCC 1.6762	98400568	WP_092094384.1	NZ_FNAR01000002.1	-1	224329	225900	523	Cluster 18	LXG	0 0 i	NN		Cluster 18	DUF1911 superfamily	Cluster 4	DUF1910, DUF1911	+
984	Bhargavaea beijingensis CGMCC 1.6762	98400564	WP_092094378.1	NZ_FNAR01000002.1	-1	220707	221717	336	Cluster 18	LXG superfamily	0 0 i	NN		Cluster 4	DUF1910 superfamily, DUF1911	Cluster 4	DUF1910, DUF1911	+
1058	Edaphobacillus lindanitolerans MNA4	105801293	WP_076757602.1	NZ_FTPL01000002.1	-1	85186	86760	524	Cluster 18	LXG	0 0 i	NN		No Upstream	-	Cluster 6	DUF1910, DUF1911	+
1321	Ruminococcus sp. AM16-34	132101030	WP_117498013.1	NZ_QTUR01000004.1	1	105753	115241	3162	Cluster 21	RhsA, RHS_repeat, Rhs_assc_core	2 Y n8-19c29/30o2859-2887i2894-2915o	YY		Cluster 26	His_kinase superfamily, HATPase_c_5	Cluster 63	-	-
1056	Dorea longicatena DSM 13814	105600852	WP_006426964.1	NZ_DS264392.1	-1	470704	480192	3162	Cluster 21	RhsA, RHS_repeat, RHS_repeat, Rhs_assc_core	2 Y n8-19c29/30o2859-2887i2894-2915o	YY		Cluster 26	His_kinase superfamily, HATPase_c_5	Cluster 63	-	-
987	Blautia sp. AM16-16B	98700936	WP_117498013.1	NZ_QTUS01000005.1	1	83328	92816	3162	Cluster 21	RhsA, RHS_repeat, Rhs_assc_core	2 Y n8-19c29/30o2859-2887i2894-2915o	YY		Cluster 26	His_kinase superfamily, HATPase_c_5	Cluster 63	-	-
1322	Ruminococcus sp. AM57-5	132202144	WP_118110783.1	NZ_QTVT01000022.1	-1	967	10431	3154	Cluster 21	RhsA, RhsA, RhsA	2 Y n8-19c29/30o2851-2879i2886-2907o	YY		Cluster 26	BaeS superfamily, HATPase_c_5	No Downstream	-	-
1427	bacterium endosymbiont of Mortierella elongata FMR23-6	142700371	WP_045362133.1	NZ_DF850521.1	1	410975	411901	308	Cluster 22	-	0 0 i	NN		Cluster 153	-	Cluster 2	DUF1910, DUF1911	+
998	Burkholderia seminalis TC3.4.2R3	99804525	WP_069706234.1	NZ_LAEU01000018.1	1	67543	68481	312	Cluster 22	-	0 0 i	NN		No Upstream	-	Cluster 2	DUF1910, DUF1911 superfamily	+
1220	Pseudomonas poae DSM 14936	122003817	WP_082630469.1	NZ_JYLI01000016.1	-1	57666	58454	262	Cluster 22	-	0 0 i	NN		Cluster 65	Fil_haemagg_2	Cluster 31	-	+
1219	Pseudomonas poae BS2776	121904197	WP_082630469.1	NZ_LT629706.1	-1	4721902	4722690	262	Cluster 22	-	0 0 i	NN		Cluster 65	Fil_haemagg_2	Cluster 31	-	+
1353	Streptococcus suis S97X	135301349	WP_079396888.1	NZ_CEKF01000038.1	1	31344	33236	630	Cluster 25	LXG superfamily	0 0 i	NN		Cluster 94	-	Cluster 6	DUF1910 superfamily, DUF1911	+
1354	Streptococcus suis SS997	135401745	WP_079396888.1	NZ_FIMB01000012.1	-1	27618	29510	630	Cluster 25	LXG superfamily	0 0 i	NN		Cluster 94	-	Cluster 6	DUF1910 superfamily, DUF1911	+
1347	Streptococcus ruminantium GUT187T	134701090	WP_120171805.1	NZ_AP018400.1	-1	1202754	1204508	584	Cluster 25	-	2 0 i205-226o232-249i	NN		Cluster 90	Imm59 superfamily	Cluster 6	DUF1910 superfamily, DUF1911	+
1351	Streptococcus suis 1953	135101871	WP_105137953.1	NZ_POJX01000432.1	-1	9868	11760	630	Cluster 25	LXG superfamily	0 0 i	NN		Cluster 94	-	Cluster 6	DUF1910 superfamily, DUF1911	+
1159	Neisseria sicca FDAARGOS_260	115902160	WP_070441316.1	NZ_CP020452.2	-1	2211285	2212100	271	Cluster 33	-	0 0 i	NN	FIX	Cluster 39	GAD-like superfamily, DUF1851 superfamily	Cluster 18	DUF1911 superfamily	+
1160	Neisseria sicca UMB0321	116002385	WP_070441316.1	NZ_PKJO01000030.1	1	6285	7100	271	Cluster 33	-	0 0 i	NN	FIX	Cluster 76	-	Cluster 18	DUF1911 superfamily	+
1159	Neisseria sicca FDAARGOS_260	115902143	WP_070441316.1	NZ_CP020452.2	-1	2191895	2192710	271	Cluster 33	-	0 0 i	NN	FIX	Cluster 39	GAD-like superfamily	Cluster 18	DUF1911 superfamily	+
1160	Neisseria sicca UMB0321	116002370	WP_101810940.1	NZ_PKJO01000029.1	-1	372	1193	273	Cluster 33	-	0 0 i	NN	FIX	No Upstream	-	No Downstream	-	+
1161	Neisseria sp. 74A18	116101084	WP_054599525.1	NZ_LGZA01000011.1	-1	55020	56342	440	Cluster 39	-	0 0 i	NN	FIX	Cluster 30	VgrG superfamily, T6SS_Vgr, DUF2345	Cluster 18	DUF1911 superfamily	+
1104	Gallibacterium anatis 21T2	110402345	WP_039087975.1	NZ_JPXO01000081.1	1	468	1826	452	Cluster 39	-	1 0 i100-119o	NN	FIX	No Upstream	-	Cluster 18	DUF1911 superfamily	+
1105	Gallibacterium anatis 23K10	110502188	WP_039087975.1	NZ_JPJO01000068.1	-1	1790	3148	452	Cluster 39	-	1 0 i100-119o	NN	FIX	Cluster 116	VgrG superfamily	Cluster 18	DUF1911 superfamily	+
1106	Gallibacterium anatis 23T10	110602025	WP_039087975.1	NZ_JPJP01000057.1	1	931	2289	452	Cluster 39	-	1 0 i100-119o	NN	FIX	No Upstream	-	Cluster 18	DUF1911 superfamily	+
1414	Vibrio parahaemolyticus MVP2	141400245	WP_077672110.1	NZ_MSBY01000001.1	-1	266751	271127	1458	Cluster 40	RhsA	0 0 i	NN		Cluster 63	-	Cluster 30	Imm49	+
1416	Vibrio parahaemolyticus PSU5579	141604931	WP_031430281.1	NZ_PEBT01000043.1	1	143394	147773	1459	Cluster 40	RhsA	0 0 i	NN		Cluster 63	-	Cluster 30	Imm49	+
1415	Vibrio parahaemolyticus MVP6	141501700	WP_077672110.1	NZ_MSCA01000019.1	1	53899	58275	1458	Cluster 40	RhsA	0 0 i	NN		Cluster 63	-	Cluster 30	Imm49	+
1413	Vibrio parahaemolyticus MVP1	141301384	WP_077672110.1	NZ_MQMQ01000014.1	1	70926	75302	1458	Cluster 40	RhsA	0 0 i	NN		Cluster 63	-	Cluster 30	Imm49	+
1307	Roseburia inulinivorans DSM 16841	130703454	WP_009860920.1	NZ_ACFY01000158.1	-1	49798	52356	852	Cluster 41	-	2 0 i491-508o514-535i	NN		Cluster 27	DUF4280	No Downstream	-	-
1301	Roseburia intestinalis AF36-10AT	130101444	WP_118412595.1	NZ_QRPI01000006.1	-1	3511	6069	852	Cluster 41	-	2 0 i491-508o514-535i	NN		Cluster 27	DUF4280	No Downstream	-	-
1306	Roseburia inulinivorans L1-83	130602267	WP_009860920.1	NZ_CVRS01000088.1	1	19415	21973	852	Cluster 41	-	2 0 i491-508o514-535i	NN		Cluster 27	DUF4280	No Downstream	-	-
1300	Roseburia intestinalis 2789STDY5834960	130000195	WP_009860920.1	NZ_CYXZ01000001.1	1	225576	228134	852	Cluster 41	-	2 0 i491-508o514-535i	NN		Cluster 27	DUF4280	No Downstream	-	-
1310	Roseburia sp. AF25-13LB	131003020	WP_118544586.1	NZ_QUFO01000019.1	-1	1211	1969	252	Cluster 70	-	0 0 i	NN		Cluster 98	-	Cluster 29	DUF1910 superfamily, DUF1911	+
1312	Roseburia sp. AF25-18LB	131202927	WP_118544586.1	NZ_QUFM01000020.1	-1	1211	1969	252	Cluster 70	-	0 0 i	NN		Cluster 98	-	Cluster 29	DUF1910 superfamily, DUF1911	+
1309	Roseburia sp. AF12-17LB	130902762	WP_118544586.1	NZ_QUHR01000023.1	-1	1211	1969	252	Cluster 70	-	0 0 i	NN		Cluster 98	-	Cluster 29	DUF1910 superfamily, DUF1911	+
1311	Roseburia sp. AF25-15LB	131102926	WP_118544586.1	NZ_QUFN01000018.1	1	5688	6446	252	Cluster 70	-	0 0 i	NN		Cluster 98	-	Cluster 29	DUF1910 superfamily, DUF1911	+
1327	Stenotrophomonas maltophilia IAM 12423	132702428	WP_081358971.1	NZ_FOZF01000002.1	1	571195	572619	474	Cluster 20	-	0 0 i	NN		Cluster 78	PAAR_CT_2	Cluster 15	DUF1911 superfamily	+
1328	Stenotrophomonas maltophilia SM-3123	132800341	WP_111185755.1	NZ_LXXY01000019.1	-1	32903	34612	569	Cluster 20	PAAR_CT_2	0 0 i	NN		Cluster 132	HisKA superfamily	Cluster 15	DUF1911 superfamily	+
1330	Stenotrophomonas maltophilia SmCVFa1	133001110	WP_065174715.1	NZ_LZPD01000002.1	1	360040	361731	563	Cluster 20	PAAR_CT_2	0 0 i	NN		Cluster 132	HisKA superfamily	Cluster 15	DUF1910 superfamily, DUF1911 superfamily	+
1349	Streptococcus sanguinis SK1087	134900544	WP_002918914.1	NZ_GL883609.1	1	531400	533685	761	Cluster 23	LXG superfamily	0 0 i	NN		Cluster 28	DUF4176 superfamily	Cluster 9	DUF1911 superfamily	+
1333	Streptococcus cristatus AS 1.3089	133301534	WP_015605575.1	NC_021175.1	-1	1564734	1567025	763	Cluster 23	LXG superfamily	0 0 i	NN		Cluster 28	DUF4176 superfamily	Cluster 9	DUF1910 superfamily, DUF1911 superfamily	+
1348	Streptococcus sanguinis SK1057	134801203	WP_004186691.1	NZ_GL878514.1	1	1201882	1204167	761	Cluster 23	LXG superfamily	0 0 i	NN		Cluster 28	DUF4176 superfamily	Cluster 9	DUF1910 superfamily, DUF1911 superfamily	+
1124	Jejuia pallidilutea JCM 19301	112402104	WP_042244343.1	NZ_BBNR01000012.1	1	62544	64139	531	Cluster 29	-	0 0 i	NN		Cluster 64	-	Cluster 43	DUF1910 superfamily, DUF1911 superfamily	+
1125	Jejuia pallidilutea JCM 19302	112502218	WP_042248920.1	NZ_BBNS01000018.1	-1	3340	4968	542	Cluster 29	-	0 0 i	NN		Cluster 64	-	Cluster 43	DUF1910 superfamily, DUF1911 superfamily	+
1126	Jejuia pallidilutea JCM 19538	112600497	WP_042244343.1	NZ_BBNY01000002.1	-1	47379	48974	531	Cluster 29	-	0 0 i	NN		Cluster 64	-	Cluster 43	DUF1910 superfamily, DUF1911 superfamily	+
1264	Pseudomonas sp. TAD18	126400972	WP_059762056.1	NZ_LLWI01000066.1	1	1488	2906	472	Cluster 31	-	0 0 i	NN	FIX	Cluster 46	VgrG superfamily	Cluster 35	DUF1911 superfamily	+
1047	Cupriavidus gilardii JZ4	104700988	WP_082928281.1	NZ_LVXY01000001.1	-1	1133387	1134802	471	Cluster 31	-	0 0 i	NN	FIX	Cluster 31	VgrG, COG4253	Cluster 35	DUF1911 superfamily	+
1263	Pseudomonas sp. TAA207	126300904	WP_059762056.1	NZ_LLWJ01000055.1	1	1488	2906	472	Cluster 31	-	0 0 i	NN	FIX	Cluster 46	VgrG superfamily	Cluster 35	DUF1911 superfamily	+
1024	Campylobacter subantarcticus LMG 24377	102401077	WP_069107231.1	NZ_CP007773.1	1	1061398	1062429	343	Cluster 32	-	0 0 i	NN		Cluster 47	Imm70	Cluster 8	DUF1911 superfamily	+
1024	Campylobacter subantarcticus LMG 24377	102401061	WP_069107231.1	NZ_CP007773.1	1	1048784	1049815	343	Cluster 32	-	0 0 i	NN		Cluster 128	-	Cluster 8	DUF1911 superfamily	+
1023	Campylobacter lari RM16712	102300838	WP_069107239.1	NZ_CP007778.1	1	848726	849757	343	Cluster 32	-	0 0 i	NN		Cluster 45	-	Cluster 8	DUF1911 superfamily	+
1159	Neisseria sicca FDAARGOS_260	115902000	WP_080614172.1	NZ_CP020452.2	1	2037236	2038900	554	Cluster 37	-	0 0 i	NN	FIX	Cluster 30	VgrG superfamily, T6SS_Vgr, DUF2345	No Downstream	-	+
1158	Neisseria mucosa CCH7-A10	115800112	WP_060974453.1	NZ_LSIR01000025.1	-1	1219	2886	555	Cluster 37	-	0 0 i	NN	FIX	No Upstream	-	No Downstream	-	+
1157	Neisseria mucosa ATCC 19696	115700856	WP_060974453.1	NZ_CP028150.1	1	895437	897104	555	Cluster 37	-	0 0 i	NN	FIX	Cluster 30	VgrG, DUF2345	No Downstream	-	+
523	Bacillus sp. SGD-V-76	52303633	WP_082636408.1	NZ_KQ758695.1	-1	6424	8601	725	Cluster 42	LXG	0 0 i	NN		Cluster 71	-	Cluster 4	DUF1910, DUF1911	+
524	Bacillus sp. VT 712	52402450	WP_082823069.1	NZ_LWBK01000023.1	1	36281	38458	725	Cluster 42	LXG	0 0 i	NN		Cluster 71	-	Cluster 4	DUF1910, DUF1911	+
527	Bacillus sp. v-76 V-76	52703633	WP_082636408.1	NZ_FMBD01000069.1	-1	6424	8601	725	Cluster 42	LXG	0 0 i	NN		Cluster 71	-	Cluster 4	DUF1910, DUF1911	+
1190	Pseudoalteromonas sp. S8-38	119003506	WP_081709183.1	NZ_AUTS01000069.1	1	4453	5217	254	Cluster 60	-	0 0 i	NN		Cluster 92	-	Cluster 28	DUF1910 superfamily, DUF1911 superfamily	+
1191	Pseudoalteromonas sp. S8-8	119104332	WP_081709183.1	NZ_AUTR01000077.1	1	4453	5217	254	Cluster 60	-	0 0 i	NN		Cluster 92	-	Cluster 28	DUF1910 superfamily, DUF1911 superfamily	+
1188	Pseudoalteromonas sp. 78C3	118800432	WP_081709183.1	NZ_PJAV01000091.1	1	6526	7290	254	Cluster 60	-	0 0 i	NN		Cluster 92	-	Cluster 28	DUF1910 superfamily, DUF1911 superfamily	+
1145	Lysinibacillus acetophenoni JC23	114503550	WP_097151041.1	NZ_OBQC01000019.1	-1	34491	36155	554	Cluster 26	LXG	0 0 i	NN		Cluster 52	-	Cluster 12	DUF1910, DUF1911	+
1324	Solibacillus kalamii ISSFR-015	132400856	WP_087615861.1	NZ_NHNT01000002.1	1	140464	142125	553	Cluster 26	LXG	0 0 i	NN		Cluster 52	DUF5085 superfamily	Cluster 22	DUF1910, DUF1911	+
1177	Pedobacter sp. OV280	117704130	WP_116252487.1	NZ_QUNL01000023.1	1	4327	5982	551	Cluster 27	DUF4280	0 0 i	NN		Cluster 41	-	Cluster 41	DUF1910 superfamily, DUF1911	+
1176	Pedobacter sp. Leaf216	117600893	WP_055904811.1	NZ_LMKM01000006.1	1	22652	24304	550	Cluster 27	DUF4280	0 0 i	NN		Cluster 41	-	Cluster 41	DUF1911	+
1297	Rhodoferax sp. OTU1	129702328	WP_114970023.1	NZ_QEII01000269.1	-1	97965	99644	559	Cluster 28	PT-HINT superfamily	0 Y n23-35c43/44o	NY		Cluster 154	TadE	Cluster 36	DUF1911 superfamily	-
1057	Duganella sp. Leaf61	105702980	WP_056143024.1	NZ_LMLM01000023.1	-1	398291	399871	526	Cluster 28	PT-HINT superfamily	0 Y n14-25c33/34o	NN		Cluster 113	TadE	Cluster 36	DUF1911 superfamily	-
1325	Solibacillus sp. R5-41	132501788	WP_099423618.1	NZ_CP024123.1	1	1914973	1915953	326	Cluster 30	PT-TG	0 0 i	NY		Cluster 161	-	Cluster 1	DUF1910, DUF1911	-
1325	Solibacillus sp. R5-41	132501766	WP_099423601.1	NZ_CP024123.1	1	1897657	1898832	391	Cluster 30	PT-TG	0 0 i	NY		Cluster 70	-	Cluster 1	DUF1910, DUF1911	+
1102	Flavobacterium branchiophilum NBRC 15030 = ATCC 35035	110201728	WP_089080743.1	NZ_MUGT01000062.1	1	1681	3057	458	Cluster 34	DUF4280	0 0 i	NN		Cluster 149	-	Cluster 20	DUF1910 superfamily, DUF1911 superfamily	+
66	Apibacter sp. wkB309	6600333	WP_105296580.1	NZ_PSZL01000001.1	-1	403572	404903	443	Cluster 34	DUF4280	0 0 i	NN		Cluster 158	-	Cluster 59	-	+
1276	Pseudovibrio sp. Ab134	127601608	WP_075698271.1	NZ_MIEL01000005.1	1	219567	221027	486	Cluster 35	-	0 0 i	NN		Cluster 40	-	Cluster 42	DUF1911 superfamily	-
1277	Pseudovibrio sp. POLY-S9	127700637	WP_057461295.1	NZ_LCWX01000051.1	1	4945	6390	481	Cluster 35	-	0 0 i	NN		Cluster 40	-	Cluster 42	DUF1911 superfamily	+
1174	Pasteurella testudinis NCTC12150	117402002	WP_115306407.1	NZ_UGSY01000001.1	1	2174689	2175876	395	Cluster 38	PAAR_RHS	2 0 i17-38o44-64i	NN		Cluster 164	-	Cluster 6	DUF1910 superfamily, DUF1911	+
1174	Pasteurella testudinis NCTC12150	117402074	WP_115306417.1	NZ_UGSY01000001.1	-1	2233488	2234786	432	Cluster 38	PAAR_RHS	2 0 i52-73o79-99i	NN		Cluster 102	DegQ superfamily	Cluster 6	DUF1910 superfamily, DUF1911	+
59	Aeromonas sp. A35_P	5901663	WP_094696993.1	NZ_NEVB01000111.1	-1	126507	128663	718	Cluster 43	DUF637	0 0 i	NN		No Upstream	-	Cluster 2	DUF1910, DUF1911	+
18	Aeromonas dhakensis CIP 107500	1800214	WP_052444019.1	NZ_CDBH01000013.1	-1	40191	41864	557	Cluster 43	DUF637	0 0 i	NN		Cluster 120	DUF637	Cluster 2	DUF1910, DUF1911	+
1127	Kordia periserrulae DSM 25731	112703072	WP_108115825.1	NZ_QBKT01000007.1	1	272830	274839	669	Cluster 44	-	0 Y n11-23c27/28o	YN		No Upstream	-	Cluster 27	DUF1910 superfamily, DUF1911 superfamily	+
1128	Kordia sp. SMS9	112802140	WP_114902872.1	NZ_CP031153.1	1	2504560	2506527	655	Cluster 44	-	0 Y n11-22c27/28o	NN		No Upstream	-	Cluster 33	DUF1911 superfamily	+
1223	Pseudomonas psychrotolerans NS2	122300234	WP_058760140.1	NZ_LDSO01000003.1	-1	5518	8298	926	Cluster 45	DUF637	0 0 i	NN		No Upstream	-	Cluster 2	DUF1910 superfamily, DUF1911 superfamily	+
1259	Pseudomonas sp. PA1(2017)	125901584	WP_075929857.1	NZ_MSXU01000009.1	-1	213245	215332	695	Cluster 45	DUF637	0 0 i	NN		Cluster 81	-	Cluster 2	DUF1910 superfamily, DUF1911 superfamily	+
1205	Pseudomonas indica NBRC 103045	120502088	WP_084335620.1	NZ_BDAC01000007.1	1	73821	85583	3920	Cluster 61	Haemagg_act, AidA superfamily, Fil_haemagg_2, Fil_haemagg_2	0 Y n11-21c28/29o	YY		Cluster 12	FhaC	Cluster 2	DUF1910 superfamily, DUF1911 superfamily	+
1204	Pseudomonas indica JCM 21544	120403942	WP_084335620.1	NZ_FNFD01000020.1	-1	1299	13061	3920	Cluster 61	Haemagg_act, AidA superfamily, Fil_haemagg_2, Fil_haemagg_2	0 Y n11-21c28/29o	YY		Cluster 12	FhaC	Cluster 2	DUF1910 superfamily, DUF1911 superfamily	+
1308	Roseburia sp. AF02-12	130801291	WP_118087695.1	NZ_QTXS01000001.1	-1	1329047	1330786	579	Cluster 86	LXG superfamily	0 0 i	NN		Cluster 85	-	Cluster 12	DUF1910, DUF1911	+
1313	Roseburia sp. AF34-16	131301343	WP_118087695.1	NZ_QTVJ01000004.1	-1	82336	84075	579	Cluster 86	LXG superfamily	0 0 i	NN		Cluster 85	-	Cluster 12	DUF1910, DUF1911	+
1296	Rhodobacter aestuarii JA296	129602569	WP_076484773.1	NZ_QAXT01000006.1	1	280199	281545	448	Cluster 89	-	0 0 i	NN		Cluster 62	-	Cluster 56	DUF1911 superfamily	+
1295	Rhodobacter aestuarii DSM 19945	129501831	WP_076484773.1	NZ_FTOG01000005.1	1	280199	281545	448	Cluster 89	-	0 0 i	NN		Cluster 62	-	Cluster 56	DUF1911 superfamily	+
1110	Halomonas huangheensis BJGMM-B45	111000756	WP_021817704.1	NZ_AVBC01000016.1	1	57145	58554	469	Cluster 90	-	1 0 i121-141o	NN	FIX	Cluster 114	-	Cluster 3	DUF1910 superfamily, DUF1911	+
1111	Halomonas huangheensis BJGMM-B45	111101808	WP_021817704.1	NZ_CP013106.1	-1	2047240	2048649	469	Cluster 90	-	1 0 i121-141o	NN	FIX	Cluster 114	-	Cluster 3	DUF1910 superfamily, DUF1911	+
1130	Lachnospira multipara MC2003	113000279	WP_051554863.1	NZ_JHWY01000005.1	-1	16995	17972	325	Cluster 46	-	0 0 i	NN		Cluster 121	YjgR	Cluster 55	DUF1911 superfamily	+
1121	Hymenobacter norwichensis DSM 15439	112103696	WP_022825205.1	NZ_ATVL01000010.1	-1	234290	235231	313	Cluster 47	-	0 0 i	NN		Cluster 134	-	Cluster 71	DUF1910, DUF1911 superfamily	+
1163	Nostoc sp. T09	116303984	WP_086688278.1	NZ_MTAV01000101.1	1	9607	14712	1701	Cluster 48	DUF4157	4 0 i284-302o1142-1162i1182-1215o1221-1250i	NY		Cluster 162	WD40, WD40, WD40, WD40	Cluster 66	DUF1910 superfamily, DUF1911	-
1057	Duganella sp. Leaf61	105702616	WP_056142200.1	NZ_LMLM01000020.1	1	601	5556	1651	Cluster 49	RhsA, RhsA	1 Y n15-26c31/32o1341-1367i	YY		No Upstream	-	Cluster 62	DUF1911 superfamily	+
1099	Enterovibrio norvegicus FF-162	109901503	WP_017006403.1	NZ_AJYE02000097.1	1	2898	3869	323	Cluster 50	-	0 Y n3-8c17/18o	NN	FIX	No Upstream	-	Cluster 17	DUF1910 superfamily, DUF1911 superfamily	+
1003	Burkholderia ubonensis MSMB1273WGS	100300209	WP_060089036.1	NZ_LPEP01000001.1	1	251308	255990	1560	Cluster 51	PAAR_4, RhsA	0 0 i	NN		Cluster 126	-	Cluster 15	DUF1910 superfamily, DUF1911	+
1338	Streptococcus himalayensis HTS2	133801926	WP_068993644.1	NZ_CP016953.1	-1	2087062	2088207	381	Cluster 52	-	0 0 i	NN		Cluster 83	-	Cluster 21	DUF1910 superfamily, DUF1911 superfamily	+
69	Aquimarina sp. AU58 Aquimarina_sp_AU58	6904322	WP_109852726.1	NZ_OMPD01000014.1	1	2412759	2413970	403	Cluster 53	DUF4280	3 0 o119-140i147-173o193-212i	NN		Cluster 133	-	Cluster 6	DUF1910, DUF1911	+
1132	Limnohabitans sp. DM1	113204157	WP_090143190.1	NZ_CXOO01000069.1	-1	7290	11573	1427	Cluster 54	Fil_haemagg_2, Fil_haemagg_2	0 0 i	NN		Cluster 160	-	Cluster 23	DUF1910 superfamily, DUF1911 superfamily	+
64	Agarivorans albus MKT 106 -	6400232	WP_016399930.1	NZ_BARX01000001.1	-1	245344	249633	1429	Cluster 55	RhsA	0 0 i	NN		Cluster 111	-	Cluster 28	DUF1911 superfamily	+
1103	Flavobacterium sp. URHB0058	110301000	WP_026982765.1	NZ_AUEU01000007.1	-1	15708	20126	1472	Cluster 56	T_forsyth_147 superfamily	0 Y n8-19c24/25o	NN		Cluster 140	SprB, SprB, SprB, SprB, Por_Secre_tail	Cluster 40	DUF1910 superfamily, DUF1911 superfamily	+
1132	Limnohabitans sp. DM1	113204259	WP_090143277.1	NZ_CXOO01000089.1	1	4600	5724	374	Cluster 57	-	0 Y n22-29c34/35o	NY		Cluster 146	-	Cluster 23	DUF1910 superfamily, DUF1911 superfamily	+
1122	Hymenobacter terrenus MIMtkLc17	112203812	WP_052732858.1	NZ_LATM01000019.1	1	61842	62882	346	Cluster 58	-	0 0 i	NN		No Upstream	-	Cluster 72	DUF1910 superfamily, DUF1911	+
1200	Pseudomonas fluorescens NT0133	120005430	WP_045157362.1	NZ_JYHW01000076.1	1	878	1660	260	Cluster 59	-	0 0 i	NN		No Upstream	-	Cluster 2	DUF1910 superfamily, DUF1911 superfamily	+
1148	Lysinibacillus sp. FJAT-14745	114804713	WP_082337763.1	NZ_LITM01000020.1	1	825	1595	256	Cluster 62	-	0 0 i	NN		No Upstream	-	Cluster 1	DUF1910, DUF1911	+
1319	Ruminococcus sp. AF21-11	131902376	WP_117878622.1	NZ_QTWO01000038.1	-1	4407	5057	216	Cluster 63	PT-HINT superfamily	0 0 i	NN		Cluster 145	-	Cluster 38	DUF1910, DUF1911 superfamily	+
1123	Iodobacter fluviatilis NCTC11159	112302111	WP_115227348.1	NZ_UGHR01000001.1	1	2368988	2385682	5564	Cluster 64	Haemagg_act, Fil_haemagg_2	0 0 i	NN		Cluster 118	FhaC	Cluster 2	DUF1910, DUF1911	+
1323	Salinicola socius SMB35	132303338	WP_075571353.1	NZ_MSDO01000026.1	-1	66994	67740	248	Cluster 65	-	0 0 i	NN		Cluster 67	-	Cluster 23	DUF1910 superfamily, DUF1911 superfamily	+
1042	Chryseobacterium sp. YR203	104204710	WP_073175727.1	NZ_FQVE01000009.1	-1	119389	120180	263	Cluster 66	-	0 0 i	NN		Cluster 79	-	Cluster 25	DUF1910 superfamily, DUF1911 superfamily	+
1203	Pseudomonas fulva MEJ086	120301751	WP_052493778.1	NZ_JXQW01000023.1	-1	67901	74899	2332	Cluster 67	Haemagg_act, FhaB, DUF637	0 Y n10-21c28/29o	YY		Cluster 12	FhaC	Cluster 2	DUF1910 superfamily, DUF1911 superfamily	+
1127	Kordia periserrulae DSM 25731	112703200	WP_108115960.1	NZ_QBKT01000008.1	1	150269	151105	278	Cluster 68	-	0 0 i	NN		Cluster 106	-	Cluster 33	DUF1911 superfamily	+
1331	Streptococcus cristatus DD08	133100135	WP_061421992.1	NZ_KQ969062.1	1	138185	139024	279	Cluster 69	-	0 0 i	NN		Cluster 147	-	Cluster 6	DUF1910 superfamily, DUF1911 superfamily	+
984	Bhargavaea beijingensis CGMCC 1.6762	98400566	WP_092094382.1	NZ_FNAR01000002.1	-1	222748	223365	205	Cluster 71	-	0 0 i	NN		Cluster 4	DUF1910, DUF1911	Cluster 4	DUF1910 superfamily, DUF1911	-
74	Bacillus cecembensis DSM 21993	7400335	WP_083493564.1	NZ_LMBZ01000001.1	1	333662	334501	279	Cluster 72	PT-TG	0 0 i	NN		No Upstream	-	Cluster 1	DUF1910, DUF1911	+
1123	Iodobacter fluviatilis NCTC11159	112302119	WP_115227356.1	NZ_UGHR01000001.1	1	2392704	2396852	1382	Cluster 73	Fil_haemagg_2	0 0 i	NN		Cluster 142	SpoT superfamily	Cluster 57	Imm49 superfamily	+
1129	Lachnobacterium bovis AE2004	112902366	WP_051604925.1	NZ_JHWB01000019.1	-1	263498	265135	545	Cluster 74	-	1 0 i228-261o	NN		Cluster 75	-	Cluster 65	DUF1910 superfamily, DUF1911 superfamily	+
65	Agreia pratensis VKM Ac-2510	6501505	WP_085484599.1	NZ_FXAY01000002.1	1	476934	479147	737	Cluster 75	-	0 0 i	NN		Cluster 107	-	Cluster 64	DUF1911 superfamily	+
68	Aquimarina agarilytica ZC1	6801091	WP_010178989.1	NZ_JH621252.1	-1	93069	95255	728	Cluster 76	-	0 Y n10-21c26/27o	NN		Cluster 130	TPR	Cluster 43	DUF1910 superfamily, DUF1911 superfamily	+
1055	Dokdonia pacifica DSM 25597	105502775	WP_089372129.1	NZ_FZNY01000004.1	1	378206	380428	740	Cluster 77	-	0 Y n14-25c29/30o	NY		No Upstream	-	Cluster 27	DUF1910 superfamily, DUF1911 superfamily	-
70	Aquitalea magnusonii H3	7002274	WP_089086191.1	NZ_AP018823.1	-1	2460536	2463169	877	Cluster 78	Fil_haemagg_2, PT-VENN	0 0 i	NN		No Upstream	-	Cluster 2	DUF1910, DUF1911	+
1046	Clostridium sp. PI-S10-A1B	104601457	WP_117416350.1	NZ_QOHO01000021.1	-1	18905	21487	860	Cluster 79	-	4 0 i504-524o530-549i570-588o624-642i	NN		Cluster 137	-	Cluster 12	DUF1910, DUF1911 superfamily	+
1350	Streptococcus sp. HMSC065C01	135001046	WP_070594787.1	NZ_KV812856.1	1	155237	157705	822	Cluster 80	-	0 0 i	NN		Cluster 144	-	Cluster 6	DUF1910 superfamily, DUF1911 superfamily	+
1358	Vallitalea guaymasensis L81	135802737	WP_113673557.1	NZ_QMDO01000001.1	-1	3273302	3275350	682	Cluster 81	-	0 0 i	NN		No Upstream	-	Cluster 70	-	+
498	Bacillus marisflavi JCM 11544	49802519	WP_082346965.1	NZ_LGUE01000004.1	-1	514281	516206	641	Cluster 82	LXG	0 0 i	NN		Cluster 97	-	Cluster 22	DUF1910 superfamily, DUF1911	+
1005	Butyrivibrio sp. XB500-5	100502015	WP_120686807.1	NZ_RAIS01000005.1	-1	154153	156195	680	Cluster 83	-	0 0 i	NN		Cluster 66	-	Cluster 61	DUF1911 superfamily	+
163	Bacillus cereus AFS024089	16304810	WP_098307520.1	NZ_NTRE01000070.1	-1	9626	11698	690	Cluster 84	LXG superfamily	0 0 i	NN		No Upstream	-	Cluster 4	DUF1910, DUF1911	+
1180	Porphyromonas macacae COT-192 OH2859	118000759	WP_052081883.1	NZ_JRFA01000009.1	1	350099	351832	577	Cluster 85	DUF4280 superfamily, PT-HINT superfamily	2 0 o56-74i79-98o	NN		Cluster 155	-	Cluster 39	DUF1910 superfamily, DUF1911	+
1149	Mangrovimonas sp. ST2L15	114900145	WP_053969820.1	NZ_LBIQ01000015.1	-1	81015	83111	698	Cluster 87	-	0 Y n8-19c24/25o	NN		No Upstream	-	Cluster 58	DUF1911 superfamily	+
1150	Marinobacter sp. ANT_B65	115000423	WP_096780834.1	NZ_NXGV01000001.1	1	450371	451678	435	Cluster 88	Rhs_assc_core	0 0 i	NN		Cluster 72	-	Cluster 15	DUF1911 superfamily	+
1109	Halogranum salarium B-1	110903560	WP_009377077.1	NZ_ALJD01000011.1	-1	7093	10416	1107	Cluster 91	-	0 Y n8-19c27/28o	YY		Cluster 151	-	Cluster 52	DUF45 superfamily	-
1161	Neisseria sp. 74A18	116101235	WP_054599671.1	NZ_LGZA01000015.1	1	757	2184	475	Cluster 92	-	0 0 i	NN		Cluster 163	DUF2345	Cluster 60	DUF1911 superfamily	+
1425	Xanthomonas massiliensis SN8	142502230	WP_078059726.1	NZ_FCOY01000007.1	-1	225795	229862	1355	Cluster 93	Fil_haemagg_2, Fil_haemagg_2, Fil_haemagg_2	0 0 i	NN		No Upstream	-	Cluster 2	DUF1910 superfamily, DUF1911	+
1044	Clostridium bornimense type strain: M2/40	104400197	WP_044035855.1	NZ_HG917868.1	1	237343	240999	1218	Cluster 94	Transglut_core	1 Y n19-30c35/36o873-900i	NN		Cluster 54	ISOPREN_C2_like, lectin_L-type superfamily, lectin_L-type, lectin_L-type superfamily	Cluster 44	DUF1910, DUF1911 superfamily	+
1173	Parvibium lacunae KMB9	117302435	WP_114403741.1	NZ_QPGB01000009.1	-1	415	3438	1007	Cluster 95	Fil_haemagg_2	0 Y n18-29c41/42o	NY		Cluster 156	-	Cluster 47	DUF1910 superfamily	+
1315	Roseburia sp. OM03-7AC	131500007	WP_117901593.1	NZ_QTZJ01000001.1	1	3704	5200	498	Cluster 96	-	2 0 i162-184o241-267i	NN		Cluster 56	-	Cluster 29	DUF1910 superfamily, DUF1911	+
1356	Thermithiobacillus tepidarius DSM 3134	135602639	WP_081662839.1	NZ_KE384096.1	1	101472	104336	954	Cluster 97	Fil_haemagg_2, Fil_haemagg_2	0 0 i	NN		No Upstream	-	Cluster 2	DUF1910 superfamily, DUF1911 superfamily	+
1346	Streptococcus respiraculi HTS25	134601767	WP_119877180.1	NZ_CP022680.1	-1	1898854	1901847	997	Cluster 98	Rhs_assc_core	0 0 i	NN		No Upstream	-	Cluster 21	DUF1910 superfamily, DUF1911 superfamily	+
1131	Lentibacillus sp. Marseille-P4043	113101533	WP_106496314.1	NZ_LT984884.1	1	1615700	1617055	451	Cluster 99	LXG superfamily	0 0 i	NN		Cluster 135	-	Cluster 5	DUF1910, DUF1911	+
73	Bacillus bingmayongensis FJAT-13831	7300506	WP_017149766.1	NZ_AKCS01000005.1	-1	472049	473461	470	Cluster 100	WXG100_ESAT6, PT-TG	0 0 i	NN		Cluster 57	SseB	Cluster 1	DUF1910, DUF1911	+
1357	Uliginosibacterium sp. TH139	135701375	WP_101941634.1	NZ_PKRR01000002.1	1	753213	754796	527	Cluster 101	-	0 0 i	NN	FIX	Cluster 31	VgrG, T6SS_Vgr, COG4253	Cluster 13	DUF1911 superfamily	+

## Sheet: Legend
Column #	Name	Description
1	#	Organism Number
2	Organism_Name	Organism Name
3	SN	PoNe-effector serial number
4	Protein_Accession	RefSeq protein accession
5	Genomic_Accession	RefSeq genomic accession
6	Strand	Strand
7	Start_Position	Gene start position
8	End_Position	Gene end position
9	Length	Sequence length (aa)
10	PoNe-effector Cluster	PoNe-effector cluster number
11	PoNe-effector CD	PoNe-effector conserved domains
12	PoNe-effector Phobius	PoNe-effector transmembrane topology and signal peptide (Phobius)
13	PoNe-effector SignalP	PoNe-effector signal peptide (SignalP- 1st: Gram-, 2nd:Gram+)
14	FIX	PoNe-effector contains FIX marker?
15	Upstream Cluster	Upstream cluster number
16	Upstream CD	Upstream protein conserved domains
17	Downstream Cluster	Downstream protein cluster number
18	Downlstream CD	Downstream protein conserved domains
19	Within_Distance	Downstream protein within 50 bp from PoNe-effector?
