# Supplementary material for: A modular effector with a DNase domain and a marker for T6SS substrates
Source: Nat Commun. 2019 Aug 9;10:3595. doi: 10.1038/s41467-019-11546-6 (PMC6688995; doi:10.1038/s41467-019-11546-6)
Supplement: Supplementary file 5 — Supplementary Data 2 [file 41467_2019_11546_MOESM5_ESM.xlsx]

## Sheet: Summary_With_Clusters
#	Organism_Name	SN	Protein_Accession	Genomic_Accession	Strand	Start_Position	End_Position	Length	FIX-protein Cluster	FIX-protein CD	FIX-protein Phobius	FIX-protein SignalP	PoNe	Upstream Cluster	Upstream CD	Downstream Cluster	Downlstream CD	Within_Distance
2297	Vibrio parahaemolyticus TUMSAT_H10_S6	229704331	WP_079720548.1	NZ_BAVK01000019.1	-1	203716	205122	468	No Cluster	DUF4150	0 0 i	NN		Cluster 16	-	Cluster 12	-	+
1301	Moritella viscosa NVI 3632	130104623	WP_075473353.1	NZ_FRDW01000124.1	-1	96873	98399	508	No Cluster	DUF4150	0 0 i	NN		Cluster 3	IV_VI_DotU	Cluster 12	-	+
1300	Moritella viscosa MT 2528	130004010	WP_075473353.1	NZ_FPLJ01000102.1	-1	96872	98398	508	No Cluster	DUF4150	0 0 i	NN		Cluster 3	IV_VI_DotU	Cluster 12	-	+
1299	Moritella viscosa LFI 5006	129904068	WP_075473353.1	NZ_FPLG01000139.1	1	3283	4809	508	No Cluster	DUF4150	0 0 i	NN		Cluster 3	IV_VI_DotU	Cluster 12	-	+
2293	Vibrio parahaemolyticus SBR10290	229303730	WP_079748710.1	NZ_KI929515.1	-1	373410	374933	507	No Cluster	DUF4150	0 0 i	NN		Cluster 3	IV_VI_DotU	Cluster 12	-	+
2036	Vibrio parahaemolyticus GCSL_R7	203600089	WP_079857600.1	NZ_MIQK01000003.1	-1	3787	5310	507	No Cluster	DUF4150	0 0 i	NN		Cluster 3	IV_VI_DotU	Cluster 12	-	+
2041	Vibrio parahaemolyticus GCSL_R8	204104421	WP_079857600.1	NZ_MIQL01000118.1	-1	3787	5310	507	No Cluster	DUF4150	0 0 i	NN		Cluster 3	IV_VI_DotU	Cluster 12	-	+
2042	Vibrio parahaemolyticus GCSL_R87	204204857	WP_079857815.1	NZ_MIRS01000109.1	-1	136781	138304	507	No Cluster	DUF4150	0 0 i	NN		Cluster 3	IV_VI_DotU	Cluster 12	-	+
2043	Vibrio parahaemolyticus GCSL_R88	204302764	WP_079857815.1	NZ_MIRT01000064.1	1	702909	704432	507	No Cluster	DUF4150	0 0 i	NN		Cluster 3	IV_VI_DotU	Cluster 12	-	+
2054	Vibrio parahaemolyticus Gxw_9143	205403700	WP_015296679.1	NZ_LPZT01000007.1	-1	185296	186819	507	No Cluster	DUF4150	0 0 i	NN		Cluster 3	IV_VI_DotU	Cluster 12	-	+
2055	Vibrio parahaemolyticus H11523	205501819	WP_079748710.1	NZ_LRFY01000009.1	-1	377979	379502	507	No Cluster	DUF4150	0 0 i	NN		Cluster 3	IV_VI_DotU	Cluster 12	-	+
2056	Vibrio parahaemolyticus H18983	205600187	WP_079748710.1	NZ_LRST01000003.1	-1	184473	185996	507	No Cluster	DUF4150	0 0 i	NN		Cluster 3	IV_VI_DotU	Cluster 12	-	+
1977	Vibrio parahaemolyticus CFSAN022336	197703056	WP_079748710.1	NZ_LHRW01000014.1	1	5348	6871	507	No Cluster	DUF4150	0 0 i	NN		Cluster 3	IV_VI_DotU	Cluster 12	-	+
1976	Vibrio parahaemolyticus CFSAN022335	197603193	WP_079748710.1	NZ_LHRV01000011.1	-1	376828	378351	507	No Cluster	DUF4150	0 0 i	NN		Cluster 3	IV_VI_DotU	Cluster 12	-	+
1975	Vibrio parahaemolyticus CFSAN022334	197503170	WP_079748710.1	NZ_LHRU01000013.1	-1	108036	109559	507	No Cluster	DUF4150	0 0 i	NN		Cluster 3	IV_VI_DotU	Cluster 12	-	+
1974	Vibrio parahaemolyticus CFSAN022332	197400338	WP_079748710.1	NZ_LHRT01000001.1	-1	363532	365055	507	No Cluster	DUF4150	0 0 i	NN		Cluster 3	IV_VI_DotU	Cluster 12	-	+
1973	Vibrio parahaemolyticus CFSAN022331	197303267	WP_079748710.1	NZ_LHRS01000013.1	-1	367006	368529	507	No Cluster	DUF4150	0 0 i	NN		Cluster 3	IV_VI_DotU	Cluster 12	-	+
1972	Vibrio parahaemolyticus CFSAN022330	197204524	WP_079748710.1	NZ_LHRR01000031.1	-1	196272	197795	507	No Cluster	DUF4150	0 0 i	NN		Cluster 3	IV_VI_DotU	Cluster 12	-	+
1971	Vibrio parahaemolyticus CFSAN018777	197101761	WP_079748710.1	NZ_LHRQ01000005.1	-1	376732	378255	507	No Cluster	DUF4150	0 0 i	NN		Cluster 3	IV_VI_DotU	Cluster 12	-	+
1970	Vibrio parahaemolyticus CFSAN018775	197002443	WP_079748710.1	NZ_LHRP01000024.1	-1	46826	48349	507	No Cluster	DUF4150	0 0 i	NN		Cluster 3	IV_VI_DotU	Cluster 12	-	+
1969	Vibrio parahaemolyticus CFSAN018774	196903632	WP_079748710.1	NZ_LHRO01000031.1	1	25634	27157	507	No Cluster	DUF4150	0 0 i	NN		Cluster 3	IV_VI_DotU	Cluster 12	-	+
1968	Vibrio parahaemolyticus CFSAN018773	196803853	WP_079748710.1	NZ_LHRN01000024.1	-1	263467	264990	507	No Cluster	DUF4150	0 0 i	NN		Cluster 3	IV_VI_DotU	Cluster 12	-	+
1967	Vibrio parahaemolyticus CFSAN018772	196700030	WP_079748710.1	NZ_LHRM01000001.1	1	51682	53205	507	No Cluster	DUF4150	0 0 i	NN		Cluster 3	IV_VI_DotU	Cluster 12	-	+
1966	Vibrio parahaemolyticus CFSAN018771	196601660	WP_079748710.1	NZ_LHRL01000005.1	-1	376732	378255	507	No Cluster	DUF4150	0 0 i	NN		Cluster 3	IV_VI_DotU	Cluster 12	-	+
1965	Vibrio parahaemolyticus CFSAN018770	196502171	WP_079748710.1	NZ_LHRK01000010.1	1	5434	6957	507	No Cluster	DUF4150	0 0 i	NN		Cluster 3	IV_VI_DotU	Cluster 12	-	+
1964	Vibrio parahaemolyticus CFSAN018769	196404373	WP_079748710.1	NZ_LHRJ01000021.1	-1	353477	355000	507	No Cluster	DUF4150	0 0 i	NN		Cluster 3	IV_VI_DotU	Cluster 12	-	+
1963	Vibrio parahaemolyticus CFSAN018768	196300362	WP_079748710.1	NZ_LHRI01000001.1	-1	376732	378255	507	No Cluster	DUF4150	0 0 i	NN		Cluster 3	IV_VI_DotU	Cluster 12	-	+
2057	Vibrio parahaemolyticus H64024	205703220	WP_079748710.1	NZ_LRFZ01000017.1	1	562736	564259	507	No Cluster	DUF4150	0 0 i	NN		Cluster 3	IV_VI_DotU	Cluster 12	-	+
2061	Vibrio parahaemolyticus ISF-01-07	206101334	WP_015296679.1	NZ_LFWF01000037.1	-1	185872	187395	507	No Cluster	DUF4150	0 0 i	NN		Cluster 3	IV_VI_DotU	Cluster 12	-	+
2064	Vibrio parahaemolyticus K1461	206401708	WP_079748710.1	NZ_JMMO01000010.1	1	211726	213249	507	No Cluster	DUF4150	0 0 i	NN		Cluster 3	IV_VI_DotU	Cluster 12	-	+
1952	Vibrio parahaemolyticus CFSAN007461	195201817	WP_079748710.1	NZ_JNTT02000005.1	1	40474	41997	507	No Cluster	DUF4150	0 0 i	NN		Cluster 3	IV_VI_DotU	Cluster 12	-	+
1951	Vibrio parahaemolyticus CFSAN007460	195103980	WP_079748710.1	NZ_JNTS02000026.1	-1	355972	357495	507	No Cluster	DUF4150	0 0 i	NN		Cluster 3	IV_VI_DotU	Cluster 12	-	+
1304	Moritella viscosa NVI 5482	130403177	WP_075533024.1	NZ_FPLE01000099.1	1	3328	4854	508	No Cluster	DUF4150	0 0 i	NN		Cluster 3	IV_VI_DotU	Cluster 12	-	+
2019	Vibrio parahaemolyticus GCSL_R13	201903298	WP_079857815.1	NZ_MIQO01000120.1	-1	3504	5027	507	No Cluster	DUF4150	0 0 i	NN		Cluster 3	IV_VI_DotU	Cluster 12	-	+
2069	Vibrio parahaemolyticus M59787	206900056	WP_079748710.1	NZ_LRJZ01000002.1	1	40035	41558	507	No Cluster	DUF4150	0 0 i	NN		Cluster 3	IV_VI_DotU	Cluster 12	-	+
2072	Vibrio parahaemolyticus MAVP-26	207203978	WP_079748710.1	NZ_LBHD01000006.1	-1	209521	211044	507	No Cluster	DUF4150	0 0 i	NN		Cluster 3	IV_VI_DotU	Cluster 12	-	+
1682	Vibrio harveyi CUB2	168203579	WP_081096619.1	NZ_LNRB01000010.1	1	243307	244830	507	No Cluster	DUF4150	0 0 i	NN		Cluster 3	IV_VI_DotU	Cluster 12	-	+
2073	Vibrio parahaemolyticus MAVP-36	207301471	WP_079748710.1	NZ_LBHE01000002.1	-1	387422	388945	507	No Cluster	DUF4150	0 0 i	NN		Cluster 3	IV_VI_DotU	Cluster 12	-	+
2223	Vibrio parahaemolyticus S058	222300980	WP_079857815.1	NZ_AWLF01000018.1	-1	2092	3615	507	No Cluster	DUF4150	0 0 i	NN		Cluster 3	IV_VI_DotU	Cluster 12	-	+
2324	Vibrio sp. B183	232403315	WP_038162127.1	NZ_JPQB01000015.1	-1	69278	70804	508	No Cluster	DUF4150	0 0 i	NN		Cluster 38	IclR	Cluster 12	-	+
2356	Vibrio vulnificus Vv002	235602589	WP_108677500.1	NZ_QCYD01000032.1	1	31258	32781	507	No Cluster	DUF4150	0 0 i	NN		Cluster 3	IV_VI_DotU	Cluster 12	-	+
1935	Vibrio parahaemolyticus CFSAN006134	193500377	WP_079748710.1	NZ_JNTQ02000002.1	-1	376732	378255	507	No Cluster	DUF4150	0 0 i	NN		Cluster 3	IV_VI_DotU	Cluster 12	-	+
1934	Vibrio parahaemolyticus CFSAN006133	193402516	WP_079748710.1	NZ_JNTP02000009.1	1	40166	41689	507	No Cluster	DUF4150	0 0 i	NN		Cluster 3	IV_VI_DotU	Cluster 12	-	+
1933	Vibrio parahaemolyticus CFSAN006131	193300373	WP_079748710.1	NZ_JNTN02000003.1	-1	373721	375244	507	No Cluster	DUF4150	0 0 i	NN		Cluster 3	IV_VI_DotU	Cluster 12	-	+
1932	Vibrio parahaemolyticus CFSAN006129	193201987	WP_079748710.1	NZ_JNTM02000009.1	-1	227699	229222	507	No Cluster	DUF4150	0 0 i	NN		Cluster 3	IV_VI_DotU	Cluster 12	-	+
1931	Vibrio parahaemolyticus CFSAN001620	193103631	WP_079748710.1	NZ_JNUC02000018.1	1	87256	88779	507	No Cluster	DUF4150	0 0 i	NN		Cluster 3	IV_VI_DotU	Cluster 12	-	+
1930	Vibrio parahaemolyticus CFSAN001619	193003731	WP_079748710.1	NZ_JNUB02000012.1	1	40192	41715	507	No Cluster	DUF4150	0 0 i	NN		Cluster 3	IV_VI_DotU	Cluster 12	-	+
1929	Vibrio parahaemolyticus CFSAN001618	192901198	WP_079748710.1	NZ_JNUA02000002.1	1	569371	570894	507	No Cluster	DUF4150	0 0 i	NN		Cluster 3	IV_VI_DotU	Cluster 12	-	+
2354	Vibrio vulnificus VN-0101	235404511	WP_080527666.1	NZ_MVKQ01000138.1	1	53103	53426	107	No Cluster	-	0 0 i	NN		Cluster 78	-	Cluster 12	-	+
1927	Vibrio parahaemolyticus CFSAN001616	192704622	WP_079748710.1	NZ_LHPE01000052.1	-1	27263	28786	507	No Cluster	DUF4150	0 0 i	NN		Cluster 3	IV_VI_DotU	Cluster 12	-	+
1926	Vibrio parahaemolyticus CFSAN001615	192600895	WP_079748710.1	NZ_LHPD01000004.1	1	40469	41992	507	No Cluster	DUF4150	0 0 i	NN		Cluster 3	IV_VI_DotU	Cluster 12	-	+
1925	Vibrio parahaemolyticus CFSAN001614	192500656	WP_079748710.1	NZ_JNTY02000001.1	1	723838	725361	507	No Cluster	DUF4150	0 0 i	NN		Cluster 3	IV_VI_DotU	Cluster 12	-	+
1924	Vibrio parahaemolyticus CFSAN001613	192403526	WP_079748710.1	NZ_JNUF02000017.1	1	87261	88784	507	No Cluster	DUF4150	0 0 i	NN		Cluster 3	IV_VI_DotU	Cluster 12	-	+
1923	Vibrio parahaemolyticus CFSAN001612	192303704	WP_079748710.1	NZ_JNTX02000014.1	1	87471	88994	507	No Cluster	DUF4150	0 0 i	NN		Cluster 3	IV_VI_DotU	Cluster 12	-	+
1922	Vibrio parahaemolyticus CFSAN001611	192204799	WP_079748710.1	NZ_JNTW02000033.1	-1	30109	31632	507	No Cluster	DUF4150	0 0 i	NN		Cluster 3	IV_VI_DotU	Cluster 12	-	+
1921	Vibrio parahaemolyticus CFSAN001608	192101239	WP_079748710.1	NZ_LHRG01000004.1	1	562812	564335	507	No Cluster	DUF4150	0 0 i	NN		Cluster 3	IV_VI_DotU	Cluster 12	-	+
1920	Vibrio parahaemolyticus CFSAN001607	192004005	WP_079748710.1	NZ_LHQY01000029.1	1	5219	6742	507	No Cluster	DUF4150	0 0 i	NN		Cluster 3	IV_VI_DotU	Cluster 12	-	+
1919	Vibrio parahaemolyticus CFSAN001606	191904122	WP_079748710.1	NZ_LHRE01000025.1	-1	198077	199600	507	No Cluster	DUF4150	0 0 i	NN		Cluster 3	IV_VI_DotU	Cluster 12	-	+
1918	Vibrio parahaemolyticus CFSAN001605	191804325	WP_079748710.1	NZ_LHRF01000051.1	-1	30217	31740	507	No Cluster	DUF4150	0 0 i	NN		Cluster 3	IV_VI_DotU	Cluster 12	-	+
1917	Vibrio parahaemolyticus CFSAN001604	191704025	WP_079748710.1	NZ_LHRA01000021.1	1	25634	27157	507	No Cluster	DUF4150	0 0 i	NN		Cluster 3	IV_VI_DotU	Cluster 12	-	+
1916	Vibrio parahaemolyticus CFSAN001603	191601355	WP_079748710.1	NZ_LHRB01000005.1	-1	376732	378255	507	No Cluster	DUF4150	0 0 i	NN		Cluster 3	IV_VI_DotU	Cluster 12	-	+
1915	Vibrio parahaemolyticus CFSAN001602	191504368	WP_079748710.1	NZ_LHQZ01000020.1	1	40600	42123	507	No Cluster	DUF4150	0 0 i	NN		Cluster 3	IV_VI_DotU	Cluster 12	-	+
1914	Vibrio parahaemolyticus CFSAN001600	191404604	WP_079748710.1	NZ_LHRD01000032.1	1	41057	42580	507	No Cluster	DUF4150	0 0 i	NN		Cluster 3	IV_VI_DotU	Cluster 12	-	+
1913	Vibrio parahaemolyticus CFSAN001599	191304323	WP_079748710.1	NZ_LHRC01000034.1	-1	30146	31669	507	No Cluster	DUF4150	0 0 i	NN		Cluster 3	IV_VI_DotU	Cluster 12	-	+
1912	Vibrio parahaemolyticus CFSAN001598	191204173	WP_079748710.1	NZ_LHQX01000025.1	-1	183467	184990	507	No Cluster	DUF4150	0 0 i	NN		Cluster 3	IV_VI_DotU	Cluster 12	-	+
1911	Vibrio parahaemolyticus CFSAN001597	191103804	WP_079748710.1	NZ_LHRH01000012.1	-1	375962	377485	507	No Cluster	DUF4150	0 0 i	NN		Cluster 3	IV_VI_DotU	Cluster 12	-	+
2006	Vibrio parahaemolyticus FDAARGOS_53	200601794	WP_079748710.1	NZ_JWSV02000003.1	-1	676797	678320	507	No Cluster	DUF4150	0 0 i	NN		Cluster 3	IV_VI_DotU	Cluster 12	-	+
1662	Vibrio coralliilyticus NA0301	166204922	WP_099609771.1	NZ_KZ319283.1	-1	519157	520683	508	No Cluster	DUF4150	0 0 i	NN		Cluster 38	IclR	Cluster 12	-	+
1908	Vibrio parahaemolyticus CDC_K5638	190802808	WP_079748710.1	NZ_MIVH01000097.1	1	40095	41618	507	No Cluster	DUF4150	0 0 i	NN		Cluster 3	IV_VI_DotU	Cluster 12	-	+
1906	Vibrio parahaemolyticus CDC_K5629	190601900	WP_079748710.1	NZ_MIVF01000059.1	1	40095	41618	507	No Cluster	DUF4150	0 0 i	NN		Cluster 3	IV_VI_DotU	Cluster 12	-	+
2074	Vibrio parahaemolyticus MAVP-45	207400365	WP_079748710.1	NZ_LBHN01000001.1	-1	378166	379689	507	No Cluster	DUF4150	0 0 i	NN		Cluster 3	IV_VI_DotU	Cluster 12	-	+
2217	Vibrio parahaemolyticus S052	221704334	WP_079856731.1	NZ_AWLL01000294.1	-1	1635	3041	468	No Cluster	DUF4150	0 0 i	NN		Cluster 16	-	Cluster 12	-	+
1902	Vibrio parahaemolyticus CDC_K5512	190201619	WP_079748710.1	NZ_MIUZ01000050.1	1	40095	41618	507	No Cluster	DUF4150	0 0 i	NN		Cluster 3	IV_VI_DotU	Cluster 12	-	+
2002	Vibrio parahaemolyticus F4395	200201496	WP_079748710.1	NZ_LRFU01000011.1	1	40167	41690	507	No Cluster	DUF4150	0 0 i	NN		Cluster 3	IV_VI_DotU	Cluster 12	-	+
1900	Vibrio parahaemolyticus CDC_K5457	190000107	WP_079748710.1	NZ_MIUX01000016.1	1	40095	41618	507	No Cluster	DUF4150	0 0 i	NN		Cluster 3	IV_VI_DotU	Cluster 12	-	+
1899	Vibrio parahaemolyticus CDC_K5456	189903091	WP_079748710.1	NZ_MIUW01000071.1	1	40095	41618	507	No Cluster	DUF4150	0 0 i	NN		Cluster 3	IV_VI_DotU	Cluster 12	-	+
1898	Vibrio parahaemolyticus CDC_K5439	189800442	WP_015296679.1	NZ_MIUV01000013.1	-1	2185	3708	507	No Cluster	DUF4150	0 0 i	NN		Cluster 3	IV_VI_DotU	Cluster 12	-	+
1597	Vibrio campbellii 20130629003S01	159704587	WP_077201633.1	NZ_CP020077.1	-1	1369648	1371171	507	No Cluster	DUF4150	0 0 i	NN		Cluster 3	IV_VI_DotU	Cluster 12	-	+
1896	Vibrio parahaemolyticus CDC_K5437	189600097	WP_079748710.1	NZ_MIUT01000018.1	1	40095	41618	507	No Cluster	DUF4150	0 0 i	NN		Cluster 3	IV_VI_DotU	Cluster 12	-	+
1996	Vibrio parahaemolyticus CFSAN026730	199600651	WP_079748710.1	NZ_MRVC01000001.1	1	716088	717611	507	No Cluster	DUF4150	0 0 i	NN		Cluster 3	IV_VI_DotU	Cluster 12	-	+
1894	Vibrio parahaemolyticus CDC_K5433	189404495	WP_079748710.1	NZ_MIUR01000102.1	-1	185475	186998	507	No Cluster	DUF4150	0 0 i	NN		Cluster 3	IV_VI_DotU	Cluster 12	-	+
1893	Vibrio parahaemolyticus CDC_K5429	189303077	WP_079748710.1	NZ_MIUQ01000063.1	1	40092	41615	507	No Cluster	DUF4150	0 0 i	NN		Cluster 3	IV_VI_DotU	Cluster 12	-	+
2077	Vibrio parahaemolyticus MAVP-V	207702005	WP_079748710.1	NZ_LBHO01000003.1	-1	199233	200756	507	No Cluster	DUF4150	0 0 i	NN		Cluster 3	IV_VI_DotU	Cluster 12	-	+
1891	Vibrio parahaemolyticus CDC_K5346	189104273	WP_079748710.1	NZ_MIUO01000105.1	1	40068	41591	507	No Cluster	DUF4150	0 0 i	NN		Cluster 3	IV_VI_DotU	Cluster 12	-	+
1890	Vibrio parahaemolyticus CDC_K5345W	189004563	WP_079748710.1	NZ_MIUN01000095.1	1	40095	41618	507	No Cluster	DUF4150	0 0 i	NN		Cluster 3	IV_VI_DotU	Cluster 12	-	+
1889	Vibrio parahaemolyticus CDC_K5345G	188903385	WP_079748710.1	NZ_MIUM01000086.1	1	40095	41618	507	No Cluster	DUF4150	0 0 i	NN		Cluster 3	IV_VI_DotU	Cluster 12	-	+
1888	Vibrio parahaemolyticus CDC_K5331	188802286	WP_015296679.1	NZ_MIUL01000042.1	-1	106641	108164	507	No Cluster	DUF4150	0 0 i	NN		Cluster 3	IV_VI_DotU	Cluster 12	-	+
1887	Vibrio parahaemolyticus CDC_K5328	188703491	WP_079748710.1	NZ_MIUJ01000078.1	1	40095	41618	507	No Cluster	DUF4150	0 0 i	NN		Cluster 3	IV_VI_DotU	Cluster 12	-	+
1886	Vibrio parahaemolyticus CDC_K5308	188601232	WP_079748710.1	NZ_MIUE01000030.1	1	40095	41618	507	No Cluster	DUF4150	0 0 i	NN		Cluster 3	IV_VI_DotU	Cluster 12	-	+
1600	Vibrio campbellii BoB-53	160004105	WP_103414314.1	NZ_CP026322.1	-1	1005133	1006656	507	No Cluster	DUF4150	0 0 i	NN		Cluster 3	IV_VI_DotU	Cluster 12	-	+
1884	Vibrio parahaemolyticus CDC_K5281	188403223	WP_079748710.1	NZ_MIUB01000081.1	-1	183546	185069	507	No Cluster	DUF4150	0 0 i	NN		Cluster 3	IV_VI_DotU	Cluster 12	-	+
1883	Vibrio parahaemolyticus CDC_K5280	188304559	WP_079748710.1	NZ_MIUA01000104.1	-1	183669	185192	507	No Cluster	DUF4150	0 0 i	NN		Cluster 3	IV_VI_DotU	Cluster 12	-	+
1936	Vibrio parahaemolyticus CFSAN006135	193602388	WP_079748710.1	NZ_JNTR02000010.1	1	87260	88783	507	No Cluster	DUF4150	0 0 i	NN		Cluster 3	IV_VI_DotU	Cluster 12	-	+
1881	Vibrio parahaemolyticus CDC_K5278	188103419	WP_079748710.1	NZ_MITY01000090.1	-1	186342	187865	507	No Cluster	DUF4150	0 0 i	NN		Cluster 3	IV_VI_DotU	Cluster 12	-	+
2210	Vibrio parahaemolyticus S038	221003172	WP_079748710.1	NZ_AWLX01000216.1	-1	1927	3450	507	No Cluster	DUF4150	0 0 i	NN		Cluster 3	IV_VI_DotU	Cluster 12	-	+
2209	Vibrio parahaemolyticus S037	220903107	WP_079748710.1	NZ_AWLY01000191.1	1	5361	6884	507	No Cluster	DUF4150	0 0 i	NN		Cluster 3	IV_VI_DotU	Cluster 12	-	+
1875	Vibrio parahaemolyticus CDC_K4859	187504033	WP_079857815.1	NZ_MITK01000088.1	-1	183378	184901	507	No Cluster	DUF4150	0 0 i	NN		Cluster 3	IV_VI_DotU	Cluster 12	-	+
1607	Vibrio campbellii LMB29	160703970	WP_077201633.1	NZ_CP019294.1	1	879649	881172	507	No Cluster	DUF4150	0 0 i	NN		Cluster 3	IV_VI_DotU	Cluster 12	-	+
2081	Vibrio parahaemolyticus MVP2	208104452	WP_077673076.1	NZ_MSBY01000038.1	-1	30143	31549	468	No Cluster	DUF4150	0 0 i	NN		Cluster 16	-	Cluster 12	-	+
1871	Vibrio parahaemolyticus CDC_K4639W	187104576	WP_079748710.1	NZ_MITA01000106.1	1	40095	41618	507	No Cluster	DUF4150	0 0 i	NN		Cluster 3	IV_VI_DotU	Cluster 12	-	+
1870	Vibrio parahaemolyticus CDC_K4639G	187001791	WP_079748710.1	NZ_MISZ01000044.1	1	40095	41618	507	No Cluster	DUF4150	0 0 i	NN		Cluster 3	IV_VI_DotU	Cluster 12	-	+
2082	Vibrio parahaemolyticus MVP6	208204745	WP_077673076.1	NZ_MSCA01000148.1	1	1964	3370	468	No Cluster	DUF4150	0 0 i	NN		Cluster 16	-	Cluster 12	-	+
2204	Vibrio parahaemolyticus S031	220403003	WP_015296679.1	NZ_AWME01000069.1	1	23493	25016	507	No Cluster	DUF4150	0 0 i	NN		Cluster 3	IV_VI_DotU	Cluster 12	-	+
2203	Vibrio parahaemolyticus S030	220303939	WP_015296679.1	NZ_AWMF01000180.1	1	5380	6903	507	No Cluster	DUF4150	0 0 i	NN		Cluster 3	IV_VI_DotU	Cluster 12	-	+
327	Aliivibrio wodanis CL6	32703912	WP_061037470.1	NZ_LNRM01000016.1	1	54320	55846	508	No Cluster	DUF4150	0 0 i	NN		Cluster 3	IV_VI_DotU	Cluster 12	-	+
325	Aliivibrio wodanis CL1	32501363	WP_061029346.1	NZ_LNRI01000002.1	-1	600786	602312	508	No Cluster	DUF4150	0 0 i	NN		Cluster 3	IV_VI_DotU	Cluster 12	-	+
1861	Vibrio parahaemolyticus C147	186101106	WP_079748710.1	NZ_LPVM01000007.1	1	165053	166576	507	No Cluster	DUF4150	0 0 i	NN		Cluster 3	IV_VI_DotU	Cluster 12	-	+
2177	Vibrio parahaemolyticus O4:K12 str. K1203	217702581	WP_079748710.1	NZ_JNUD02000018.1	-1	365159	366682	507	No Cluster	DUF4150	0 0 i	NN		Cluster 3	IV_VI_DotU	Cluster 12	-	+
1859	Vibrio parahaemolyticus C144	185900819	WP_079748710.1	NZ_LPVC01000005.1	-1	375854	377377	507	No Cluster	DUF4150	0 0 i	NN		Cluster 3	IV_VI_DotU	Cluster 12	-	+
1858	Vibrio parahaemolyticus C143	185800362	WP_079748710.1	NZ_LPVB01000001.1	-1	377979	379502	507	No Cluster	DUF4150	0 0 i	NN		Cluster 3	IV_VI_DotU	Cluster 12	-	+
2109	Vibrio parahaemolyticus RM-13-3	210904561	WP_079720548.1	NZ_LFWO01000037.1	1	44925	46331	468	No Cluster	DUF4150	0 0 i	NN		Cluster 16	-	Cluster 12	-	+
2110	Vibrio parahaemolyticus RM-14-5	211002438	WP_053340038.1	NZ_LFXK01000043.1	-1	184487	185833	448	No Cluster	DUF4150	0 0 i	NN		Cluster 16	-	Cluster 12	-	+
2169	Vibrio parahaemolyticus EN9901310	216900588	WP_079748710.1	NZ_AOPL01000004.1	-1	127032	128555	507	No Cluster	DUF4150	0 0 i	NN		Cluster 3	IV_VI_DotU	Cluster 12	-	+
2168	Vibrio parahaemolyticus EN9701173	216800587	WP_079748710.1	NZ_AOPK01000003.1	-1	193102	194625	507	No Cluster	DUF4150	0 0 i	NN		Cluster 3	IV_VI_DotU	Cluster 12	-	+
2167	Vibrio parahaemolyticus EN2910	216700394	WP_079748710.1	NZ_AOPH01000003.1	-1	193102	194625	507	No Cluster	DUF4150	0 0 i	NN		Cluster 3	IV_VI_DotU	Cluster 12	-	+
1849	Vibrio parahaemolyticus A5Z924	184902569	WP_079748710.1	NZ_LQCV01000013.1	-1	354517	356040	507	No Cluster	DUF4150	0 0 i	NN		Cluster 3	IV_VI_DotU	Cluster 12	-	+
1848	Vibrio parahaemolyticus A5Z905	184802714	WP_079748710.1	NZ_LQCU01000014.1	-1	672833	674356	507	No Cluster	DUF4150	0 0 i	NN		Cluster 3	IV_VI_DotU	Cluster 12	-	+
1847	Vibrio parahaemolyticus A5Z878	184704249	WP_079748710.1	NZ_LQCT01000029.1	-1	374717	376240	507	No Cluster	DUF4150	0 0 i	NN		Cluster 3	IV_VI_DotU	Cluster 12	-	+
1845	Vibrio parahaemolyticus A5Z652	184503434	WP_079748710.1	NZ_LQCE01000013.1	1	715686	717209	507	No Cluster	DUF4150	0 0 i	NN		Cluster 3	IV_VI_DotU	Cluster 12	-	+
2111	Vibrio parahaemolyticus RM-17-6	211101754	WP_079857600.1	NZ_LFWI01000029.1	1	40372	41895	507	No Cluster	DUF4150	0 0 i	NN		Cluster 3	IV_VI_DotU	Cluster 12	-	+
2162	Vibrio parahaemolyticus CFSAN001595	216200729	WP_015296679.1	NZ_JFFP02000002.1	1	511393	512916	507	No Cluster	DUF4150	0 0 i	NN		Cluster 3	IV_VI_DotU	Cluster 12	-	+
2161	Vibrio parahaemolyticus BB22OP	216101364	WP_015296679.1	NC_019955.1	1	1493493	1495016	507	No Cluster	DUF4150	0 0 i	NN		Cluster 3	IV_VI_DotU	Cluster 12	-	+
1756	Vibrio parahaemolyticus 04-1290	175600626	WP_079748710.1	NZ_JXVK01000018.1	1	40554	42077	507	No Cluster	DUF4150	0 0 i	NN		Cluster 3	IV_VI_DotU	Cluster 12	-	+
1764	Vibrio parahaemolyticus 06-043	176401417	WP_079857815.1	NZ_MBDQ01000019.1	1	46886	48409	507	No Cluster	DUF4150	0 0 i	NN		Cluster 3	IV_VI_DotU	Cluster 12	-	+
2114	Vibrio parahaemolyticus S383-6	211404302	WP_079857600.1	NZ_LFWK01000050.1	-1	230772	232295	507	No Cluster	DUF4150	0 0 i	NN		Cluster 3	IV_VI_DotU	Cluster 12	-	+
1835	Vibrio parahaemolyticus A2EZ715	183501142	WP_079748710.1	NZ_LRFQ01000004.1	-1	391893	393416	507	No Cluster	DUF4150	0 0 i	NN		Cluster 3	IV_VI_DotU	Cluster 12	-	+
1834	Vibrio parahaemolyticus A2EZ523	183401099	WP_079748710.1	NZ_LRTA01000008.1	1	40554	42077	507	No Cluster	DUF4150	0 0 i	NN		Cluster 3	IV_VI_DotU	Cluster 12	-	+
1833	Vibrio parahaemolyticus A1EZ919	183301854	WP_079748710.1	NZ_LNTX01000013.1	1	41746	43269	507	No Cluster	DUF4150	0 0 i	NN		Cluster 3	IV_VI_DotU	Cluster 12	-	+
1832	Vibrio parahaemolyticus A1EZ679	183200892	WP_079748710.1	NZ_LRSZ01000009.1	1	40189	41712	507	No Cluster	DUF4150	0 0 i	NN		Cluster 3	IV_VI_DotU	Cluster 12	-	+
2116	Vibrio parahaemolyticus S448-16	211601604	WP_079857600.1	NZ_LFWM01000029.1	-1	230772	232295	507	No Cluster	DUF4150	0 0 i	NN		Cluster 3	IV_VI_DotU	Cluster 12	-	+
2117	Vibrio parahaemolyticus S499-7	211703186	WP_079857600.1	NZ_LFZB01000040.1	1	40242	41765	507	No Cluster	DUF4150	0 0 i	NN		Cluster 3	IV_VI_DotU	Cluster 12	-	+
1829	Vibrio parahaemolyticus A0EZ608	182903288	WP_079748710.1	NZ_LRFM01000019.1	1	40320	41843	507	No Cluster	DUF4150	0 0 i	NN		Cluster 3	IV_VI_DotU	Cluster 12	-	+
1769	Vibrio parahaemolyticus 09-3216	176901007	WP_079748710.1	NZ_JXVJ01000003.1	1	562109	563632	507	No Cluster	DUF4150	0 0 i	NN		Cluster 3	IV_VI_DotU	Cluster 12	-	+
1770	Vibrio parahaemolyticus 09-3216_1	177003356	WP_079748710.1	NZ_MBOY01000030.1	-1	377978	379501	507	No Cluster	DUF4150	0 0 i	NN		Cluster 3	IV_VI_DotU	Cluster 12	-	+
1771	Vibrio parahaemolyticus 09-3216_100	177100650	WP_079748710.1	NZ_MBOZ01000001.1	1	714713	716236	507	No Cluster	DUF4150	0 0 i	NN		Cluster 3	IV_VI_DotU	Cluster 12	-	+
1821	Vibrio parahaemolyticus 10329	182102249	WP_079748710.1	NZ_CP026041.1	-1	2266374	2267897	507	No Cluster	DUF4150	0 0 i	NN		Cluster 3	IV_VI_DotU	Cluster 12	-	+
1820	Vibrio parahaemolyticus 100158	182000329	WP_015296679.1	NZ_MORT01000001.1	-1	362112	363635	507	No Cluster	DUF4150	0 0 i	NN		Cluster 3	IV_VI_DotU	Cluster 12	-	+
1819	Vibrio parahaemolyticus 100157	181900169	WP_015296679.1	NZ_MORV01000001.1	-1	194552	196075	507	No Cluster	DUF4150	0 0 i	NN		Cluster 3	IV_VI_DotU	Cluster 12	-	+
1818	Vibrio parahaemolyticus 100156	181801173	WP_015296679.1	NZ_MORU01000002.1	-1	197928	199451	507	No Cluster	DUF4150	0 0 i	NN		Cluster 3	IV_VI_DotU	Cluster 12	-	+
1817	Vibrio parahaemolyticus 100154	181703932	WP_015296679.1	NZ_MORS01000007.1	-1	199411	200934	507	No Cluster	DUF4150	0 0 i	NN		Cluster 3	IV_VI_DotU	Cluster 12	-	+
1812	Vibrio parahaemolyticus 100149	181201150	WP_015296679.1	NZ_MORO01000002.1	-1	195750	197273	507	No Cluster	DUF4150	0 0 i	NN		Cluster 3	IV_VI_DotU	Cluster 12	-	+
1811	Vibrio parahaemolyticus 100148	181101150	WP_015296679.1	NZ_MOSF01000002.1	-1	199644	201167	507	No Cluster	DUF4150	0 0 i	NN		Cluster 3	IV_VI_DotU	Cluster 12	-	+
1810	Vibrio parahaemolyticus 100147	181000883	WP_015296679.1	NZ_MOSE01000001.1	1	993222	994745	507	No Cluster	DUF4150	0 0 i	NN		Cluster 3	IV_VI_DotU	Cluster 12	-	+
1809	Vibrio parahaemolyticus 100146	180903537	WP_015296679.1	NZ_MOSD01000006.1	-1	185903	187426	507	No Cluster	DUF4150	0 0 i	NN		Cluster 3	IV_VI_DotU	Cluster 12	-	+
1807	Vibrio parahaemolyticus 100144	180703289	WP_015296679.1	NZ_MOSB01000007.1	1	40670	42193	507	No Cluster	DUF4150	0 0 i	NN		Cluster 3	IV_VI_DotU	Cluster 12	-	+
1806	Vibrio parahaemolyticus 100143	180601176	WP_015296679.1	NZ_MOSA01000002.1	-1	206629	208152	507	No Cluster	DUF4150	0 0 i	NN		Cluster 3	IV_VI_DotU	Cluster 12	-	+
1805	Vibrio parahaemolyticus 100142	180503437	WP_015296679.1	NZ_MORZ01000007.1	1	40079	41602	507	No Cluster	DUF4150	0 0 i	NN		Cluster 3	IV_VI_DotU	Cluster 12	-	+
1804	Vibrio parahaemolyticus 100139	180402991	WP_015296679.1	NZ_MORM01000005.1	-1	360124	361647	507	No Cluster	DUF4150	0 0 i	NN		Cluster 3	IV_VI_DotU	Cluster 12	-	+
1802	Vibrio parahaemolyticus 100136	180201546	WP_015296679.1	NZ_MORX01000002.1	-1	206351	207874	507	No Cluster	DUF4150	0 0 i	NN		Cluster 3	IV_VI_DotU	Cluster 12	-	+
1801	Vibrio parahaemolyticus 100135	180103292	WP_015296679.1	NZ_MORW01000007.1	-1	207466	208989	507	No Cluster	DUF4150	0 0 i	NN		Cluster 3	IV_VI_DotU	Cluster 12	-	+
2155	Vibrio parahaemolyticus 97-10290	215500269	WP_079748710.1	NZ_AOOU01000006.1	-1	193102	194625	507	No Cluster	DUF4150	0 0 i	NN		Cluster 3	IV_VI_DotU	Cluster 12	-	+
1799	Vibrio parahaemolyticus 10-7197	179901813	WP_079748710.1	NZ_JXUX01000024.1	1	40320	41843	507	No Cluster	DUF4150	0 0 i	NN		Cluster 3	IV_VI_DotU	Cluster 12	-	+
1798	Vibrio parahaemolyticus 10-4303	179804731	WP_079748710.1	NZ_JXUY01000051.1	-1	394978	396501	507	No Cluster	DUF4150	0 0 i	NN		Cluster 3	IV_VI_DotU	Cluster 12	-	+
1797	Vibrio parahaemolyticus 10-4298	179704928	WP_079748710.1	NZ_JXUZ01000077.1	-1	384489	386012	507	No Cluster	DUF4150	0 0 i	NN		Cluster 3	IV_VI_DotU	Cluster 12	-	+
1796	Vibrio parahaemolyticus 10-4293	179600637	WP_079748710.1	NZ_JXVA01000006.1	-1	402783	404306	507	No Cluster	DUF4150	0 0 i	NN		Cluster 3	IV_VI_DotU	Cluster 12	-	+
1795	Vibrio parahaemolyticus 10-4288	179501564	WP_079748710.1	NZ_JXVB01000012.1	-1	381169	382692	507	No Cluster	DUF4150	0 0 i	NN		Cluster 3	IV_VI_DotU	Cluster 12	-	+
2119	Vibrio parahaemolyticus T8994	211902945	WP_079748710.1	NZ_LRGA01000014.1	1	715472	716995	507	No Cluster	DUF4150	0 0 i	NN		Cluster 3	IV_VI_DotU	Cluster 12	-	+
1793	Vibrio parahaemolyticus 10-4274	179302556	WP_079748710.1	NZ_JXVC01000032.1	1	40320	41843	507	No Cluster	DUF4150	0 0 i	NN		Cluster 3	IV_VI_DotU	Cluster 12	-	+
1791	Vibrio parahaemolyticus 10-4248	179100674	WP_079748710.1	NZ_JXVD01000021.1	-1	377978	379501	507	No Cluster	DUF4150	0 0 i	NN		Cluster 3	IV_VI_DotU	Cluster 12	-	+
1790	Vibrio parahaemolyticus 10-4247	179004833	WP_079748710.1	NZ_JXVE01000082.1	-1	375854	377377	507	No Cluster	DUF4150	0 0 i	NN		Cluster 3	IV_VI_DotU	Cluster 12	-	+
1789	Vibrio parahaemolyticus 10-4246	178900555	WP_079748710.1	NZ_JXVF01000004.1	1	40743	42266	507	No Cluster	DUF4150	0 0 i	NN		Cluster 3	IV_VI_DotU	Cluster 12	-	+
1788	Vibrio parahaemolyticus 10-4245	178800421	WP_079748710.1	NZ_JXVG01000004.1	-1	377975	379498	507	No Cluster	DUF4150	0 0 i	NN		Cluster 3	IV_VI_DotU	Cluster 12	-	+
1773	Vibrio parahaemolyticus 09-3219	177300851	WP_079748710.1	NZ_LRSW01000006.1	-1	198073	199596	507	No Cluster	DUF4150	0 0 i	NN		Cluster 3	IV_VI_DotU	Cluster 12	-	+
2120	Vibrio parahaemolyticus T9109	212000951	WP_079379542.1	NZ_JTGR01000038.1	-1	206703	208226	507	No Cluster	DUF4150	0 0 i	NN		Cluster 3	IV_VI_DotU	Cluster 12	-	+
1785	Vibrio parahaemolyticus 10-4242	178503319	WP_079748710.1	NZ_JXVH01000053.1	-1	360020	361543	507	No Cluster	DUF4150	0 0 i	NN		Cluster 3	IV_VI_DotU	Cluster 12	-	+
1784	Vibrio parahaemolyticus 10-4241	178404220	WP_079748710.1	NZ_JXVI01000050.1	-1	377979	379502	507	No Cluster	DUF4150	0 0 i	NN		Cluster 3	IV_VI_DotU	Cluster 12	-	+
2150	Vibrio parahaemolyticus 846	215000682	WP_079748710.1	NZ_AOOX01000033.1	-1	127033	128556	507	No Cluster	DUF4150	0 0 i	NN		Cluster 3	IV_VI_DotU	Cluster 12	-	+
2145	Vibrio parahaemolyticus 3324	214500938	WP_079748710.1	NZ_AOPA01000019.1	-1	127032	128555	507	No Cluster	DUF4150	0 0 i	NN		Cluster 3	IV_VI_DotU	Cluster 12	-	+
2143	Vibrio parahaemolyticus 3256	214301601	WP_079748710.1	NZ_KI912861.1	1	563339	564862	507	No Cluster	DUF4150	0 0 i	NN		Cluster 3	IV_VI_DotU	Cluster 12	-	+
2142	Vibrio parahaemolyticus 12315	214200939	WP_079748710.1	NZ_AOPF01000026.1	-1	127031	128554	507	No Cluster	DUF4150	0 0 i	NN		Cluster 3	IV_VI_DotU	Cluster 12	-	+
2141	Vibrio parahaemolyticus 12310	214101512	WP_079748710.1	NZ_KI601372.1	-1	425798	427321	507	No Cluster	DUF4150	0 0 i	NN		Cluster 3	IV_VI_DotU	Cluster 12	-	+
2140	Vibrio parahaemolyticus 10296	214001524	WP_079748710.1	NZ_KI549224.1	-1	394277	395800	507	No Cluster	DUF4150	0 0 i	NN		Cluster 3	IV_VI_DotU	Cluster 12	-	+
2139	Vibrio parahaemolyticus 10290	213901368	WP_079748710.1	NZ_AVOH01000008.1	1	1236700	1238223	507	No Cluster	DUF4150	0 0 i	NN		Cluster 3	IV_VI_DotU	Cluster 12	-	+
1995	Vibrio parahaemolyticus CFSAN026729	199500361	WP_079748710.1	NZ_MRVB01000001.1	-1	376732	378255	507	No Cluster	DUF4150	0 0 i	NN		Cluster 3	IV_VI_DotU	Cluster 12	-	+
2190	Vibrio parahaemolyticus S014	219002478	WP_025636690.1	NZ_AWMV01000094.1	-1	2058	3569	503	No Cluster	DUF4150	0 0 i	NN		Cluster 3	IV_VI_DotU	Cluster 8	AHH	+
319	Aliivibrio fischeri MB15A5	31901079	WP_063668792.1	NZ_LTZE01000012.1	-1	2747	4276	509	No Cluster	DUF4150	0 0 i	NN		Cluster 3	IV_VI_DotU	Cluster 8	AHH	+
2235	Vibrio parahaemolyticus S073	223503226	WP_025624524.1	NZ_AWKS01000117.1	1	10667	12184	505	No Cluster	DUF4150	0 0 i	NN		Cluster 3	IV_VI_DotU	Cluster 8	AHH	+
1978	Vibrio parahaemolyticus CFSAN025052	197803739	WP_031791730.1	NZ_LKQB01000026.1	1	39885	41396	503	No Cluster	DUF4150	0 0 i	NN		Cluster 3	IV_VI_DotU	Cluster 8	AHH	+
1979	Vibrio parahaemolyticus CFSAN025053	197904317	WP_031791730.1	NZ_LKQA01000047.1	1	40136	41647	503	No Cluster	DUF4150	0 0 i	NN		Cluster 3	IV_VI_DotU	Cluster 8	AHH	+
1980	Vibrio parahaemolyticus CFSAN025054	198003684	WP_031791730.1	NZ_LKQC01000031.1	1	40346	41857	503	No Cluster	DUF4150	0 0 i	NN		Cluster 3	IV_VI_DotU	Cluster 8	AHH	+
315	Aliivibrio fischeri 5F97	31503174	WP_065641549.1	NZ_MAJN01000045.1	1	114533	116053	506	No Cluster	DUF4150	0 0 i	NN		Cluster 3	IV_VI_DotU	Cluster 8	AHH	+
2191	Vibrio parahaemolyticus S015	219102450	WP_025636690.1	NZ_AWMU01000097.1	-1	2058	3569	503	No Cluster	DUF4150	0 0 i	NN		Cluster 3	IV_VI_DotU	Cluster 8	AHH	+
2178	Vibrio parahaemolyticus O4:K55 str. NY3547	217803869	WP_025624524.1	NZ_LHQW01000026.1	1	30951	32468	505	No Cluster	DUF4150	0 0 i	NN		Cluster 3	IV_VI_DotU	Cluster 8	AHH	+
1860	Vibrio parahaemolyticus C145	186002952	WP_045615590.1	NZ_LPVK01000020.1	-1	201220	202554	444	No Cluster	DUF4150	0 0 i	NN		Cluster 16	-	Cluster 8	AHH	+
2046	Vibrio parahaemolyticus GCSL_R99	204601571	WP_079856970.1	NZ_MIRX01000028.1	-1	183243	184754	503	No Cluster	DUF4150	0 0 i	NN		Cluster 3	IV_VI_DotU	Cluster 8	AHH	+
2045	Vibrio parahaemolyticus GCSL_R98	204502360	WP_079856970.1	NZ_MIRW01000046.1	1	588275	589786	503	No Cluster	DUF4150	0 0 i	NN		Cluster 3	IV_VI_DotU	Cluster 8	AHH	+
2044	Vibrio parahaemolyticus GCSL_R95	204403192	WP_079856970.1	NZ_MIRU01000057.1	-1	183225	184736	503	No Cluster	DUF4150	0 0 i	NN		Cluster 3	IV_VI_DotU	Cluster 8	AHH	+
1981	Vibrio parahaemolyticus CFSAN025055	198101465	WP_031791730.1	NZ_LKQD01000008.1	1	39986	41497	503	No Cluster	DUF4150	0 0 i	NN		Cluster 3	IV_VI_DotU	Cluster 8	AHH	+
1982	Vibrio parahaemolyticus CFSAN025056	198201386	WP_031791730.1	NZ_LKQE01000009.1	1	39984	41495	503	No Cluster	DUF4150	0 0 i	NN		Cluster 3	IV_VI_DotU	Cluster 8	AHH	+
1983	Vibrio parahaemolyticus CFSAN025057	198301364	WP_031791730.1	NZ_LKQF01000005.1	1	40380	41891	503	No Cluster	DUF4150	0 0 i	NN		Cluster 3	IV_VI_DotU	Cluster 8	AHH	+
2062	Vibrio parahaemolyticus ISF-29-3	206204799	WP_031791730.1	NZ_LFYM01000076.1	1	40340	41851	503	No Cluster	DUF4150	0 0 i	NN		Cluster 3	IV_VI_DotU	Cluster 8	AHH	+
1664	Vibrio crassostreae 9ZC13	166400733	WP_017064532.1	NZ_AJYZ02000019.1	1	524884	526401	505	No Cluster	DUF4150	0 0 i	NN		Cluster 3	IV_VI_DotU	Cluster 8	AHH	+
1949	Vibrio parahaemolyticus CFSAN007458	194901435	WP_031781854.1	NZ_JNUM02000005.1	1	41079	42590	503	No Cluster	DUF4150	0 0 i	NN		Cluster 3	IV_VI_DotU	Cluster 8	AHH	+
2256	Vibrio parahaemolyticus S100	225603817	WP_031781854.1	NZ_AWJW01000194.1	1	3854	5365	503	No Cluster	DUF4150	0 0 i	NN		Cluster 3	IV_VI_DotU	Cluster 8	AHH	+
1857	Vibrio parahaemolyticus C142	185702714	WP_045615590.1	NZ_LPVA01000026.1	-1	200854	202188	444	No Cluster	DUF4150	0 0 i	NN		Cluster 16	-	Cluster 8	AHH	+
2264	Vibrio parahaemolyticus S115	226402145	WP_045615590.1	NZ_AWJK01000112.1	1	9596	10930	444	No Cluster	DUF4150	0 0 i	NN		Cluster 16	-	Cluster 8	AHH	+
1856	Vibrio parahaemolyticus C140	185602121	WP_025624524.1	NZ_LQCW01000011.1	-1	817816	819333	505	No Cluster	DUF4150	0 0 i	NN		Cluster 3	IV_VI_DotU	Cluster 8	AHH	+
1666	Vibrio diabolicus CNCM I-1629	166600639	WP_084742251.1	NZ_CCKK01000002.1	1	524152	525669	505	No Cluster	DUF4150	0 0 i	NN		Cluster 3	IV_VI_DotU	Cluster 8	AHH	+
2267	Vibrio parahaemolyticus S118	226702116	WP_025636690.1	NZ_AWJH01000098.1	1	10639	12150	503	No Cluster	DUF4150	0 0 i	NN		Cluster 3	IV_VI_DotU	Cluster 8	AHH	+
2071	Vibrio parahaemolyticus MAVP-14	207104350	WP_031781854.1	NZ_NJAP01000023.1	-1	3462	4973	503	No Cluster	DUF4150	0 0 i	NN		Cluster 3	IV_VI_DotU	Cluster 8	AHH	+
2270	Vibrio parahaemolyticus S124	227002100	WP_025626841.1	NZ_AWJB01000106.1	-1	1771	3282	503	No Cluster	DUF4150	0 0 i	NN		Cluster 3	IV_VI_DotU	Cluster 8	AHH	+
1748	Vibrio owensii NCCB 76037	174800991	WP_038893395.1	NZ_LNQY01000001.1	1	1142748	1144259	503	No Cluster	DUF4150	0 0 i	NN		Cluster 3	IV_VI_DotU	Cluster 8	AHH	+
1984	Vibrio parahaemolyticus CFSAN025058	198402159	WP_031791730.1	NZ_LKQG01000008.1	1	40139	41650	503	No Cluster	DUF4150	0 0 i	NN		Cluster 3	IV_VI_DotU	Cluster 8	AHH	+
1679	Vibrio harveyi CAIM463	167904402	WP_080993088.1	NZ_JPTP01000191.1	1	26468	27979	503	No Cluster	DUF4150	0 0 i	NN		Cluster 3	IV_VI_DotU	Cluster 8	AHH	+
1689	Vibrio harveyi NCTC11318	168900008	WP_038893395.1	NZ_UHIN01000001.1	1	9198	10709	503	No Cluster	DUF4150	0 0 i	NN		Cluster 3	IV_VI_DotU	Cluster 8	AHH	+
2276	Vibrio parahaemolyticus S132	227603402	WP_025624524.1	NZ_AWIU01000109.1	-1	1975	3492	505	No Cluster	DUF4150	0 0 i	NN		Cluster 3	IV_VI_DotU	Cluster 8	AHH	+
1937	Vibrio parahaemolyticus CFSAN007442	193704565	WP_031781854.1	NZ_JNSZ02000036.1	1	40764	42275	503	No Cluster	DUF4150	0 0 i	NN		Cluster 3	IV_VI_DotU	Cluster 8	AHH	+
2113	Vibrio parahaemolyticus S372-5	211300140	WP_031781854.1	NZ_LIRQ01000005.1	-1	145391	146902	503	No Cluster	DUF4150	0 0 i	NN		Cluster 3	IV_VI_DotU	Cluster 8	AHH	+
1754	Vibrio owensii ATCC 25919	175400244	WP_038893395.1	NZ_BANZ01000002.1	-1	109763	111274	503	No Cluster	DUF4150	0 0 i	NN		Cluster 3	IV_VI_DotU	Cluster 8	AHH	+
1693	Vibrio harveyi 1DA3	169302134	WP_033005694.1	NZ_ACZC01000018.1	-1	8937	10454	505	No Cluster	DUF4150	0 0 i	NN		Cluster 3	IV_VI_DotU	Cluster 8	AHH	+
1836	Vibrio parahaemolyticus A2EZ743	183602244	WP_031781854.1	NZ_LRFR01000016.1	1	40442	41953	503	No Cluster	DUF4150	0 0 i	NN		Cluster 3	IV_VI_DotU	Cluster 8	AHH	+
1703	Vibrio jasicida 200612G	170300374	WP_082038258.1	NZ_BBKZ01000005.1	1	82691	84202	503	No Cluster	DUF4150	0 0 i	NN		Cluster 3	IV_VI_DotU	Cluster 8	AHH	+
2115	Vibrio parahaemolyticus S440-7	211500329	WP_031781854.1	NZ_LFZF01000018.1	-1	199344	200855	503	No Cluster	DUF4150	0 0 i	NN		Cluster 3	IV_VI_DotU	Cluster 8	AHH	+
1767	Vibrio parahaemolyticus 08-7626	176700635	WP_045615590.1	NZ_JZAP01000030.1	-1	193851	195185	444	No Cluster	DUF4150	0 0 i	NN		Cluster 16	-	Cluster 8	AHH	+
2157	Vibrio parahaemolyticus 98-513-F52	215702799	WP_031781854.1	NZ_JNUE02000016.1	1	29357	30868	503	No Cluster	DUF4150	0 0 i	NN		Cluster 3	IV_VI_DotU	Cluster 8	AHH	+
1768	Vibrio parahaemolyticus 09-1772	176804091	WP_045615590.1	NZ_LRSX01000031.1	-1	139048	140382	444	No Cluster	DUF4150	0 0 i	NN		Cluster 16	-	Cluster 8	AHH	+
1985	Vibrio parahaemolyticus CFSAN025059	198502103	WP_031791730.1	NZ_LKQH01000013.1	-1	193261	194772	503	No Cluster	DUF4150	0 0 i	NN		Cluster 3	IV_VI_DotU	Cluster 8	AHH	+
1986	Vibrio parahaemolyticus CFSAN025060	198602371	WP_031791730.1	NZ_LKQI01000020.1	-1	134009	135520	503	No Cluster	DUF4150	0 0 i	NN		Cluster 3	IV_VI_DotU	Cluster 8	AHH	+
1987	Vibrio parahaemolyticus CFSAN025061	198702079	WP_031791730.1	NZ_LKQJ01000012.1	1	40072	41583	503	No Cluster	DUF4150	0 0 i	NN		Cluster 3	IV_VI_DotU	Cluster 8	AHH	+
1988	Vibrio parahaemolyticus CFSAN025062	198803117	WP_031791730.1	NZ_LKQK01000030.1	-1	193534	195045	503	No Cluster	DUF4150	0 0 i	NN		Cluster 3	IV_VI_DotU	Cluster 8	AHH	+
1989	Vibrio parahaemolyticus CFSAN025063	198900325	WP_031791730.1	NZ_LKQL01000003.1	-1	193549	195060	503	No Cluster	DUF4150	0 0 i	NN		Cluster 3	IV_VI_DotU	Cluster 8	AHH	+
1990	Vibrio parahaemolyticus CFSAN025064	199000927	WP_031791730.1	NZ_LKQM01000009.1	1	40293	41804	503	No Cluster	DUF4150	0 0 i	NN		Cluster 3	IV_VI_DotU	Cluster 8	AHH	+
2027	Vibrio parahaemolyticus GCSL_R47	202704300	WP_031781854.1	NZ_MIRA01000134.1	-1	3368	4879	503	No Cluster	DUF4150	0 0 i	NN		Cluster 3	IV_VI_DotU	Cluster 8	AHH	+
1885	Vibrio parahaemolyticus CDC_K5306	188504575	WP_031781854.1	NZ_MIUD01000098.1	-1	3368	4879	503	No Cluster	DUF4150	0 0 i	NN		Cluster 3	IV_VI_DotU	Cluster 8	AHH	+
2025	Vibrio parahaemolyticus GCSL_R26	202500186	WP_031781854.1	NZ_MIQS01000003.1	-1	147545	149056	503	No Cluster	DUF4150	0 0 i	NN		Cluster 3	IV_VI_DotU	Cluster 8	AHH	+
2079	Vibrio parahaemolyticus MEVP14	207904350	WP_031781854.1	NZ_NJHI01000023.1	-1	3462	4973	503	No Cluster	DUF4150	0 0 i	NN		Cluster 3	IV_VI_DotU	Cluster 8	AHH	+
2303	Vibrio parahaemolyticus VIP4-0434	230301746	WP_025624524.1	NZ_AXNN01000027.1	-1	136194	137711	505	No Cluster	DUF4150	0 0 i	NN		Cluster 3	IV_VI_DotU	Cluster 8	AHH	+
2024	Vibrio parahaemolyticus GCSL_R17	202400649	WP_025624524.1	NZ_MIQQ01000025.1	-1	104685	106202	505	No Cluster	DUF4150	0 0 i	NN		Cluster 3	IV_VI_DotU	Cluster 8	AHH	+
1800	Vibrio parahaemolyticus 10-7205	180000240	WP_045615590.1	NZ_JYJV01000044.1	-1	201220	202554	444	No Cluster	DUF4150	0 0 i	NN		Cluster 16	-	Cluster 8	AHH	+
2023	Vibrio parahaemolyticus GCSL_R16	202303311	WP_031781854.1	NZ_MIQP01000076.1	1	40166	41677	503	No Cluster	DUF4150	0 0 i	NN		Cluster 3	IV_VI_DotU	Cluster 8	AHH	+
1772	Vibrio parahaemolyticus 09-3218	177201832	WP_045615590.1	NZ_LASH01000027.1	-1	389074	390408	444	No Cluster	DUF4150	0 0 i	NN		Cluster 16	-	Cluster 8	AHH	+
1774	Vibrio parahaemolyticus 09-4434	177400439	WP_045615590.1	NZ_LASI01000017.1	-1	202460	203794	444	No Cluster	DUF4150	0 0 i	NN		Cluster 16	-	Cluster 8	AHH	+
1872	Vibrio parahaemolyticus CDC_K4764L	187203191	WP_079883154.1	NZ_MITE01000057.1	1	39893	41404	503	No Cluster	DUF4150	0 0 i	NN		Cluster 3	IV_VI_DotU	Cluster 8	AHH	+
1991	Vibrio parahaemolyticus CFSAN025065	199100028	WP_031791730.1	NZ_LKQN01000001.1	1	40140	41651	503	No Cluster	DUF4150	0 0 i	NN		Cluster 3	IV_VI_DotU	Cluster 8	AHH	+
1783	Vibrio parahaemolyticus 09-4681	178302443	WP_080342026.1	NZ_LASL01000022.1	-1	195229	196746	505	No Cluster	DUF4150	0 0 i	NN		Cluster 3	IV_VI_DotU	Cluster 8	AHH	+
2017	Vibrio parahaemolyticus GCSL_R12	201703388	WP_031781854.1	NZ_MIQN01000088.1	-1	135139	136650	503	No Cluster	DUF4150	0 0 i	NN		Cluster 3	IV_VI_DotU	Cluster 8	AHH	+
2148	Vibrio parahaemolyticus 50	214804622	WP_031781854.1	NZ_KI912855.1	-1	132627	134138	503	No Cluster	DUF4150	0 0 i	NN		Cluster 3	IV_VI_DotU	Cluster 8	AHH	+
2123	Vibrio parahaemolyticus VN-5003	212301348	WP_031781854.1	NZ_MVKM01000018.1	1	39937	41448	503	No Cluster	DUF4150	0 0 i	NN		Cluster 3	IV_VI_DotU	Cluster 8	AHH	+
2016	Vibrio parahaemolyticus GCSL_R110	201601182	WP_079856970.1	NZ_MISA01000031.1	1	588275	589786	503	No Cluster	DUF4150	0 0 i	NN		Cluster 3	IV_VI_DotU	Cluster 8	AHH	+
2015	Vibrio parahaemolyticus GCSL_R109	201504105	WP_079856970.1	NZ_MIRZ01000078.1	1	588275	589786	503	No Cluster	DUF4150	0 0 i	NN		Cluster 3	IV_VI_DotU	Cluster 8	AHH	+
2315	Vibrio proteolyticus NBRC 13287	231503898	WP_021707082.1	NZ_BATJ01000023.1	-1	23564	25075	503	No Cluster	DUF4150	0 0 i	NN		No Upstream	-	Cluster 8	-	+
2014	Vibrio parahaemolyticus GCSL_R108	201403506	WP_079856970.1	NZ_MIRY01000047.1	1	588240	589751	503	No Cluster	DUF4150	0 0 i	NN		Cluster 3	IV_VI_DotU	Cluster 8	AHH	+
2013	Vibrio parahaemolyticus G4186	201303649	WP_031781854.1	NZ_NIYP01000010.1	1	42198	43709	503	No Cluster	DUF4150	0 0 i	NN		Cluster 3	IV_VI_DotU	Cluster 8	AHH	+
2012	Vibrio parahaemolyticus FORC_022	201201437	WP_071652035.1	NZ_CP013248.1	1	1566422	1567939	505	No Cluster	DUF4150	0 0 i	NN		Cluster 3	IV_VI_DotU	Cluster 8	AHH	+
2146	Vibrio parahaemolyticus 3631	214604319	WP_045615590.1	NZ_AOPC02000244.1	-1	696	2030	444	No Cluster	DUF4150	0 0 i	NN		Cluster 16	-	Cluster 8	AHH	+
1782	Vibrio parahaemolyticus 09-4666	178201630	WP_045615590.1	NZ_LQCC01000014.1	-1	412641	413975	444	No Cluster	DUF4150	0 0 i	NN		Cluster 16	-	Cluster 8	AHH	+
2202	Vibrio parahaemolyticus S028	220203549	WP_025624524.1	NZ_AWMH01000096.1	1	13874	15391	505	No Cluster	DUF4150	0 0 i	NN		Cluster 3	IV_VI_DotU	Cluster 8	AHH	+
2321	Vibrio sp. 10N.261.54.E10	232104441	WP_102429257.1	NZ_MCXE01000136.1	-1	4226	5740	504	No Cluster	DUF4150	0 0 i	NN		Cluster 3	IV_VI_DotU	Cluster 8	AHH superfamily	+
2192	Vibrio parahaemolyticus S016	219202727	WP_031791730.1	NZ_AWMT01000123.1	1	10665	12176	503	No Cluster	DUF4150	0 0 i	NN		Cluster 3	IV_VI_DotU	Cluster 8	AHH	+
2088	Vibrio parahaemolyticus NCTC10884	208800745	WP_025626841.1	NZ_UHIM01000001.1	-1	728688	730199	503	No Cluster	DUF4150	0 0 i	NN		Cluster 3	IV_VI_DotU	Cluster 8	AHH	+
1663	Vibrio coralliilyticus OCN008	166300642	WP_021455353.1	NZ_AVOO01000006.1	-1	82459	83970	503	No Cluster	DUF4150	0 0 i	NN		No Upstream	-	Cluster 8	AHH	+
1781	Vibrio parahaemolyticus 09-4665	178103803	WP_045615590.1	NZ_LRFL01000037.1	-1	131383	132717	444	No Cluster	DUF4150	0 0 i	NN		Cluster 16	-	Cluster 8	AHH	+
1780	Vibrio parahaemolyticus 09-4664	178004416	WP_045615590.1	NZ_LASK01000047.1	-1	202352	203686	444	No Cluster	DUF4150	0 0 i	NN		Cluster 16	-	Cluster 8	AHH	+
1779	Vibrio parahaemolyticus 09-4663	177904356	WP_045615590.1	NZ_JYJQ01000137.1	-1	202546	203880	444	No Cluster	DUF4150	0 0 i	NN		Cluster 16	-	Cluster 8	AHH	+
1778	Vibrio parahaemolyticus 09-4662	177803789	WP_045615590.1	NZ_LRTH01000034.1	-1	131383	132717	444	No Cluster	DUF4150	0 0 i	NN		Cluster 16	-	Cluster 8	AHH	+
1777	Vibrio parahaemolyticus 09-4661	177700530	WP_045615590.1	NZ_LNTR01000027.1	-1	202546	203880	444	No Cluster	DUF4150	0 0 i	NN		Cluster 16	-	Cluster 8	AHH	+
2330	Vibrio sp. VPAP30	233004400	WP_049846765.1	NZ_LBLS01000043.1	1	449384	450895	503	No Cluster	DUF4150	0 0 i	NN		Cluster 3	IV_VI_DotU	Cluster 8	AHH	+
2354	Vibrio vulnificus VN-0101	235404506	WP_080527663.1	NZ_MVKQ01000138.1	1	49535	50869	444	No Cluster	DUF4150	0 0 i	NN		Cluster 90	-	Cluster 8	AHH	+
2005	Vibrio parahaemolyticus FDAARGOS_52	200501473	WP_031781854.1	NZ_JWSR02000001.1	-1	1443646	1445157	503	No Cluster	DUF4150	0 0 i	NN		Cluster 3	IV_VI_DotU	Cluster 8	AHH	+
328	Aliivibrio wodanis CL7	32802686	WP_060992985.1	NZ_LNRN01000004.1	-1	303295	304824	509	No Cluster	DUF4150	0 0 i	NN		Cluster 3	IV_VI_DotU	Cluster 8	AHH	+
1864	Vibrio parahaemolyticus CDC_K4558G	186400714	WP_031781854.1	NZ_MISS01000016.1	1	39963	41474	503	No Cluster	DUF4150	0 0 i	NN		Cluster 3	IV_VI_DotU	Cluster 8	AHH	+
1862	Vibrio parahaemolyticus C150	186203339	WP_045615590.1	NZ_LPVU01000025.1	1	707224	708558	444	No Cluster	DUF4150	0 0 i	NN		Cluster 16	-	Cluster 8	AHH	+
1596	Vibrio campbellii 170502	159603898	WP_122020530.1	NZ_CP033135.1	1	804102	805613	503	No Cluster	DUF4150	0 0 i	NN		Cluster 3	IV_VI_DotU	Cluster 8	AHH	+
1992	Vibrio parahaemolyticus CFSAN025066	199204614	WP_031791730.1	NZ_LKQO01000038.1	-1	193451	194962	503	No Cluster	DUF4150	0 0 i	NN		Cluster 3	IV_VI_DotU	Cluster 8	AHH	+
1999	Vibrio parahaemolyticus CFSAN029656	199900571	WP_031791730.1	NZ_LKQT01000006.1	-1	192565	194076	503	No Cluster	DUF4150	0 0 i	NN		Cluster 3	IV_VI_DotU	Cluster 8	AHH	+
1998	Vibrio parahaemolyticus CFSAN029654	199802854	WP_031791730.1	NZ_LKQS01000031.1	1	5236	6747	503	No Cluster	DUF4150	0 0 i	NN		Cluster 3	IV_VI_DotU	Cluster 8	AHH	+
1997	Vibrio parahaemolyticus CFSAN029653	199703950	WP_031791730.1	NZ_LKQR01000078.1	-1	30179	31690	503	No Cluster	DUF4150	0 0 i	NN		Cluster 3	IV_VI_DotU	Cluster 8	AHH	+
1993	Vibrio parahaemolyticus CFSAN025067	199304058	WP_031791730.1	NZ_LKQP01000044.1	1	26552	28063	503	No Cluster	DUF4150	0 0 i	NN		Cluster 3	IV_VI_DotU	Cluster 8	AHH	+
2340	Vibrio splendidus ZS_2	234003853	WP_108101051.1	NZ_PIFB01000029.1	-1	23911	25425	504	No Cluster	DUF4150	0 0 i	NN		Cluster 3	IV_VI_DotU	Cluster 8	AHH	+
1776	Vibrio parahaemolyticus 09-4660	177601995	WP_045615590.1	NZ_LASJ01000037.1	1	44910	46244	444	No Cluster	DUF4150	0 0 i	NN		Cluster 16	-	Cluster 8	AHH	+
1994	Vibrio parahaemolyticus CFSAN025068	199402178	WP_031791730.1	NZ_LKQQ01000012.1	1	26401	27912	503	No Cluster	DUF4150	0 0 i	NN		Cluster 3	IV_VI_DotU	Cluster 8	AHH	+
2348	Vibrio tasmaniensis LGP32	234800910	WP_080518037.1	NC_011744.2	-1	1073684	1075066	460	No Cluster	DUF4150	0 0 i	NN		Cluster 88	-	Cluster 8	AHH	+
2194	Vibrio parahaemolyticus S018	219403553	WP_031791730.1	NZ_AWMR01000215.1	-1	1672	3183	503	No Cluster	DUF4150	0 0 i	NN		Cluster 3	IV_VI_DotU	Cluster 8	AHH	+
1604	Vibrio campbellii CCS02	160404916	WP_080768360.1	NZ_BBKX01000116.1	1	40211	41722	503	No Cluster	DUF4150	0 0 i	NN		Cluster 3	IV_VI_DotU	Cluster 8	AHH	+
1606	Vibrio campbellii LA16-V1	160603269	WP_086369892.1	NZ_CP021146.1	1	46732	48243	503	No Cluster	DUF4150	0 0 i	NN		Cluster 3	IV_VI_DotU	Cluster 8	AHH	+
322	Aliivibrio logei 1S159	32202852	WP_065611686.1	NZ_MAJU01000015.1	1	49172	50683	503	No Cluster	DUF4150	0 0 i	NN		Cluster 3	IV_VI_DotU	Cluster 8	AHH	+
2357	Vibrio vulnificus Vv003	235701689	WP_080933195.1	NZ_QCYC01000012.1	-1	63288	64799	503	No Cluster	DUF4150	0 0 i	NN		Cluster 3	IV_VI_DotU	Cluster 13	-	+
1587	Vibrio alginolyticus ANC4-19	158701995	WP_064376647.1	NZ_LTYK01000015.1	-1	111826	113343	505	No Cluster	DUF4150	0 0 i	NN		Cluster 3	IV_VI_DotU	Cluster 13	-	+
1588	Vibrio alginolyticus QD-5	158800497	WP_085569119.1	NZ_NCXR01000001.1	-1	573716	575233	505	No Cluster	DUF4150	0 0 i	NN		Cluster 3	IV_VI_DotU	Cluster 13	-	+
1825	Vibrio parahaemolyticus 160807	182501900	WP_079882505.1	NZ_CP033141.1	-1	1927830	1929347	505	No Cluster	DUF4150	0 0 i	NN		Cluster 3	IV_VI_DotU	Cluster 13	-	+
2285	Vibrio parahaemolyticus S152	228502416	WP_023624960.1	NZ_AWIB01000105.1	-1	2096	3613	505	No Cluster	DUF4150	0 0 i	NN		Cluster 3	IV_VI_DotU	Cluster 13	-	+
2332	Vibrio splendidus 10N.261.46.E9	233203235	WP_102535206.1	NZ_MCZM01000051.1	-1	17986	19497	503	No Cluster	DUF4150	0 0 i	NN		Cluster 3	IV_VI_DotU	Cluster 13	-	+
2333	Vibrio splendidus 10N.286.52.B4	233304224	WP_102535206.1	NZ_MCUA01000123.1	1	10389	11900	503	No Cluster	DUF4150	0 0 i	NN		Cluster 3	IV_VI_DotU	Cluster 13	-	+
1592	Vibrio campbellii 051011F	159203696	WP_080771525.1	NZ_BBKV01000087.1	-1	75717	77234	505	No Cluster	DUF4150	0 0 i	NN		Cluster 3	IV_VI_DotU	Cluster 13	-	+
2335	Vibrio splendidus 1S_146	233504374	WP_108162544.1	NZ_PIFW01000038.1	1	10906	12417	503	No Cluster	DUF4150	0 0 i	NN		Cluster 3	IV_VI_DotU	Cluster 13	-	+
2122	Vibrio parahaemolyticus VN-0029	212201461	WP_080524885.1	NZ_MVKL01000012.1	1	44324	45664	446	No Cluster	DUF4150	0 0 i	NN		Cluster 16	-	Cluster 13	-	+
1760	Vibrio parahaemolyticus 04-2550	176002499	WP_079766547.1	NZ_LRAH01000016.1	1	40945	42462	505	No Cluster	DUF4150	0 0 i	NN		Cluster 3	IV_VI_DotU	Cluster 13	-	+
2121	Vibrio parahaemolyticus VN-0028	212101390	WP_080606976.1	NZ_MVKK01000018.1	1	44954	46294	446	No Cluster	DUF4150	0 0 i	NN		Cluster 16	-	Cluster 13	-	+
2118	Vibrio parahaemolyticus ST17.P5-S1	211803019	WP_023624960.1	NZ_PJOR01000012.1	1	41517	43034	505	No Cluster	DUF4150	0 0 i	NN		Cluster 3	IV_VI_DotU	Cluster 13	-	+
2087	Vibrio parahaemolyticus NCKU_TV_5HP	208704497	WP_023624960.1	NZ_JPKT01000031.1	1	42882	44399	505	No Cluster	DUF4150	0 0 i	NN		Cluster 3	IV_VI_DotU	Cluster 13	-	+
2086	Vibrio parahaemolyticus NCKU_TV_3HP	208603775	WP_023624960.1	NZ_JPKS01000035.1	1	41721	43238	505	No Cluster	DUF4150	0 0 i	NN		Cluster 3	IV_VI_DotU	Cluster 13	-	+
2083	Vibrio parahaemolyticus NA1	208301022	WP_023624960.1	NZ_POBW01000003.1	-1	134682	136199	505	No Cluster	DUF4150	0 0 i	NN		Cluster 3	IV_VI_DotU	Cluster 13	-	+
1602	Vibrio campbellii CAIM115	160204492	WP_080993045.1	NZ_JPTG01000611.1	-1	9665	11182	505	No Cluster	DUF4150	0 0 i	NN		Cluster 3	IV_VI_DotU	Cluster 13	-	+
1654	Vibrio coralliilyticus 080116A	165402545	WP_095572167.1	NZ_NRHV01000006.1	1	92435	93946	503	No Cluster	DUF4150	0 0 i	NN		Cluster 38	IclR	Cluster 13	-	+
1853	Vibrio parahaemolyticus ATCC 17802	185302891	WP_021823436.1	NZ_LATW01000008.1	1	45085	46425	446	No Cluster	DUF4150	0 0 i	NN		Cluster 16	-	Cluster 13	-	+
1747	Vibrio owensii GRA50-12	174700085	WP_080772369.1	NZ_BBPJ01000001.1	1	130957	132474	505	No Cluster	DUF4150	0 0 i	NN		Cluster 3	IV_VI_DotU	Cluster 13	-	+
2352	Vibrio vulnificus SC9794	235201390	WP_080933195.1	NZ_JZEN01000029.1	1	40082	41593	503	No Cluster	DUF4150	0 0 i	NN		Cluster 3	IV_VI_DotU	Cluster 13	-	+
767	Enterovibrio nigricans DSM 22720	76704437	WP_078754689.1	NZ_FUXU01000147.1	-1	2356	3858	500	No Cluster	DUF4150	0 0 i	NN		Cluster 63	LbR_YadA-like	Cluster 13	-	+
2354	Vibrio vulnificus VN-0101	235404496	WP_080527659.1	NZ_MVKQ01000138.1	1	39878	41395	505	No Cluster	DUF4150	0 0 i	NN		Cluster 3	IV_VI_DotU	Cluster 13	-	+
1854	Vibrio parahaemolyticus ATCC 17802	185402584	WP_021823436.1	NZ_CP014046.2	-1	2608314	2609654	446	No Cluster	DUF4150	0 0 i	NN		Cluster 16	-	Cluster 13	-	+
1855	Vibrio parahaemolyticus ATCC 17802	185500030	WP_021823436.1	NZ_MQUE01000001.1	1	44579	45919	446	No Cluster	DUF4150	0 0 i	NN		Cluster 16	-	Cluster 13	-	+
2089	Vibrio parahaemolyticus NCTC10903	208901574	WP_021823436.1	NZ_UHIL01000001.1	1	1696118	1697458	446	No Cluster	DUF4150	0 0 i	NN		Cluster 16	-	Cluster 13	-	+
1668	Vibrio diabolicus FF273	166802272	WP_047008197.1	NZ_MAKC01000080.1	1	39832	41349	505	No Cluster	DUF4150	0 0 i	NN		Cluster 3	IV_VI_DotU	Cluster 13	-	+
1669	Vibrio diabolicus V2	166900433	WP_047008197.1	NZ_LCSG01000002.1	1	67442	68959	505	No Cluster	DUF4150	0 0 i	NN		Cluster 3	IV_VI_DotU	Cluster 13	-	+
1869	Vibrio parahaemolyticus CDC_K4638	186904137	WP_079882505.1	NZ_MISY01000087.1	1	39854	41371	505	No Cluster	DUF4150	0 0 i	NN		Cluster 3	IV_VI_DotU	Cluster 13	-	+
2076	Vibrio parahaemolyticus MAVP-G	207604264	WP_079882505.1	NZ_NIXR01000023.1	-1	2215	3732	505	No Cluster	DUF4150	0 0 i	NN		Cluster 3	IV_VI_DotU	Cluster 13	-	+
1880	Vibrio parahaemolyticus CDC_K5277	188001917	WP_021823436.1	NZ_MITX01000046.1	-1	3282	4622	446	No Cluster	DUF4150	0 0 i	NN		Cluster 16	-	Cluster 13	-	+
1882	Vibrio parahaemolyticus CDC_K5279	188203967	WP_021823436.1	NZ_MITZ01000064.1	1	44731	46071	446	No Cluster	DUF4150	0 0 i	NN		Cluster 16	-	Cluster 13	-	+
2173	Vibrio parahaemolyticus NBRC 12711	217302508	WP_021823436.1	NZ_BBQD01000007.1	-1	358835	360175	446	No Cluster	DUF4150	0 0 i	NN		Cluster 16	-	Cluster 13	-	+
1707	Vibrio jasicida idb.1.4	170704428	WP_104035877.1	NZ_PKNH01000105.1	1	5256	6773	505	No Cluster	DUF4150	0 0 i	NN		Cluster 3	IV_VI_DotU	Cluster 13	-	+
2175	Vibrio parahaemolyticus NIHCB0757	217503369	WP_021823436.1	NZ_AVPX01000004.1	-1	1739185	1740525	446	No Cluster	DUF4150	0 0 i	NN		Cluster 16	-	Cluster 13	-	+
1895	Vibrio parahaemolyticus CDC_K5435	189503035	WP_021823436.1	NZ_MIUS01000065.1	1	44368	45708	446	No Cluster	DUF4150	0 0 i	NN		Cluster 16	-	Cluster 13	-	+
1675	Vibrio harveyi 823TEZ1	167505037	WP_080767381.1	NZ_BBKY01000210.1	1	5317	6834	505	No Cluster	DUF4150	0 0 i	NN		Cluster 3	IV_VI_DotU	Cluster 13	-	+
1897	Vibrio parahaemolyticus CDC_K5438	189700901	WP_021823436.1	NZ_MIUU01000022.1	1	44359	45699	446	No Cluster	DUF4150	0 0 i	NN		Cluster 16	-	Cluster 13	-	+
1676	Vibrio harveyi ATCC 35804	167604589	WP_080993213.1	NZ_JPTT01000746.1	-1	16659	18176	505	No Cluster	DUF4150	0 0 i	NN		Cluster 3	IV_VI_DotU	Cluster 13	-	+
1678	Vibrio harveyi CAIM 1508	167805107	WP_114093045.1	NZ_QOUW02000191.1	1	5381	6898	505	No Cluster	DUF4150	0 0 i	NN		Cluster 3	IV_VI_DotU	Cluster 13	-	+
2096	Vibrio parahaemolyticus ND24	209603103	WP_023624960.1	NZ_POAW01000013.1	1	41956	43473	505	No Cluster	DUF4150	0 0 i	NN		Cluster 3	IV_VI_DotU	Cluster 13	-	+
2095	Vibrio parahaemolyticus ND22	209503135	WP_023624960.1	NZ_POAY01000012.1	1	41650	43167	505	No Cluster	DUF4150	0 0 i	NN		Cluster 3	IV_VI_DotU	Cluster 13	-	+
2094	Vibrio parahaemolyticus ND19	209401751	WP_023624960.1	NZ_POBB01000005.1	1	41598	43115	505	No Cluster	DUF4150	0 0 i	NN		Cluster 3	IV_VI_DotU	Cluster 13	-	+
1947	Vibrio parahaemolyticus CFSAN007455	194704536	WP_079766547.1	NZ_JNTL02000020.1	-1	133167	134684	505	No Cluster	DUF4150	0 0 i	NN		Cluster 3	IV_VI_DotU	Cluster 13	-	+
1696	Vibrio harveyi VHJR7	169603222	WP_080654196.1	NZ_CAUO01000020.1	1	27150	28667	505	No Cluster	DUF4150	0 0 i	NN		Cluster 3	IV_VI_DotU	Cluster 13	-	+
1909	Vibrio parahaemolyticus CDC_K5701	190901696	WP_021823436.1	NZ_MIVI01000038.1	1	44359	45699	446	No Cluster	DUF4150	0 0 i	NN		Cluster 16	-	Cluster 13	-	+
1694	Vibrio harveyi CAIM 1792	169402957	WP_005449457.1	NZ_AHHQ01000050.1	-1	53704	55221	505	No Cluster	DUF4150	0 0 i	NN		Cluster 3	IV_VI_DotU	Cluster 13	-	+
2068	Vibrio parahaemolyticus M1-1	206802731	WP_023624960.1	NZ_PDDQ01000033.1	1	30955	32472	505	No Cluster	DUF4150	0 0 i	NN		Cluster 3	IV_VI_DotU	Cluster 13	-	+
2329	Vibrio sp. OY15	232902543	WP_033906415.1	NZ_JPIL01000009.1	1	472377	473894	505	No Cluster	DUF4150	0 0 i	NN		Cluster 3	IV_VI_DotU	Cluster 13	-	+
1692	Vibrio harveyi VH2	169200195	WP_080993213.1	NZ_LGYS01000005.1	1	67442	68959	505	No Cluster	DUF4150	0 0 i	NN		Cluster 3	IV_VI_DotU	Cluster 13	-	+
2093	Vibrio parahaemolyticus ND16	209301676	WP_023624960.1	NZ_POBE01000004.1	-1	134682	136199	505	No Cluster	DUF4150	0 0 i	NN		Cluster 3	IV_VI_DotU	Cluster 13	-	+
2092	Vibrio parahaemolyticus ND13	209203121	WP_023624960.1	NZ_POBH01000012.1	1	40244	41761	505	No Cluster	DUF4150	0 0 i	NN		Cluster 3	IV_VI_DotU	Cluster 13	-	+
766	Enterovibrio nigricans CAIM 661	76604382	WP_078754689.1	NZ_PIYP01000193.1	-1	2125	3627	500	No Cluster	DUF4150	0 0 i	NN		Cluster 63	LbR_YadA-like	Cluster 13	-	-
1683	Vibrio harveyi FDAARGOS_106	168301331	WP_080993213.1	NZ_LRIF02000001.1	1	1470858	1472375	505	No Cluster	DUF4150	0 0 i	NN		Cluster 3	IV_VI_DotU	Cluster 13	-	+
2091	Vibrio parahaemolyticus ND12	209103138	WP_023624960.1	NZ_POBI01000013.1	1	41571	43088	505	No Cluster	DUF4150	0 0 i	NN		Cluster 3	IV_VI_DotU	Cluster 13	-	+
2090	Vibrio parahaemolyticus ND11	209003217	WP_023624960.1	NZ_POBJ01000013.1	1	42147	43664	505	No Cluster	DUF4150	0 0 i	NN		Cluster 3	IV_VI_DotU	Cluster 13	-	+
2266	Vibrio parahaemolyticus S117	226602061	WP_025638335.1	NZ_AWJI01000094.1	-1	2015	3532	505	No Cluster	DUF4150	0 0 i	NN		Cluster 3	IV_VI_DotU	Cluster 25	-	+
2048	Vibrio parahaemolyticus GIMxtf381-2013.06	204801916	WP_074531104.1	NZ_MSEE01000004.1	1	40493	42007	504	No Cluster	DUF4150	0 0 i	NN		Cluster 3	IV_VI_DotU	Cluster 25	-	+
2305	Vibrio parahaemolyticus VIP4-0444	230500306	WP_024699443.1	NZ_AXNR01000002.1	1	39886	41400	504	No Cluster	DUF4150	0 0 i	NN		Cluster 3	IV_VI_DotU	Cluster 25	-	+
2065	Vibrio parahaemolyticus KS17.S5-1	206501356	WP_110177078.1	NZ_PJJY01000003.1	1	40975	42492	505	No Cluster	DUF4150	0 0 i	NN		Cluster 3	IV_VI_DotU	Cluster 25	-	+
1910	Vibrio parahaemolyticus CFSAN001174	191004122	WP_046820984.1	NZ_LHBB01000045.1	1	29865	31205	446	No Cluster	DUF4150	0 0 i	NN		Cluster 16	-	Cluster 25	-	+
1905	Vibrio parahaemolyticus CDC_K5620	190501115	WP_062888023.1	NZ_MIVE01000060.1	-1	136570	138084	504	No Cluster	DUF4150	0 0 i	NN		Cluster 3	IV_VI_DotU	Cluster 25	-	+
1904	Vibrio parahaemolyticus CDC_K5618	190403998	WP_062888023.1	NZ_MIVD01000113.1	-1	133755	135269	504	No Cluster	DUF4150	0 0 i	NN		Cluster 3	IV_VI_DotU	Cluster 25	-	+
2075	Vibrio parahaemolyticus MAVP-50	207503411	WP_062888023.1	NZ_NIXY01000009.1	1	40817	42331	504	No Cluster	DUF4150	0 0 i	NN		Cluster 3	IV_VI_DotU	Cluster 25	-	+
1901	Vibrio parahaemolyticus CDC_K5485	190102663	WP_046820984.1	NZ_MIUY01000053.1	-1	108212	109552	446	No Cluster	DUF4150	0 0 i	NN		Cluster 16	-	Cluster 25	-	+
2100	Vibrio parahaemolyticus PMA3.15	210002814	WP_042770629.1	NZ_MKQU01000026.1	-1	13650	15167	505	No Cluster	DUF4150	0 0 i	NN		Cluster 3	IV_VI_DotU	Cluster 25	-	+
1879	Vibrio parahaemolyticus CDC_K5126	187903122	WP_025638335.1	NZ_MITV01000097.1	-1	3878	5395	505	No Cluster	DUF4150	0 0 i	NN		Cluster 3	IV_VI_DotU	Cluster 25	-	+
1715	Vibrio lentus 10N.261.52.F1	171503355	WP_102353219.1	NZ_MCXQ01000021.1	-1	12054	13568	504	No Cluster	DUF4150	0 0 i	NN		Cluster 3	IV_VI_DotU	Cluster 25	-	+
1866	Vibrio parahaemolyticus CDC_K4636	186604994	WP_062888023.1	NZ_MISV01000130.1	-1	136570	138084	504	No Cluster	DUF4150	0 0 i	NN		Cluster 3	IV_VI_DotU	Cluster 25	-	+
1865	Vibrio parahaemolyticus CDC_K4558W	186502203	WP_062888023.1	NZ_MIST01000046.1	-1	136667	138181	504	No Cluster	DUF4150	0 0 i	NN		Cluster 3	IV_VI_DotU	Cluster 25	-	+
1948	Vibrio parahaemolyticus CFSAN007457	194802569	WP_046820984.1	NZ_JNUL02000015.1	-1	108196	109536	446	No Cluster	DUF4150	0 0 i	NN		Cluster 16	-	Cluster 25	-	+
1950	Vibrio parahaemolyticus CFSAN007459	195003210	WP_031846156.1	NZ_JNUN02000034.1	-1	352891	354408	505	No Cluster	DUF4150	0 0 i	NN		Cluster 3	IV_VI_DotU	Cluster 25	-	+
2133	Vibrio parahaemolyticus Vp296	213300344	WP_086583834.1	NZ_MSAO01000001.1	-1	369887	371224	445	No Cluster	DUF4150	0 0 i	NN		Cluster 16	-	Cluster 25	-	+
1723	Vibrio lentus 10N.286.49.C5	172304023	WP_102353219.1	NZ_MCUS01000022.1	1	41092	42606	504	No Cluster	DUF4150	0 0 i	NN		Cluster 3	IV_VI_DotU	Cluster 25	-	+
2112	Vibrio parahaemolyticus S195-7	211202262	WP_046820984.1	NZ_LFWJ01000044.1	1	45134	46474	446	No Cluster	DUF4150	0 0 i	NN		Cluster 16	-	Cluster 25	-	+
2213	Vibrio parahaemolyticus S045	221303031	WP_025638335.1	NZ_AWLQ01000121.1	-1	2015	3532	505	No Cluster	DUF4150	0 0 i	NN		Cluster 3	IV_VI_DotU	Cluster 25	-	+
2021	Vibrio parahaemolyticus GCSL_R131	202100113	WP_069498358.1	NZ_MISF01000005.1	1	40134	41648	504	No Cluster	DUF4150	0 0 i	NN		Cluster 3	IV_VI_DotU	Cluster 25	-	+
1843	Vibrio parahaemolyticus A5Z1022	184300213	WP_025638335.1	NZ_LRFT01000003.1	-1	138505	140022	505	No Cluster	DUF4150	0 0 i	NN		Cluster 3	IV_VI_DotU	Cluster 25	-	+
2212	Vibrio parahaemolyticus S044	221203240	WP_025638335.1	NZ_AWLR01000204.1	-1	2015	3532	505	No Cluster	DUF4150	0 0 i	NN		Cluster 3	IV_VI_DotU	Cluster 25	-	+
2193	Vibrio parahaemolyticus S017	219303622	WP_080260390.1	NZ_AWMS01000094.1	1	17304	18701	465	No Cluster	DUF4150	0 0 i	NN		Cluster 50	-	Cluster 25	-	+
2195	Vibrio parahaemolyticus S019	219504199	WP_031792472.1	NZ_AWMQ01000215.1	1	3605	5122	505	No Cluster	DUF4150	0 0 i	NN		Cluster 3	IV_VI_DotU	Cluster 25	-	+
2078	Vibrio parahaemolyticus MAVP398	207804038	WP_100662495.1	NZ_NMPQ01000031.1	-1	31984	33501	505	No Cluster	DUF4150	0 0 i	NN		Cluster 3	IV_VI_DotU	Cluster 25	-	+
2346	Vibrio tasmaniensis UCD-FRSSP16_25	234603705	WP_065113062.1	NZ_LZFS01000024.1	-1	703735	705249	504	No Cluster	DUF4150	0 0 i	NN		Cluster 3	IV_VI_DotU	Cluster 25	-	+
1752	Vibrio owensii XSBZ03	175204231	WP_078609681.1	NZ_CP019960.1	-1	1202809	1204323	504	No Cluster	DUF4150	0 0 i	NN		Cluster 3	IV_VI_DotU	Cluster 25	-	+
1842	Vibrio parahaemolyticus A4EZ964	184200233	WP_062888023.1	NZ_LQGX01000002.1	1	40423	41937	504	No Cluster	DUF4150	0 0 i	NN		Cluster 3	IV_VI_DotU	Cluster 25	-	+
2199	Vibrio parahaemolyticus S025	219903493	WP_080260390.1	NZ_AWMK01000092.1	1	17291	18688	465	No Cluster	DUF4150	0 0 i	NN		Cluster 50	-	Cluster 25	-	+
2295	Vibrio parahaemolyticus TUMSAT_D06_S3	229502335	WP_025792258.1	NZ_BAVH01000006.1	1	44851	46188	445	No Cluster	DUF4150	0 0 i	NN		Cluster 16	-	Cluster 25	-	+
1839	Vibrio parahaemolyticus A3EZ770	183901427	WP_046820984.1	NZ_LRTE01000014.1	1	690160	691500	446	No Cluster	DUF4150	0 0 i	NN		Cluster 16	-	Cluster 25	-	+
1838	Vibrio parahaemolyticus A3EZ634	183804665	WP_046820984.1	NZ_LRTB01000039.1	1	538613	539953	446	No Cluster	DUF4150	0 0 i	NN		Cluster 16	-	Cluster 25	-	+
2327	Vibrio sp. J2-31	232704135	WP_048610656.1	NZ_CCKO01000038.1	1	40544	42058	504	No Cluster	DUF4150	0 0 i	NN		Cluster 3	IV_VI_DotU	Cluster 25	-	+
1831	Vibrio parahaemolyticus A0EZ713	183103384	WP_046820984.1	NZ_LRFO01000019.1	1	690657	691997	446	No Cluster	DUF4150	0 0 i	NN		Cluster 16	-	Cluster 25	-	+
2009	Vibrio parahaemolyticus FORC_004	200901387	WP_046820984.1	NZ_CP009847.1	1	1535026	1536366	446	No Cluster	DUF4150	0 0 i	NN		Cluster 16	-	Cluster 25	-	+
1830	Vibrio parahaemolyticus A0EZ664	183002682	WP_046820984.1	NZ_LRFN01000014.1	-1	186918	188258	446	No Cluster	DUF4150	0 0 i	NN		Cluster 16	-	Cluster 25	-	+
1828	Vibrio parahaemolyticus A0EZ383	182804502	WP_062852460.1	NZ_LRSY01000034.1	-1	138682	140196	504	No Cluster	DUF4150	0 0 i	NN		Cluster 3	IV_VI_DotU	Cluster 25	-	+
1794	Vibrio parahaemolyticus 10-4287	179403620	WP_046820984.1	NZ_JYJU01000267.1	-1	185595	186935	446	No Cluster	DUF4150	0 0 i	NN		Cluster 16	-	Cluster 25	-	+
2291	Vibrio parahaemolyticus S164	229102654	WP_025552287.1	NZ_AWHP01000101.1	-1	2073	3587	504	No Cluster	DUF4150	0 0 i	NN		Cluster 3	IV_VI_DotU	Cluster 25	-	+
1928	Vibrio parahaemolyticus CFSAN001617	192800579	WP_046820984.1	NZ_JNTZ02000004.1	-1	185275	186615	446	No Cluster	DUF4150	0 0 i	NN		Cluster 16	-	Cluster 25	-	+
1590	Vibrio alginolyticus UCD-30C	159000371	WP_081008329.1	NZ_LJTE01000001.1	-1	408107	409594	495	No Cluster	DUF4150	0 0 i	NN		Cluster 3	IV_VI_DotU	Cluster 7	AHH	+
1589	Vibrio alginolyticus RM-12-1	158904802	WP_017633751.1	NZ_LFZC01000126.1	1	38450	39937	495	No Cluster	DUF4150	0 0 i	NN		Cluster 3	IV_VI_DotU	Cluster 7	AHH	+
1661	Vibrio coralliilyticus SNUTY-1	166101134	WP_082313674.1	NZ_CP020453.1	-1	1239460	1240947	495	No Cluster	DUF4150	0 0 i	NN		Cluster 38	IclR	Cluster 7	AHH	+
2323	Vibrio sp. ArtGut-C1	232303114	WP_085343943.1	NZ_NCTH01000018.1	-1	39617	41104	495	No Cluster	DUF4150	0 0 i	NN		Cluster 3	IV_VI_DotU	Cluster 7	AHH	+
323	Aliivibrio sifiae NBRC 105001	32303133	WP_105064011.1	NZ_MSCP01000002.1	1	1051900	1053361	486	No Cluster	DUF4150	0 0 i	NN		Cluster 125	VI_chp_4	Cluster 7	AHH	+
1601	Vibrio campbellii BoB-90	160104312	WP_103411619.1	NZ_CP026316.1	-1	1080502	1081989	495	No Cluster	DUF4150	0 0 i	NN		Cluster 3	IV_VI_DotU	Cluster 7	AHH	+
2322	Vibrio sp. 712i1	232200622	WP_017633751.1	NZ_ANBX01000019.1	-1	1055	2542	495	No Cluster	DUF4150	0 0 i	NN		Cluster 3	IV_VI_DotU	Cluster 7	AHH	+
2320	Vibrio sp. 10N.261.52.E5	232004045	WP_102333591.1	NZ_MCXT01000050.1	1	48904	50391	495	No Cluster	DUF4150	0 0 i	NN		Cluster 3	IV_VI_DotU	Cluster 7	AHH	+
1717	Vibrio lentus 10N.261.55.E5	171703028	WP_102361662.1	NZ_MCWT01000020.1	-1	8211	9698	495	No Cluster	DUF4150	0 0 i	NN		Cluster 3	IV_VI_DotU	Cluster 7	AHH	+
1716	Vibrio lentus 10N.261.55.B3	171600263	WP_102361662.1	NZ_MCWX01000009.1	-1	8186	9673	495	No Cluster	DUF4150	0 0 i	NN		Cluster 3	IV_VI_DotU	Cluster 7	AHH	+
1713	Vibrio lentus 10N.261.51.B8	171303642	WP_102578795.1	NZ_MCYL01000024.1	-1	752072	753559	495	No Cluster	DUF4150	0 0 i	NN		Cluster 3	IV_VI_DotU	Cluster 7	AHH	+
2358	Vibrio xiamenensis CGMCC 1.10228	235803763	WP_093277815.1	NZ_FNDD01000028.1	1	43064	44374	436	No Cluster	DUF4150	0 0 i	NN		No Upstream	-	Cluster 7	AHH	+
2302	Vibrio parahaemolyticus VIP4-0430	230201514	WP_042780109.1	NZ_AXNO01000016.1	1	39888	41375	495	No Cluster	DUF4150	0 0 i	NN		Cluster 3	IV_VI_DotU	Cluster 7	AHH	+
1874	Vibrio parahaemolyticus CDC_K4858	187402124	WP_079882604.1	NZ_MITJ01000050.1	1	39982	41469	495	No Cluster	DUF4150	0 0 i	NN		Cluster 3	IV_VI_DotU	Cluster 7	AHH	+
1712	Vibrio lentus 10N.261.48.A9	171202582	WP_102361662.1	NZ_MCZI01000021.1	1	41044	42531	495	No Cluster	DUF4150	0 0 i	NN		Cluster 3	IV_VI_DotU	Cluster 7	AHH	+
1711	Vibrio lentus 10N.261.48.A1	171103713	WP_102361662.1	NZ_MCZJ01000025.1	-1	8211	9698	495	No Cluster	DUF4150	0 0 i	NN		Cluster 3	IV_VI_DotU	Cluster 7	AHH	+
1710	Vibrio lentus 10N.261.45.E12	171002587	WP_102361662.1	NZ_MDAA01000023.1	-1	8190	9677	495	No Cluster	DUF4150	0 0 i	NN		Cluster 3	IV_VI_DotU	Cluster 7	AHH	+
2026	Vibrio parahaemolyticus GCSL_R33	202600243	WP_078554747.1	NZ_MIQX01000013.1	-1	3527	4897	456	No Cluster	DUF4150	0 0 i	NN		Cluster 16	-	Cluster 7	AHH	+
1709	Vibrio lentus 10N.261.45.C3	170902085	WP_102361662.1	NZ_MDAE01000017.1	-1	87055	88542	495	No Cluster	DUF4150	0 0 i	NN		Cluster 3	IV_VI_DotU	Cluster 7	AHH	+
1705	Vibrio jasicida 270813B	170504801	WP_104038421.1	NZ_PKNM01000162.1	-1	1354	2841	495	No Cluster	DUF4150	0 0 i	NN		Cluster 3	IV_VI_DotU	Cluster 7	AHH	+
2283	Vibrio parahaemolyticus S139	228302603	WP_025629575.1	NZ_AWIN01000088.1	-1	3900	5387	495	No Cluster	DUF4150	0 0 i	NN		Cluster 3	IV_VI_DotU	Cluster 7	AHH	+
1701	Vibrio hyugaensis 151112A	170100049	WP_082040308.1	NZ_BBLF01000004.1	1	42861	44348	495	No Cluster	DUF4150	0 0 i	NN		Cluster 3	IV_VI_DotU	Cluster 7	AHH	+
1700	Vibrio hyugaensis 100512A	170000027	WP_082037594.1	NZ_BBLE01000001.1	-1	25213	26700	495	No Cluster	DUF4150	0 0 i	NN		Cluster 3	IV_VI_DotU	Cluster 7	AHH	+
1696	Vibrio harveyi VHJR7	169603228	WP_080654197.1	NZ_CAUO01000020.1	1	31839	33209	456	No Cluster	DUF4150	0 0 i	NN		Cluster 33	-	Cluster 7	AHH	+
1694	Vibrio harveyi CAIM 1792	169402951	WP_080573744.1	NZ_AHHQ01000050.1	-1	49157	50527	456	No Cluster	DUF4150	0 0 i	NN		No Upstream	-	Cluster 7	AHH	+
1755	Vibrio owensii LMG 25430	175504201	WP_080637417.1	NZ_BAOE01000125.1	-1	1343	2830	495	No Cluster	DUF4150	0 0 i	NN		Cluster 3	IV_VI_DotU	Cluster 7	AHH	+
1692	Vibrio harveyi VH2	169204931	WP_080995033.1	NZ_LGYS01000097.1	1	13030	14400	456	No Cluster	DUF4150	0 0 i	NN		Cluster 33	-	Cluster 7	AHH	+
1749	Vibrio owensii OCN002	174900487	WP_080764990.1	NZ_BBKO01000006.1	-1	533539	535026	495	No Cluster	DUF4150	0 0 i	NN		Cluster 3	IV_VI_DotU	Cluster 7	AHH	+
1938	Vibrio parahaemolyticus CFSAN007443	193803806	WP_078554747.1	NZ_JNTA02000013.1	1	47159	48529	456	No Cluster	DUF4150	0 0 i	NN		Cluster 16	-	Cluster 7	AHH	+
1608	Vibrio campbellii HY01	160801369	WP_080544856.1	NZ_DS179474.1	-1	238930	240417	495	No Cluster	DUF4150	0 0 i	NN		Cluster 3	IV_VI_DotU	Cluster 7	AHH	+
2034	Vibrio parahaemolyticus GCSL_R57	203400294	WP_078554747.1	NZ_MIRH01000015.1	-1	247225	248595	456	No Cluster	DUF4150	0 0 i	NN		Cluster 16	-	Cluster 7	AHH	+
1721	Vibrio lentus 10N.286.48.A4	172104727	WP_102487243.1	NZ_MCVJ01000040.1	-1	92224	93711	495	No Cluster	DUF4150	0 0 i	NN		Cluster 3	IV_VI_DotU	Cluster 7	AHH	+
1718	Vibrio lentus 10N.286.45.E6	171800641	WP_102413527.1	NZ_MCWC01000022.1	1	3767	4555	262	No Cluster	-	0 0 i	NN		Cluster 75	PAAR_like superfamily	Cluster 7	AHH	-
2255	Vibrio parahaemolyticus S098	225501544	WP_078554747.1	NZ_AWJX01000050.1	-1	3484	4854	456	No Cluster	DUF4150	0 0 i	NN		Cluster 16	-	Cluster 7	AHH	+
2105	Vibrio parahaemolyticus PMC53.7	210503398	WP_078554747.1	NZ_MKQF01000006.1	1	45320	46690	456	No Cluster	DUF4150	0 0 i	NN		Cluster 16	-	Cluster 7	AHH	+
1959	Vibrio parahaemolyticus CFSAN018755	195902827	WP_065766752.1	NZ_LHAX01000013.1	1	5286	6773	495	No Cluster	DUF4150	0 0 i	NN		Cluster 3	IV_VI_DotU	Cluster 7	AHH	+
2102	Vibrio parahaemolyticus PMA54.13	210200658	WP_078533458.1	NZ_MKQX01000001.1	1	732775	734262	495	No Cluster	DUF4150	0 0 i	NN		Cluster 3	IV_VI_DotU	Cluster 7	AHH	+
1961	Vibrio parahaemolyticus CFSAN018764	196102447	WP_065787999.1	NZ_LHBG01000011.1	-1	210950	212260	436	No Cluster	DUF4150	0 0 i	NN		Cluster 16	-	Cluster 7	AHH	+
2098	Vibrio parahaemolyticus PMA14.14	209800659	WP_078533458.1	NZ_MKRA01000001.1	1	733036	734523	495	No Cluster	DUF4150	0 0 i	NN		Cluster 3	IV_VI_DotU	Cluster 7	AHH	+
1962	Vibrio parahaemolyticus CFSAN018765	196204158	WP_065787999.1	NZ_LHBH01000026.1	1	45426	46736	436	No Cluster	DUF4150	0 0 i	NN		Cluster 16	-	Cluster 7	AHH	+
1684	Vibrio harveyi FDAARGOS_109	168401842	WP_081048711.1	NZ_LOSK02000001.1	-1	2001492	2002877	461	No Cluster	DUF4150	0 0 i	NN		Cluster 33	-	No Downstream	-	+
1681	Vibrio harveyi CAIM606	168100939	WP_080992341.1	NZ_JPTR01000114.1	-1	403	1920	505	No Cluster	DUF4150	0 0 i	NN		No Upstream	-	No Downstream	-	+
2347	Vibrio tasmaniensis UCD-FRSSP16_35	234704572	WP_065105831.1	NZ_LZFY01000068.1	-1	271475	272554	359	No Cluster	PAAR_like superfamily	0 0 i	NN		Cluster 118	-	No Downstream	-	+
2218	Vibrio parahaemolyticus S053	221803689	WP_025638335.1	NZ_AWLK01000248.1	1	5145	6662	505	No Cluster	DUF4150	0 0 i	NN		Cluster 3	IV_VI_DotU	No Downstream	-	+
1370	Pseudoalteromonas sp. HM-SA03	137002331	WP_095728340.1	NZ_NSDG01000056.1	1	46287	46541	84	No Cluster	-	0 0 i	NN		Cluster 80	-	No Downstream	-	-
1690	Vibrio harveyi NCTC12970	169005016	WP_081048711.1	NZ_UAVF01000035.1	-1	304667	306052	461	No Cluster	DUF4150	0 0 i	NN		Cluster 33	-	No Downstream	-	+
2029	Vibrio parahaemolyticus GCSL_R52	202902471	WP_079856731.1	NZ_MIRC01000060.1	1	6054	7460	468	No Cluster	DUF4150	0 0 i	NN		Cluster 16	-	No Downstream	-	+
1697	Vibrio harveyi ZJ0603	169702062	WP_026000194.1	NZ_JH720472.1	1	792219	793232	338	No Cluster	DUF4150	0 0 i	NN		Cluster 3	IV_VI_DotU	No Downstream	-	+
2683	Xenorhabdus szentirmaii US123	268301746	WP_038235407.1	NZ_NIUA01000001.1	-1	2156626	2156916	96	No Cluster	-	0 0 i	NN		No Upstream	-	No Downstream	-	-
2684	Xenorhabdus szentirmaii DSM 16338	268400895	WP_038235407.1	NZ_CBXF010000046.1	-1	102251	102541	96	No Cluster	-	0 0 i	NN		No Upstream	-	No Downstream	-	-
2685	Xenorhabdus szentirmaii DSM 16338	268502078	WP_038235407.1	NZ_NIBV01000002.1	1	160495	160785	96	No Cluster	-	0 0 i	NN		No Upstream	-	No Downstream	-	-
2325	Vibrio sp. Evh13 Vibrio sp. strain Evh13	232504240	WP_102249067.1	NZ_OSDW01000030.1	1	2258	2902	214	No Cluster	-	0 0 i	NN		Cluster 43	-	No Downstream	-	-
2313	Vibrio parahaemolyticus VPTS-2010	231304508	WP_079751986.1	NZ_KK081987.1	1	52018	53496	492	No Cluster	DUF4150	0 0 i	NN		Cluster 33	-	No Downstream	-	+
2097	Vibrio parahaemolyticus PB1937	209701489	WP_114867507.1	NZ_CP022243.1	1	1569010	1570497	495	No Cluster	DUF4150	0 0 i	NN		Cluster 3	IV_VI_DotU	No Downstream	-	+
2033	Vibrio parahaemolyticus GCSL_R56	203302021	WP_079856731.1	NZ_MIRG01000051.1	1	47642	49048	468	No Cluster	DUF4150	0 0 i	NN		Cluster 16	-	No Downstream	-	+
2058	Vibrio parahaemolyticus HS-06-05_1	205802288	WP_086375033.1	NZ_MBPC01000014.1	-1	30882	32285	467	No Cluster	DUF4150	0 0 i	NN		Cluster 16	-	No Downstream	-	+
2032	Vibrio parahaemolyticus GCSL_R55	203200691	WP_079856731.1	NZ_MIRF01000010.1	1	47689	49095	468	No Cluster	DUF4150	0 0 i	NN		Cluster 16	-	No Downstream	-	+
2031	Vibrio parahaemolyticus GCSL_R54	203104078	WP_079856731.1	NZ_MIRE01000067.1	1	47689	49095	468	No Cluster	DUF4150	0 0 i	NN		Cluster 16	-	No Downstream	-	+
2030	Vibrio parahaemolyticus GCSL_R53	203003535	WP_079856731.1	NZ_MIRD01000066.1	1	47365	48771	468	No Cluster	DUF4150	0 0 i	NN		Cluster 16	-	No Downstream	-	+
1575	Thalassospira sp. MCCC 1A01428	157501879	WP_085590200.1	NZ_JFJZ01000009.1	1	16062	16334	90	No Cluster	-	0 0 i	NN		Cluster 93	BetA	No Downstream	-	-
1757	Vibrio parahaemolyticus 04-2548_1	175703241	WP_086375033.1	NZ_MBOW01000025.1	-1	673	2076	467	No Cluster	DUF4150	0 0 i	NN		Cluster 16	-	No Downstream	-	+
1758	Vibrio parahaemolyticus 04-2548_100	175803263	WP_086375033.1	NZ_MBOX01000025.1	-1	673	2076	467	No Cluster	DUF4150	0 0 i	NN		Cluster 16	-	No Downstream	-	+
161	Acinetobacter indicus IHIT32429	16101195	WP_104510005.1	NZ_PREL01000007.1	1	62917	63438	173	No Cluster	-	2 0 i82-103o109-131i	NN		Cluster 1	VgrG, DUF2345	No Downstream	-	-
2132	Vibrio parahaemolyticus Vp230	213202388	WP_079856731.1	NZ_MSAM01000004.1	1	47761	49167	468	No Cluster	DUF4150	0 0 i	NN		Cluster 16	-	No Downstream	-	+
1294	Moraxella lacunata NCTC7911	129402014	WP_115247950.1	NZ_UGQC01000001.1	-1	2149386	2150519	377	No Cluster	-	0 0 i	NN		Cluster 17	VgrG superfamily, T6SS_Vgr, DUF2345	No Downstream	-	-
2666	Xanthomonas oryzae pv. oryzicola CFBP7342	266603179	WP_044750758.1	NZ_CP007221.1	1	3506265	3506657	130	No Cluster	-	1 0 o49-70i	NN		Cluster 21	Imm71, Imm72 superfamily	No Downstream	-	-
2292	Vibrio parahaemolyticus S167	229202765	WP_025575016.1	NZ_AWHM01000089.1	-1	2438	3961	507	No Cluster	DUF4150	0 0 i	NN		Cluster 3	IV_VI_DotU	Cluster 29	-	+
2001	Vibrio parahaemolyticus CTVP43C	200104503	WP_079769775.1	NZ_NIXU01000023.1	1	40179	41702	507	No Cluster	DUF4150	0 0 i	NN		Cluster 3	IV_VI_DotU	Cluster 29	-	+
1598	Vibrio campbellii 602L	159804941	WP_080992306.1	NZ_JPTF01000525.1	-1	966	2489	507	No Cluster	DUF4150	0 0 i	NN		Cluster 3	IV_VI_DotU	Cluster 29	-	+
1599	Vibrio campbellii ABR2-13	159902656	WP_105065916.1	NZ_MSCE01000002.1	1	908895	910418	507	No Cluster	DUF4150	0 0 i	NN		Cluster 3	IV_VI_DotU	Cluster 29	-	+
2344	Vibrio tasmaniensis 10N.261.51.E11	234400629	WP_012600846.1	NZ_MCYJ01000036.1	-1	2024	3541	505	No Cluster	DUF4150	0 0 i	NN		Cluster 3	IV_VI_DotU	Cluster 29	-	+
2085	Vibrio parahaemolyticus NCKU_TN_S02	208503731	WP_031430215.1	NZ_JPKV01000009.1	1	512637	514160	507	No Cluster	DUF4150	0 0 i	NN		Cluster 3	IV_VI_DotU	Cluster 29	-	+
2345	Vibrio tasmaniensis 10N.261.52.A6	234503738	WP_012600846.1	NZ_MCYC01000099.1	1	38787	40304	505	No Cluster	DUF4150	0 0 i	NN		Cluster 3	IV_VI_DotU	Cluster 29	-	+
1605	Vibrio campbellii E1	160503491	WP_080991959.1	NZ_JPTJ01000407.1	-1	1068	2591	507	No Cluster	DUF4150	0 0 i	NN		Cluster 3	IV_VI_DotU	Cluster 29	-	+
2348	Vibrio tasmaniensis LGP32	234800926	WP_012600846.1	NC_011744.2	-1	1086482	1087999	505	No Cluster	DUF4150	0 0 i	NN		Cluster 3	IV_VI_DotU	Cluster 29	-	+
1940	Vibrio parahaemolyticus CFSAN007447	194002435	WP_079769775.1	NZ_JNTE02000008.1	1	557754	559277	507	No Cluster	DUF4150	0 0 i	NN		Cluster 3	IV_VI_DotU	Cluster 29	-	+
2018	Vibrio parahaemolyticus GCSL_R126	201800407	WP_079877835.1	NZ_MISD01000011.1	1	39878	41401	507	No Cluster	DUF4150	0 0 i	NN		Cluster 3	IV_VI_DotU	Cluster 29	-	+
2144	Vibrio parahaemolyticus 3259	214403196	WP_021453939.1	NZ_AVOL01000005.1	-1	1655405	1656751	448	No Cluster	DUF4150	0 0 i	NN		Cluster 16	-	Cluster 29	-	+
2037	Vibrio parahaemolyticus GCSL_R74	203704697	WP_079769775.1	NZ_MIRN01000095.1	-1	2317	3840	507	No Cluster	DUF4150	0 0 i	NN		Cluster 3	IV_VI_DotU	Cluster 29	-	+
2038	Vibrio parahaemolyticus GCSL_R75	203800492	WP_079769775.1	NZ_MIRO01000018.1	1	40119	41642	507	No Cluster	DUF4150	0 0 i	NN		Cluster 3	IV_VI_DotU	Cluster 29	-	+
2039	Vibrio parahaemolyticus GCSL_R76	203903332	WP_079769775.1	NZ_MIRP01000048.1	-1	147408	148931	507	No Cluster	DUF4150	0 0 i	NN		Cluster 3	IV_VI_DotU	Cluster 29	-	+
1827	Vibrio parahaemolyticus 271	182702644	WP_025575016.1	NZ_MRBX01000074.1	-1	2395	3918	507	No Cluster	DUF4150	0 0 i	NN		Cluster 3	IV_VI_DotU	Cluster 29	-	+
2040	Vibrio parahaemolyticus GCSL_R77	204003745	WP_079769775.1	NZ_MIRQ01000045.1	1	40119	41642	507	No Cluster	DUF4150	0 0 i	NN		Cluster 3	IV_VI_DotU	Cluster 29	-	+
2047	Vibrio parahaemolyticus GIMxtf283-2012.12	204700127	WP_031430215.1	NZ_MSEB01000001.1	-1	136000	137523	507	No Cluster	DUF4150	0 0 i	NN		Cluster 3	IV_VI_DotU	Cluster 29	-	+
1946	Vibrio parahaemolyticus CFSAN007454	194601097	WP_079769775.1	NZ_JNUO02000007.1	-1	137594	139117	507	No Cluster	DUF4150	0 0 i	NN		Cluster 3	IV_VI_DotU	Cluster 29	-	+
2028	Vibrio parahaemolyticus GCSL_R51	202804704	WP_079769775.1	NZ_MIRB01000100.1	-1	2351	3874	507	No Cluster	DUF4150	0 0 i	NN		Cluster 3	IV_VI_DotU	Cluster 29	-	+
2294	Vibrio parahaemolyticus SNUVpS-1	229402651	WP_017448490.1	NZ_AMRZ01000008.1	1	44527	45873	448	No Cluster	DUF4150	0 0 i	NN		Cluster 16	-	Cluster 29	-	+
2060	Vibrio parahaemolyticus HS-13-1_1	206000940	WP_079769775.1	NZ_MBPA01000003.1	1	40253	41776	507	No Cluster	DUF4150	0 0 i	NN		Cluster 3	IV_VI_DotU	Cluster 29	-	+
2059	Vibrio parahaemolyticus HS-13-1	205902786	WP_079769775.1	NZ_LFZD01000040.1	-1	137126	138649	507	No Cluster	DUF4150	0 0 i	NN		Cluster 3	IV_VI_DotU	Cluster 29	-	+
2163	Vibrio parahaemolyticus EKP-008	216304723	WP_021453939.1	NZ_KI783177.1	-1	189111	190457	448	No Cluster	DUF4150	0 0 i	NN		Cluster 16	-	Cluster 29	-	+
2108	Vibrio parahaemolyticus PSU5579	210804830	WP_031430215.1	NZ_PEBT01000043.1	1	40187	41710	507	No Cluster	DUF4150	0 0 i	NN		Cluster 3	IV_VI_DotU	Cluster 29	-	+
1763	Vibrio parahaemolyticus 05-4792	176302295	WP_079766820.1	NZ_LPUZ01000022.1	1	41139	42656	505	No Cluster	DUF4150	0 0 i	NN		Cluster 3	IV_VI_DotU	Cluster 37	-	+
2214	Vibrio parahaemolyticus S046	221403231	WP_029834353.1	NZ_AWLP01000229.1	1	4942	6459	505	No Cluster	DUF4150	0 0 i	NN		Cluster 3	IV_VI_DotU	Cluster 37	-	+
1892	Vibrio parahaemolyticus CDC_K5428	189203894	WP_079766820.1	NZ_MIUP01000098.1	-1	185516	187033	505	No Cluster	DUF4150	0 0 i	NN		Cluster 3	IV_VI_DotU	Cluster 37	-	+
1787	Vibrio parahaemolyticus 10-4244	178700773	WP_029834353.1	NZ_JYJR01000030.1	1	40084	41601	505	No Cluster	DUF4150	0 0 i	NN		Cluster 3	IV_VI_DotU	Cluster 37	-	+
1786	Vibrio parahaemolyticus 10-4243	178604194	WP_029834353.1	NZ_LASM01000029.1	-1	210122	211639	505	No Cluster	DUF4150	0 0 i	NN		Cluster 3	IV_VI_DotU	Cluster 37	-	+
1840	Vibrio parahaemolyticus A4EZ703	184001146	WP_029834353.1	NZ_LODO01000012.1	1	40471	41988	505	No Cluster	DUF4150	0 0 i	NN		Cluster 3	IV_VI_DotU	Cluster 37	-	+
2326	Vibrio sp. HENC-03	232601494	WP_083481814.1	NZ_JH976079.1	1	40685	42202	505	No Cluster	DUF4150	0 0 i	NN		Cluster 3	IV_VI_DotU	Cluster 37	AHH	+
2050	Vibrio parahaemolyticus GIMxtf41-2013.07	205002425	WP_024703630.1	NZ_MRWJ01000005.1	1	108842	110359	505	No Cluster	DUF4150	0 0 i	NN		Cluster 3	IV_VI_DotU	Cluster 37	-	+
1699	Vibrio hyugaensis 090810a	169904145	WP_082039049.1	NZ_CP025795.1	1	993167	994684	505	No Cluster	DUF4150	0 0 i	NN		Cluster 3	IV_VI_DotU	Cluster 37	AHH	+
1698	Vibrio hyugaensis 090810a	169802511	WP_082039049.1	NZ_BBLD01000024.1	1	41578	43095	505	No Cluster	DUF4150	0 0 i	NN		Cluster 3	IV_VI_DotU	Cluster 37	AHH	+
1691	Vibrio harveyi QT520	169104221	WP_074051578.1	NZ_CP018681.2	-1	1062949	1064466	505	No Cluster	DUF4150	0 0 i	NN		Cluster 3	IV_VI_DotU	Cluster 37	-	+
1687	Vibrio harveyi Hep-2a-10	168703020	WP_081324167.1	NZ_MBTP01000020.1	1	40614	42131	505	No Cluster	DUF4150	0 0 i	NN		Cluster 3	IV_VI_DotU	Cluster 37	-	+
2049	Vibrio parahaemolyticus GIMxtf40-2013.07	204902760	WP_024703630.1	NZ_MRWI01000005.1	1	108842	110359	505	No Cluster	DUF4150	0 0 i	NN		Cluster 3	IV_VI_DotU	Cluster 37	-	+
1686	Vibrio harveyi HENC-01	168600933	WP_083482618.1	NZ_JH975964.1	1	40087	41604	505	No Cluster	DUF4150	0 0 i	NN		Cluster 3	IV_VI_DotU	Cluster 37	AHH	+
2306	Vibrio parahaemolyticus VIP4-0447	230604577	WP_024703630.1	NZ_AXNS01000094.1	1	30941	32458	505	No Cluster	DUF4150	0 0 i	NN		Cluster 3	IV_VI_DotU	Cluster 37	-	+
1677	Vibrio harveyi ATCC 43516	167704741	WP_081098005.1	NZ_CP014039.2	1	1421847	1423364	505	No Cluster	DUF4150	0 0 i	NN		Cluster 3	IV_VI_DotU	Cluster 37	-	+
1591	Vibrio bivalvicida 605	159103557	WP_054961367.1	NZ_LLEI02000053.1	1	285331	286644	437	No Cluster	PAAR_like superfamily	0 0 i	NN		Cluster 50	-	Cluster 31	AHH	+
1302	Moritella viscosa NVI 4917	130204108	WP_075497684.1	NZ_FRDS01000144.1	1	38502	40010	502	No Cluster	DUF4150	0 0 i	NN		Cluster 3	IV_VI_DotU	Cluster 31	-	+
1684	Vibrio harveyi FDAARGOS_109	168401846	WP_081048709.1	NZ_LOSK02000001.1	-1	2004836	2006344	502	No Cluster	DUF4150	0 0 i	NN		Cluster 3	IV_VI_DotU	Cluster 31	AHH	+
316	Aliivibrio fischeri 5LC	31600338	WP_072054264.1	NZ_CVOI01000001.1	-1	397402	398910	502	No Cluster	DUF4150	0 0 i	NN		Cluster 3	IV_VI_DotU	Cluster 31	AHH	+
318	Aliivibrio fischeri MB15A4	31801401	WP_063658823.1	NZ_LTYZ01000024.1	-1	50965	52464	499	No Cluster	DUF4150	0 0 i	NN		Cluster 3	IV_VI_DotU	Cluster 31	AHH	+
1670	Vibrio diabolicus E0666	167001236	WP_005392622.1	NZ_AMPD01000008.1	-1	82899	84407	502	No Cluster	DUF4150	0 0 i	NN		Cluster 3	IV_VI_DotU	Cluster 31	AHH	+
1657	Vibrio coralliilyticus RE22	165703917	WP_064488417.1	NZ_LGLS01000002.1	1	385198	386706	502	No Cluster	DUF4150	0 0 i	NN		Cluster 38	IclR	Cluster 31	AHH	+
314	Aliivibrio fischeri 5F306	31402261	WP_065640104.1	NZ_MAJP01000026.1	-1	254584	256092	502	No Cluster	DUF4150	0 0 i	NN		Cluster 3	IV_VI_DotU	Cluster 31	AHH	+
320	Aliivibrio fischeri ZF47	32000828	WP_065603775.1	NZ_MAJY01000009.1	-1	322835	324343	502	No Cluster	DUF4150	0 0 i	NN		Cluster 3	IV_VI_DotU	Cluster 31	AHH	+
2312	Vibrio parahaemolyticus VPCR-2009	231204514	WP_079751222.1	NZ_KK081826.1	1	40609	42117	502	No Cluster	DUF4150	0 0 i	NN		Cluster 3	IV_VI_DotU	Cluster 31	AHH	+
1690	Vibrio harveyi NCTC12970	169005020	WP_081048709.1	NZ_UAVF01000035.1	-1	308011	309519	502	No Cluster	DUF4150	0 0 i	NN		Cluster 3	IV_VI_DotU	Cluster 31	AHH	+
1306	Moritella viscosa Vvi-7	130603363	WP_075497684.1	NZ_FRDU01000111.1	1	38505	40013	502	No Cluster	DUF4150	0 0 i	NN		Cluster 3	IV_VI_DotU	Cluster 31	-	+
1305	Moritella viscosa Vvi-11	130503379	WP_075497684.1	NZ_FRDQ01000097.1	1	38726	40234	502	No Cluster	DUF4150	0 0 i	NN		Cluster 3	IV_VI_DotU	Cluster 31	-	+
1298	Moritella viscosa K58	129803455	WP_075497684.1	NZ_FRDT01000101.1	1	38772	40280	502	No Cluster	DUF4150	0 0 i	NN		Cluster 3	IV_VI_DotU	Cluster 31	-	+
1303	Moritella viscosa NVI 5450	130304052	WP_075497684.1	NZ_FPLD01000121.1	-1	97605	99113	502	No Cluster	DUF4150	0 0 i	NN		Cluster 3	IV_VI_DotU	Cluster 31	-	+
2022	Vibrio parahaemolyticus GCSL_R135	202200610	WP_069507628.1	NZ_MISG01000032.1	1	40189	41712	507	No Cluster	DUF4150	0 0 i	NN		Cluster 3	IV_VI_DotU	Cluster 40	-	+
2284	Vibrio parahaemolyticus S145	228403402	WP_025518463.1	NZ_AWIH01000122.1	1	10632	12155	507	No Cluster	DUF4150	0 0 i	NN		Cluster 3	IV_VI_DotU	Cluster 40	-	+
1667	Vibrio diabolicus FDAARGOS_105	166703796	WP_104972409.1	NZ_CP014037.1	1	687674	689197	507	No Cluster	DUF4150	0 0 i	NN		Cluster 3	IV_VI_DotU	Cluster 40	-	+
321	Aliivibrio fischeri MJ11	32103563	WP_012534619.1	NC_011186.1	1	881894	883405	503	No Cluster	DUF4150	0 0 i	NN		Cluster 3	IV_VI_DotU	Cluster 40	-	+
2269	Vibrio parahaemolyticus S121	226901953	WP_025505395.1	NZ_AWJE01000089.1	-1	2072	3595	507	No Cluster	DUF4150	0 0 i	NN		Cluster 3	IV_VI_DotU	Cluster 40	-	+
2010	Vibrio parahaemolyticus FORC_008	201001708	WP_053047830.1	NZ_CP009982.1	-1	1754038	1755561	507	No Cluster	DUF4150	0 0 i	NN		Cluster 3	IV_VI_DotU	Cluster 40	-	+
2278	Vibrio parahaemolyticus S134	227803422	WP_025559228.1	NZ_AWIS01000107.1	1	13862	15385	507	No Cluster	DUF4150	0 0 i	NN		Cluster 3	IV_VI_DotU	Cluster 40	-	+
2265	Vibrio parahaemolyticus S116	226502005	WP_025505395.1	NZ_AWJJ01000096.1	1	10655	12178	507	No Cluster	DUF4150	0 0 i	NN		Cluster 3	IV_VI_DotU	Cluster 40	-	+
2274	Vibrio parahaemolyticus S130	227403453	WP_025559228.1	NZ_AWIW01000114.1	-1	1606	3129	507	No Cluster	DUF4150	0 0 i	NN		Cluster 3	IV_VI_DotU	Cluster 40	-	+
2222	Vibrio parahaemolyticus S057	222203996	WP_025559228.1	NZ_AWLG01000201.1	1	5291	6814	507	No Cluster	DUF4150	0 0 i	NN		Cluster 3	IV_VI_DotU	Cluster 40	-	+
2221	Vibrio parahaemolyticus S056	222103927	WP_025559228.1	NZ_AWLH01000263.1	1	3955	5478	507	No Cluster	DUF4150	0 0 i	NN		Cluster 3	IV_VI_DotU	Cluster 40	-	+
2219	Vibrio parahaemolyticus S054	221902118	WP_025559228.1	NZ_AWLJ01000082.1	-1	1606	3129	507	No Cluster	DUF4150	0 0 i	NN		Cluster 3	IV_VI_DotU	Cluster 40	-	+
2197	Vibrio parahaemolyticus S023	219704301	WP_031792072.1	NZ_AWMM01000329.1	1	1552	3075	507	No Cluster	DUF4150	0 0 i	NN		Cluster 3	IV_VI_DotU	Cluster 40	-	+
2011	Vibrio parahaemolyticus FORC_018	201101709	WP_053047830.1	NZ_CP013826.1	-1	1761429	1762952	507	No Cluster	DUF4150	0 0 i	NN		Cluster 3	IV_VI_DotU	Cluster 40	-	+
704	Cupriavidus taiwanensis Cupriavidus taiwanensis STM 3511	70404423	WP_115689795.1	NZ_LT976869.1	-1	1380281	1381096	271	No Cluster	-	1 0 i82-102o	NN		No Upstream	-	Cluster 11	-	-
706	Cupriavidus taiwanensis Cupriavidus taiwanensis STM 3681	70604504	WP_115689795.1	NZ_LT976915.1	-1	113299	114114	271	No Cluster	-	1 0 i82-102o	NN		No Upstream	-	Cluster 11	-	-
707	Cupriavidus taiwanensis Cupriavidus taiwanensis STM 3711	70704506	WP_115689795.1	NZ_LT976863.1	-1	1379380	1380195	271	No Cluster	-	1 0 i82-102o	NN		No Upstream	-	Cluster 11	-	-
714	Cupriavidus taiwanensis Cupriavidus taiwanensis STM 6150	71404163	WP_116292970.1	NZ_LT976971.1	-1	1210163	1210978	271	No Cluster	-	1 0 i82-102o	NN		No Upstream	-	Cluster 11	-	-
716	Cupriavidus taiwanensis Cupriavidus taiwanensis STM 8560	71604361	WP_116304702.1	NZ_LT976986.1	-1	1232197	1233012	271	No Cluster	-	1 0 i82-102o	NN		No Upstream	-	Cluster 11	-	-
717	Cupriavidus taiwanensis Cupriavidus taiwanensis STM 8561	71704496	WP_116304702.1	NZ_LT976989.1	-1	1378804	1379619	271	No Cluster	-	1 0 i82-102o	NN		No Upstream	-	Cluster 11	-	-
718	Cupriavidus taiwanensis Cupriavidus taiwanensis STM 8564	71804495	WP_116304702.1	NZ_LT976996.1	-1	1373605	1374420	271	No Cluster	-	1 0 i82-102o	NN		No Upstream	-	Cluster 11	-	-
719	Cupriavidus taiwanensis Cupriavidus taiwanensis STM 8565	71904499	WP_116304702.1	NZ_LT976992.1	-1	1380986	1381801	271	No Cluster	-	1 0 i82-102o	NN		No Upstream	-	Cluster 11	-	-
705	Cupriavidus taiwanensis Cupriavidus taiwanensis STM 3679	70504340	WP_115689795.1	NZ_LT984804.1	-1	1159388	1160203	271	No Cluster	-	1 0 i82-102o	NN		No Upstream	-	Cluster 11	-	-
723	Cupriavidus taiwanensis Cupriavidus taiwanensis TPIG 6a	72304840	WP_116325397.1	NZ_LT977074.1	-1	1668718	1669533	271	No Cluster	-	1 0 i82-102o	NN		No Upstream	-	Cluster 11	-	-
724	Cupriavidus taiwanensis Cupriavidus taiwanensis TPUD 27.6	72404422	WP_115689795.1	NZ_LT977000.1	-1	1232894	1233709	271	No Cluster	-	1 0 i82-102o	NN		No Upstream	-	Cluster 11	-	-
1495	Ralstonia solanacearum SL3103	149503818	WP_118941068.1	NZ_CP022791.1	-1	737546	738538	330	No Cluster	-	1 0 i82-102o	NN		Cluster 5	VgrG, COG4253	Cluster 11	-	-
725	Cupriavidus taiwanensis Cupriavidus taiwanensis ip2.30/pp 2.30	72504217	WP_116292970.1	NZ_LT977068.1	-1	1215221	1216036	271	No Cluster	-	1 0 i82-102o	NN		No Upstream	-	Cluster 11	-	-
1431	Pseudovibrio axinellae DSM 24994	143104517	WP_068009050.1	NZ_FOFM01000047.1	-1	2108	3463	451	No Cluster	-	1 0 o238-259i	NN		Cluster 14	DUF4123	Cluster 32	-	+
1433	Pseudovibrio sp. Ad13	143303429	WP_063318964.1	NZ_LMCC01000014.1	-1	33284	34639	451	No Cluster	-	1 0 o238-259i	NN		Cluster 14	DUF4123	Cluster 32	-	+
1436	Pseudovibrio sp. Ad46	143600873	WP_063292564.1	NZ_LMCG01000016.1	-1	7675	9030	451	No Cluster	-	1 0 o238-259i	NN		Cluster 14	DUF4123	Cluster 32	-	+
1437	Pseudovibrio sp. Ad5	143702770	WP_063292564.1	NZ_LMCH01000028.1	1	4685	6040	451	No Cluster	-	1 0 o238-259i	NN		Cluster 14	DUF4123	Cluster 32	-	+
1441	Pseudovibrio sp. WM33	144104038	WP_063301443.1	NZ_LMCK01000112.1	1	2642	3997	451	No Cluster	-	1 0 o238-259i	NN		Cluster 14	DUF4123	Cluster 32	-	+
1535	Roseibium sp. TrichSKD4	153503387	WP_009468104.1	NZ_GL476319.1	-1	139131	140480	449	No Cluster	-	1 0 o234-255i	NN		Cluster 14	DUF4123	Cluster 32	-	+
1432	Pseudovibrio sp. AU243	143200765	WP_109314618.1	NZ_OMPG01000008.1	-1	16683	18038	451	No Cluster	-	1 0 o238-259i	NN		Cluster 14	DUF4123	Cluster 32	-	+
1430	Pseudovibrio axinellae Ad2	143003523	WP_068009050.1	NZ_LMCB01000071.1	1	1986	3341	451	No Cluster	-	1 0 o238-259i	NN		Cluster 14	DUF4123	Cluster 32	-	+
1440	Pseudovibrio sp. W64	144003557	WP_063304442.1	NZ_LMCI01000038.1	1	290114	291469	451	No Cluster	-	1 0 o238-259i	NN		Cluster 14	DUF4123	Cluster 34	HNHc superfamily	+
1435	Pseudovibrio sp. Ad37	143504242	WP_063297835.1	NZ_LMCF01000198.1	-1	9599	10954	451	No Cluster	-	1 0 o238-259i	NN		Cluster 14	DUF4123	Cluster 34	HNHc superfamily	+
1438	Pseudovibrio sp. Alg231-02 Pseudovibrio sp. Alg231_02	143804484	WP_108820139.1	NZ_FREX01000010.1	-1	220969	222324	451	No Cluster	-	1 0 o238-259i	NN		Cluster 14	DUF4123	Cluster 34	HNHc superfamily	+
1439	Pseudovibrio sp. POLY-S9	143900842	WP_057461478.1	NZ_LCWX01000060.1	1	1719	3110	463	No Cluster	-	1 0 o250-271i	NN		Cluster 14	DUF4123	Cluster 34	HNHc superfamily	+
1434	Pseudovibrio sp. Ad26	143403267	WP_063311300.1	NZ_LMCE01000063.1	-1	226257	227612	451	No Cluster	-	1 0 o238-259i	NN		Cluster 14	DUF4123	Cluster 34	HNHc superfamily	+
1729	Vibrio neptunius S2394	172900760	WP_045974348.1	NZ_JXXU01000009.1	1	58817	60349	510	No Cluster	DUF4150	0 0 i	NN		Cluster 122	PI-PLCc_GDPD_SF superfamily	Cluster 39	-	+
1706	Vibrio jasicida ABR3-11	170600092	WP_045406877.1	NZ_MSCF01000001.1	1	130479	132008	509	No Cluster	DUF4150	0 0 i	NN		Cluster 3	IV_VI_DotU	Cluster 39	-	+
1704	Vibrio jasicida 201212A	170403303	WP_045406877.1	NZ_BBLA01000042.1	-1	125405	126934	509	No Cluster	DUF4150	0 0 i	NN		Cluster 3	IV_VI_DotU	Cluster 39	-	+
1744	Vibrio ostreicida UCD-KL16	174401799	WP_076588409.1	NZ_MPHM01000005.1	-1	160715	162247	510	No Cluster	DUF4150	0 0 i	NN		Cluster 121	HAD_YbiV-Like	Cluster 39	-	+
1655	Vibrio coralliilyticus 58	165500786	WP_065740442.1	NZ_CP016556.1	1	876701	878230	509	No Cluster	DUF4150	0 0 i	NN		Cluster 38	IclR	Cluster 39	-	+
1452	Rahnella aquatilis HX2	145204614	WP_041673388.1	NC_017060.1	1	149589	149891	100	No Cluster	-	0 0 i	NN		No Upstream	-	Cluster 69	-	-
750	Enterobacter bugandensis GN04787	75004383	WP_063438496.1	NZ_LVTS01000044.1	1	154018	154728	236	No Cluster	-	1 0 o86-107i	NN		Cluster 6	VgrG superfamily, COG4253	Cluster 69	-	+
842	Halomonas huangheensis BJGMM-B45	84201809	WP_021817703.1	NZ_CP013106.1	-1	2048646	2049596	316	No Cluster	-	0 0 i	NN		Cluster 103	VgrG superfamily, T6SS_Vgr, COG4253	Cluster 121	-	+
841	Halomonas huangheensis BJGMM-B45	84100755	WP_021817703.1	NZ_AVBC01000016.1	1	56198	57148	316	No Cluster	-	0 0 i	NN		Cluster 103	VgrG superfamily, T6SS_Vgr, COG4253	Cluster 121	-	+
1286	Mastigocoleus testarum BC008	128600147	WP_027846915.1	NZ_LMTZ01000001.1	-1	212373	212555	60	No Cluster	-	0 0 i	NN		Cluster 55	-	Cluster 64	-	-
691	Clostridium sp. chh4-2	69101863	WP_103227619.1	NZ_PKUU01000007.1	1	135081	136106	341	No Cluster	-	0 0 i	NN		Cluster 86	DUF4176	Cluster 82	-	+
1363	Pseudoalteromonas denitrificans DSM 6059	136302465	WP_091984270.1	NZ_FOLO01000018.1	1	3031	3498	155	No Cluster	-	0 0 i	NN		Cluster 57	-	Cluster 90	-	-
1294	Moraxella lacunata NCTC7911	129401995	WP_115247934.1	NZ_UGQC01000001.1	-1	2121763	2122530	255	No Cluster	-	2 0 i42-65o94-115i	NN		Cluster 17	VgrG superfamily, T6SS_Vgr, DUF2345	Cluster 99	HTH_Tnp_IS630 superfamily	+
1558	Sorangium cellulosum So0157-2	155808095	WP_044986569.1	NC_021658.1	-1	10961534	10963186	550	No Cluster	Rhs_assc_core	0 0 i	NN		No Upstream	-	Cluster 114	-	-
1284	Massilia sp. Root418	128401143	WP_056392213.1	NZ_LMEC01000002.1	-1	3129	3485	118	No Cluster	-	0 0 i	NN		Cluster 10	VgrG superfamily, T6SS_Vgr, COG4253	Cluster 118	-	+
2348	Vibrio tasmaniensis LGP32	234800922	WP_012600842.1	NC_011744.2	-1	1083767	1084411	214	No Cluster	-	0 0 i	NN		Cluster 43	-	Cluster 123	AHH	-
1361	Photobacterium galatheae S2753	136102239	WP_051642033.1	NZ_JMIB01000023.1	-1	40588	42312	574	No Cluster	-	1 0 o481-501i	NN		Cluster 119	Methyltransf_25	Cluster 124	-	+
1474	Ralstonia solanacearum CQPS-1	147404975	WP_058908675.1	NZ_CP016915.1	1	1788907	1789911	334	No Cluster	-	1 0 i82-102o	NN		No Upstream	-	Cluster 126	IS5	-
317	Aliivibrio fischeri KB1A98	31703015	WP_063646015.1	NZ_LTYV01000031.1	-1	1762	3282	506	No Cluster	DUF4150	0 0 i	NN		Cluster 3	IV_VI_DotU	Cluster 127	AHH	+
1429	Pseudovibrio ascidiaceicola DSM 16392	142903589	WP_093521575.1	NZ_FOSK01000010.1	1	1863	3221	452	No Cluster	-	1 0 o238-259i	NN		Cluster 14	DUF4123	Cluster 128	HNHc superfamily	+
1295	Moritella viscosa -	129502832	WP_045110911.1	NZ_LN554852.1	-1	3190114	3191619	501	No Cluster	DUF4150	0 0 i	NN		Cluster 3	IV_VI_DotU	Cluster 134	-	+
1315	Neisseria sp. HMSC065C04	131501350	WP_070765346.1	NZ_KV820415.1	-1	65698	66255	185	No Cluster	-	0 0 i	NN		No Upstream	-	Cluster 136	Ntox15 superfamily	-
1365	Pseudoalteromonas piscicida 36Y_RITHPW	136502830	WP_099642740.1	NZ_NKHF01000064.1	-1	1770	2018	82	No Cluster	-	1 0 o32-54i	NN		No Upstream	-	Cluster 139	Ntox15 superfamily	-
333	Aquitalea magnusonii H3	33301560	WP_089084130.1	NZ_AP018823.1	1	1691267	1691974	235	No Cluster	-	1 0 i78-98o	NN		Cluster 126	HTH superfamily, HTH_21 superfamily	Cluster 143	-	+
860	Janthinobacterium sp. BJB312	86002910	WP_099402340.1	NZ_PDZM01000006.1	1	232685	233146	153	No Cluster	-	0 0 i	NN		Cluster 131	MviM superfamily	Cluster 144	-	+
730	Cystobacter fuscus DSM 2262	73009843	WP_051256869.1	NZ_ANAH02000075.1	1	35917	36327	136	No Cluster	-	1 0 o69-90i	NN		No Upstream	-	Cluster 167	YjbI	+
806	Escherichia coli 2d8A	80603609	WP_001606041.1	NZ_CDQY01000243.1	-1	1447	2910	487	Cluster 4	-	1 0 o97-121i	NN		Cluster 6	VgrG superfamily, COG4253	Cluster 16	-	+
825	Escherichia coli MOD1-EC6891	82500860	WP_101766835.1	NZ_NOOZ01000003.1	-1	181874	183325	483	Cluster 4	-	1 0 o93-117i	NN		Cluster 6	VgrG superfamily, COG4253	Cluster 16	-	+
826	Escherichia coli MOD1-EC6963	82601867	WP_076795309.1	NZ_NONJ01000007.1	-1	183038	184501	487	Cluster 4	-	1 0 o97-121i	NN		Cluster 6	VgrG superfamily, COG4253	Cluster 16	-	+
827	Escherichia coli MOD1-EC6976	82701207	WP_076795309.1	NZ_NOMX01000003.1	-1	352057	353520	487	Cluster 4	-	1 0 o97-121i	NN		Cluster 6	VgrG superfamily, COG4253	Cluster 16	-	+
805	Escherichia coli -	80502839	WP_001606041.1	NZ_CCBY01000083.1	1	5664	7127	487	Cluster 4	-	1 0 o97-121i	NN		Cluster 6	VgrG superfamily, COG4253	Cluster 16	-	+
829	Escherichia coli STEC 2564	82904216	WP_101766835.1	NZ_LOIG01000204.1	-1	10002	11453	483	Cluster 4	-	1 0 o93-117i	NN		Cluster 6	VgrG superfamily, COG4253	Cluster 16	-	+
830	Escherichia coli UPEC_005	83000131	WP_001606041.1	NZ_JSVM01000001.1	1	137583	139046	487	Cluster 4	-	1 0 o97-121i	NN		Cluster 6	VgrG superfamily, COG4253	Cluster 16	-	+
831	Escherichia coli APEC O2	83100295	WP_001606041.1	NZ_LSZR01000004.1	-1	1540	3003	487	Cluster 4	-	1 0 o97-121i	NN		No Upstream	-	Cluster 16	-	+
832	Escherichia coli HVH 9 (4-6942539)	83202936	WP_001606041.1	NZ_KE698882.1	1	2710299	2711762	487	Cluster 4	-	1 0 o97-121i	NN		Cluster 6	VgrG superfamily, COG4253	Cluster 16	-	+
833	Escherichia coli KTE165	83300192	WP_001606041.1	NZ_KB733141.1	1	192648	194111	487	Cluster 4	-	1 0 o97-121i	NN		Cluster 6	VgrG superfamily, COG4253	Cluster 16	-	+
823	Escherichia coli MOD1-EC6529	82300515	WP_101766835.1	NZ_NLVO01000002.1	-1	181957	183408	483	Cluster 4	-	1 0 o93-117i	NN		Cluster 6	VgrG superfamily, COG4253	Cluster 16	-	+
822	Escherichia coli MOD1-EC6433	82202092	WP_101766835.1	NZ_NNWF01000009.1	-1	178711	180162	483	Cluster 4	-	1 0 o93-117i	NN		Cluster 6	VgrG superfamily, COG4253	Cluster 16	-	+
821	Escherichia coli MOD1-EC6382	82104055	WP_101766835.1	NZ_NMIG01000089.1	1	12048	13499	483	Cluster 4	-	1 0 o93-117i	NN		Cluster 6	VgrG superfamily, COG4253	Cluster 16	-	+
819	Escherichia coli MOD1-EC5432	81901191	WP_101766835.1	NZ_NODW01000003.1	1	11628	13079	483	Cluster 4	-	1 0 o93-117i	NN		Cluster 6	VgrG superfamily, COG4253	Cluster 16	-	+
818	Escherichia coli KCRI-521	81801639	WP_101766835.1	NZ_UEMK01000010.1	1	75594	77045	483	Cluster 4	-	1 0 o93-117i	NN		Cluster 6	VgrG superfamily, COG4253	Cluster 16	-	+
817	Escherichia coli ICBEcBL-II-13	81702113	WP_076795309.1	NZ_MTPS01000158.1	1	3843	5306	487	Cluster 4	-	1 0 o97-121i	NN		Cluster 6	VgrG superfamily, COG4253	Cluster 16	-	+
816	Escherichia coli FHI72	81605134	WP_101766835.1	NZ_LM996882.1	1	530166	531617	483	Cluster 4	-	1 0 o93-117i	NN		Cluster 6	VgrG superfamily, COG4253	Cluster 16	-	+
815	Escherichia coli E. coli	81503876	WP_101766835.1	NZ_CCQY01000215.1	1	12117	13568	483	Cluster 4	-	1 0 o93-117i	NN		Cluster 6	VgrG superfamily, COG4253	Cluster 16	-	+
814	Escherichia coli E. coli	81403831	WP_101766835.1	NZ_CCQT01000137.1	1	8810	10261	483	Cluster 4	-	1 0 o93-117i	NN		Cluster 6	VgrG superfamily, COG4253	Cluster 16	-	+
813	Escherichia coli E. coli	81301834	WP_101766835.1	NZ_CCQQ01000034.1	1	12103	13554	483	Cluster 4	-	1 0 o93-117i	NN		Cluster 6	VgrG superfamily, COG4253	Cluster 16	-	+
340	Brenneria goodwinii FRB141	34000516	WP_095833513.1	NZ_CP014137.1	1	597537	599003	488	Cluster 4	-	1 0 o87-111i	NN		Cluster 6	VgrG superfamily, T6SS_Vgr, DUF2345	Cluster 16	-	+
341	Brenneria goodwinii FRB141	34103554	WP_095833513.1	NZ_MJLX01000058.1	-1	29511	30977	488	Cluster 4	-	1 0 o87-111i	NN		Cluster 6	VgrG superfamily, T6SS_Vgr, DUF2345	Cluster 16	-	+
342	Brenneria goodwinii FRB171	34201603	WP_121589020.1	NZ_MJLY01000011.1	1	17255	18739	494	Cluster 4	-	1 0 o87-111i	NN		Cluster 6	VgrG superfamily, T6SS_Vgr, DUF2345	Cluster 16	-	+
343	Brenneria goodwinii OBR1	34301581	WP_048636952.1	NZ_CGIG01000001.1	1	1833506	1834960	484	Cluster 4	-	1 0 o87-111i	NN		Cluster 6	VgrG superfamily, T6SS_Vgr, DUF2345	Cluster 16	-	+
1258	Klebsiella sp. PO552	125800152	WP_025713299.1	NZ_NFVM01000001.1	1	166809	168260	483	Cluster 4	-	1 0 o93-117i	NN		Cluster 6	VgrG superfamily, T6SS_Vgr, DUF2345	Cluster 16	-	+
1257	Klebsiella sp. MS 92-3	125703776	WP_009485629.1	NZ_GL882830.1	1	8009	9460	483	Cluster 4	-	1 0 o93-117i	NN		Cluster 6	VgrG superfamily, T6SS_Vgr, DUF2345	Cluster 16	-	+
1255	Klebsiella sp. 10982	125503767	WP_025713299.1	NZ_AKYX01000045.1	1	32425	33876	483	Cluster 4	-	1 0 o93-117i	NN		Cluster 6	VgrG superfamily, T6SS_Vgr, DUF2345	Cluster 16	-	+
1254	Klebsiella quasivariicola KPN1705	125401026	WP_025713299.1	NZ_CP022823.1	-1	1026307	1027758	483	Cluster 4	-	1 0 o93-117i	NN		Cluster 6	VgrG superfamily, T6SS_Vgr, DUF2345	Cluster 16	-	+
1253	Klebsiella quasivariicola EuSCAPE_IT371	125303275	WP_025713299.1	NZ_UJZG01000009.1	1	162381	163832	483	Cluster 4	-	1 0 o93-117i	NN		No Upstream	-	Cluster 16	-	+
1251	Klebsiella quasivariicola EuSCAPE_EE019	125101153	WP_025713299.1	NZ_UJYW01000002.1	-1	222555	224006	483	Cluster 4	-	1 0 o93-117i	NN		Cluster 6	VgrG superfamily, T6SS_Vgr, DUF2345	Cluster 16	-	+
1250	Klebsiella pneumoniae subsp. pneumoniae MGH 78578 ATCC 700721; MGH 78578	125003326	WP_015958905.1	NC_009648.1	1	3482649	3484100	483	Cluster 4	-	1 0 o93-117i	NN		Cluster 6	VgrG superfamily, T6SS_Vgr, DUF2345	Cluster 16	-	+
1249	Klebsiella pneumoniae subsp. pneumoniae WCHKP020117	124901054	WP_015958905.1	NZ_PWAI01000001.1	-1	1035341	1036792	483	Cluster 4	-	1 0 o93-117i	NN		Cluster 6	VgrG superfamily, T6SS_Vgr, DUF2345	Cluster 16	-	+
1248	Klebsiella pneumoniae subsp. pneumoniae SCKP020078	124800833	WP_032104126.1	NZ_NWEC01000002.1	-1	191184	192635	483	Cluster 4	-	1 0 o93-117i	NN		Cluster 6	VgrG superfamily, T6SS_Vgr, DUF2345	Cluster 16	-	+
1247	Klebsiella pneumoniae subsp. pneumoniae M1A	124701249	WP_015958905.1	NZ_PEHI01000002.1	1	274945	276396	483	Cluster 4	-	1 0 o93-117i	NN		Cluster 6	VgrG superfamily, T6SS_Vgr, DUF2345	Cluster 16	-	+
1246	Klebsiella pneumoniae subsp. pneumoniae KP_DC	124604092	WP_015958905.1	NZ_NJGM01000024.1	-1	119443	120894	483	Cluster 4	-	1 0 o93-117i	NN		Cluster 6	VgrG superfamily, T6SS_Vgr, DUF2345	Cluster 16	-	+
1245	Klebsiella pneumoniae subsp. pneumoniae KPPSTH02	124502097	WP_032104126.1	NZ_NQEJ01000025.1	-1	169577	171028	483	Cluster 4	-	1 0 o93-117i	NN		Cluster 6	VgrG superfamily, T6SS_Vgr, DUF2345	Cluster 16	-	+
1244	Klebsiella pneumoniae subsp. pneumoniae KPH+04	124403037	WP_015958905.1	NZ_NQCH01000043.1	1	175180	176631	483	Cluster 4	-	1 0 o93-117i	NN		Cluster 6	VgrG superfamily, T6SS_Vgr, DUF2345	Cluster 16	-	+
343	Brenneria goodwinii OBR1	34302767	WP_048637989.1	NZ_CGIG01000001.1	1	3226969	3228444	491	Cluster 4	-	1 0 o87-111i	NN		Cluster 6	VgrG superfamily, T6SS_Vgr, DUF2345	Cluster 16	-	+
1243	Klebsiella pneumoniae subsp. pneumoniae KP48	124301035	WP_015958905.1	NZ_LKAB01000002.1	-1	191073	192524	483	Cluster 4	-	1 0 o93-117i	NN		Cluster 6	VgrG superfamily, T6SS_Vgr, DUF2345	Cluster 16	-	+
1242	Klebsiella pneumoniae subsp. pneumoniae DG7172	124201488	WP_015958905.1	NZ_PQUB01000003.1	-1	190622	192073	483	Cluster 4	-	1 0 o93-117i	NN		Cluster 6	VgrG superfamily, T6SS_Vgr, DUF2345	Cluster 16	-	+
1241	Klebsiella pneumoniae subsp. pneumoniae CRK0389	124102358	WP_015958905.1	NZ_PTGZ02000065.1	1	173326	174777	483	Cluster 4	-	1 0 o93-117i	NN		Cluster 6	VgrG superfamily, T6SS_Vgr, DUF2345	Cluster 16	-	+
1240	Klebsiella pneumoniae subsp. pneumoniae CRK0384	124002168	WP_015958905.1	NZ_PTGU02000039.1	1	173326	174777	483	Cluster 4	-	1 0 o93-117i	NN		Cluster 6	VgrG superfamily, T6SS_Vgr, DUF2345	Cluster 16	-	+
811	Escherichia coli 753_ECOL	81103844	WP_001606041.1	NZ_JUUK01000202.1	1	12404	13867	487	Cluster 4	-	1 0 o97-121i	NN		Cluster 6	VgrG superfamily, COG4253	Cluster 16	-	+
1239	Klebsiella pneumoniae subsp. pneumoniae CRK0382	123905430	WP_015958905.1	NZ_PTGS02000125.1	1	173326	174777	483	Cluster 4	-	1 0 o93-117i	NN		Cluster 6	VgrG superfamily, T6SS_Vgr, DUF2345	Cluster 16	-	+
810	Escherichia coli 742_ECOL	81000459	WP_001606041.1	NZ_JUUW01000027.1	1	12404	13867	487	Cluster 4	-	1 0 o97-121i	NN		Cluster 6	VgrG superfamily, COG4253	Cluster 16	-	+
1238	Klebsiella pneumoniae subsp. pneumoniae CRK0381	123803187	WP_015958905.1	NZ_PTGR02000079.1	1	173328	174779	483	Cluster 4	-	1 0 o93-117i	NN		Cluster 6	VgrG superfamily, T6SS_Vgr, DUF2345	Cluster 16	-	+
867	Klebsiella pneumoniae -	86703204	WP_015958905.1	NZ_CCFP01000018.1	-1	143897	145348	483	Cluster 4	-	1 0 o93-117i	NN		Cluster 6	VgrG superfamily, T6SS_Vgr, DUF2345	Cluster 16	-	+
868	Klebsiella pneumoniae -	86800757	WP_015958905.1	NZ_CCFW01000005.1	1	32296	33747	483	Cluster 4	-	1 0 o93-117i	NN		Cluster 6	VgrG superfamily, T6SS_Vgr, DUF2345	Cluster 16	-	+
869	Klebsiella pneumoniae -	86902257	WP_015958905.1	NZ_CCJA01000016.1	1	96644	98095	483	Cluster 4	-	1 0 o93-117i	NN		Cluster 6	VgrG superfamily, T6SS_Vgr, DUF2345	Cluster 16	-	+
870	Klebsiella pneumoniae -	87001771	WP_015958905.1	NZ_CCGO01000005.1	-1	143892	145343	483	Cluster 4	-	1 0 o93-117i	NN		Cluster 6	VgrG superfamily, T6SS_Vgr, DUF2345	Cluster 16	-	+
871	Klebsiella pneumoniae -	87101940	WP_015958905.1	NZ_CCHH01000018.1	1	65318	66769	483	Cluster 4	-	1 0 o93-117i	NN		Cluster 6	VgrG superfamily, T6SS_Vgr, DUF2345	Cluster 16	-	+
872	Klebsiella pneumoniae -	87201570	WP_015958905.1	NZ_CCHN01000006.1	1	208758	210209	483	Cluster 4	-	1 0 o93-117i	NN		Cluster 6	VgrG superfamily, T6SS_Vgr, DUF2345	Cluster 16	-	+
873	Klebsiella pneumoniae -	87300143	WP_015958905.1	NZ_CCIL01000001.1	-1	143884	145335	483	Cluster 4	-	1 0 o93-117i	NN		Cluster 6	VgrG superfamily, T6SS_Vgr, DUF2345	Cluster 16	-	+
874	Klebsiella pneumoniae -	87404210	WP_015958905.1	NZ_CCIP01000028.1	1	94388	95839	483	Cluster 4	-	1 0 o93-117i	NN		Cluster 6	VgrG superfamily, T6SS_Vgr, DUF2345	Cluster 16	-	+
875	Klebsiella pneumoniae 1009100	87501596	WP_032415479.1	NZ_RDWR01000006.1	1	190957	192408	483	Cluster 4	-	1 0 o93-117i	NN		Cluster 6	VgrG superfamily, T6SS_Vgr, DUF2345	Cluster 16	-	+
876	Klebsiella pneumoniae 2L7_Kp	87600257	WP_015958905.1	NZ_QQQK01000001.1	1	266445	267896	483	Cluster 4	-	1 0 o93-117i	NN		Cluster 6	VgrG superfamily, T6SS_Vgr, DUF2345	Cluster 16	-	+
877	Klebsiella pneumoniae 325	87702267	WP_032104126.1	NZ_JQGN01000018.1	1	8067	9518	483	Cluster 4	-	1 0 o93-117i	NN		Cluster 6	VgrG superfamily, T6SS_Vgr, DUF2345	Cluster 16	-	+
1237	Klebsiella pneumoniae subsp. pneumoniae CRK0380	123704713	WP_015958905.1	NZ_PTGQ02000113.1	1	173327	174778	483	Cluster 4	-	1 0 o93-117i	NN		Cluster 6	VgrG superfamily, T6SS_Vgr, DUF2345	Cluster 16	-	+
879	Klebsiella pneumoniae 4300STDY6470416	87900472	WP_015958905.1	NZ_UFEN01000001.1	1	484701	486152	483	Cluster 4	-	1 0 o93-117i	NN		Cluster 6	VgrG superfamily, T6SS_Vgr, DUF2345	Cluster 16	-	+
880	Klebsiella pneumoniae 4300STDY6470442	88001975	WP_114456436.1	NZ_UFHH01000003.1	-1	175548	176999	483	Cluster 4	-	1 0 o93-117i	NN		Cluster 6	VgrG superfamily, T6SS_Vgr, DUF2345	Cluster 16	-	+
881	Klebsiella pneumoniae 4300STDY6470472	88100171	WP_015958905.1	NZ_UFFT01000001.1	-1	169217	170668	483	Cluster 4	-	1 0 o93-117i	NN		Cluster 6	VgrG superfamily, T6SS_Vgr, DUF2345	Cluster 16	-	+
882	Klebsiella pneumoniae 4300STDY6636949	88201898	WP_015958905.1	NZ_UFAW01000003.1	1	270091	271542	483	Cluster 4	-	1 0 o93-117i	NN		Cluster 6	VgrG superfamily, T6SS_Vgr, DUF2345	Cluster 16	-	+
883	Klebsiella pneumoniae 4300STDY6636958	88302174	WP_015958905.1	NZ_UFAY01000003.1	1	270089	271540	483	Cluster 4	-	1 0 o93-117i	NN		Cluster 6	VgrG superfamily, T6SS_Vgr, DUF2345	Cluster 16	-	+
884	Klebsiella pneumoniae 4300STDY6636964	88401786	WP_015958905.1	NZ_UFBI01000003.1	1	270073	271524	483	Cluster 4	-	1 0 o93-117i	NN		Cluster 6	VgrG superfamily, T6SS_Vgr, DUF2345	Cluster 16	-	+
885	Klebsiella pneumoniae 4300STDY6636967	88501309	WP_015958905.1	NZ_UFBP01000003.1	1	270090	271541	483	Cluster 4	-	1 0 o93-117i	NN		Cluster 6	VgrG superfamily, T6SS_Vgr, DUF2345	Cluster 16	-	+
886	Klebsiella pneumoniae 4300STDY6636969	88602104	WP_015958905.1	NZ_UFCE01000003.1	-1	190643	192094	483	Cluster 4	-	1 0 o93-117i	NN		Cluster 6	VgrG superfamily, T6SS_Vgr, DUF2345	Cluster 16	-	+
809	Escherichia coli 740_ECOL	80900664	WP_001606041.1	NZ_JUUY01000021.1	-1	127496	128959	487	Cluster 4	-	1 0 o97-121i	NN		Cluster 6	VgrG superfamily, COG4253	Cluster 16	-	+
888	Klebsiella pneumoniae 4300STDY6636973	88802903	WP_015958905.1	NZ_UFBT01000004.1	1	250431	251882	483	Cluster 4	-	1 0 o93-117i	NN		Cluster 6	VgrG superfamily, T6SS_Vgr, DUF2345	Cluster 16	-	+
889	Klebsiella pneumoniae 4300STDY6636979	88901899	WP_015958905.1	NZ_UFBW01000002.1	1	757986	759437	483	Cluster 4	-	1 0 o93-117i	NN		Cluster 6	VgrG superfamily, T6SS_Vgr, DUF2345	Cluster 16	-	+
890	Klebsiella pneumoniae 4300STDY6636990	89000581	WP_015958905.1	NZ_UFBS01000001.1	-1	565035	566486	483	Cluster 4	-	1 0 o93-117i	NN		Cluster 6	VgrG superfamily, T6SS_Vgr, DUF2345	Cluster 16	-	+
891	Klebsiella pneumoniae 4300STDY7045916	89102709	WP_015958905.1	NZ_UFPP01000003.1	-1	175548	176999	483	Cluster 4	-	1 0 o93-117i	NN		Cluster 6	VgrG superfamily, T6SS_Vgr, DUF2345	Cluster 16	-	+
892	Klebsiella pneumoniae 50700924	89204867	WP_015958905.1	NZ_LNIB01000084.1	-1	236263	237714	483	Cluster 4	-	1 0 o93-117i	NN		Cluster 6	VgrG superfamily, T6SS_Vgr, DUF2345	Cluster 16	-	+
893	Klebsiella pneumoniae 56	89300488	WP_015958905.1	NZ_NGWV01000019.1	1	8150	9601	483	Cluster 4	-	1 0 o93-117i	NN		Cluster 6	VgrG superfamily, T6SS_Vgr, DUF2345	Cluster 16	-	+
894	Klebsiella pneumoniae 58	89400864	WP_015958905.1	NZ_NGWT01000032.1	1	8042	9493	483	Cluster 4	-	1 0 o93-117i	NN		Cluster 6	VgrG superfamily, T6SS_Vgr, DUF2345	Cluster 16	-	+
895	Klebsiella pneumoniae 5R	89500324	WP_015958905.1	NZ_QITJ01000002.1	1	7973	9424	483	Cluster 4	-	1 0 o93-117i	NN		Cluster 6	VgrG superfamily, T6SS_Vgr, DUF2345	Cluster 16	-	+
896	Klebsiella pneumoniae 616	89600958	WP_015958905.1	NZ_CP026495.1	-1	954776	956227	483	Cluster 4	-	1 0 o93-117i	NN		Cluster 6	VgrG superfamily, T6SS_Vgr, DUF2345	Cluster 16	-	+
897	Klebsiella pneumoniae 67	89704209	WP_015958905.1	NZ_NGWK01000096.1	-1	192388	193839	483	Cluster 4	-	1 0 o93-117i	NN		Cluster 6	VgrG superfamily, T6SS_Vgr, DUF2345	Cluster 16	-	+
898	Klebsiella pneumoniae AK_991	89802107	WP_032104126.1	NZ_NFYL01000014.1	1	159105	160556	483	Cluster 4	-	1 0 o93-117i	NN		Cluster 6	VgrG superfamily, T6SS_Vgr, DUF2345	Cluster 16	-	+
899	Klebsiella pneumoniae AR_0126	89904919	WP_015958905.1	NZ_CP021740.1	1	5045659	5047110	483	Cluster 4	-	1 0 o93-117i	NN		Cluster 6	VgrG superfamily, T6SS_Vgr, DUF2345	Cluster 16	-	+
900	Klebsiella pneumoniae AUH-KIMP159	90001504	WP_015958905.1	NZ_NICB01000003.1	1	265922	267373	483	Cluster 4	-	1 0 o93-117i	NN		Cluster 6	VgrG superfamily, T6SS_Vgr, DUF2345	Cluster 16	-	+
901	Klebsiella pneumoniae AUH-KIMP192	90101920	WP_015958905.1	NZ_NICI01000004.1	1	266482	267933	483	Cluster 4	-	1 0 o93-117i	NN		Cluster 6	VgrG superfamily, T6SS_Vgr, DUF2345	Cluster 16	-	+
902	Klebsiella pneumoniae AUH-KIMP328	90202818	WP_015958905.1	NZ_NICU01000004.1	-1	169219	170670	483	Cluster 4	-	1 0 o93-117i	NN		Cluster 6	VgrG superfamily, T6SS_Vgr, DUF2345	Cluster 16	-	+
903	Klebsiella pneumoniae AUH-KIMP447	90301216	WP_015958905.1	NZ_NICX01000002.1	1	261249	262700	483	Cluster 4	-	1 0 o93-117i	NN		Cluster 6	VgrG superfamily, T6SS_Vgr, DUF2345	Cluster 16	-	+
904	Klebsiella pneumoniae AUH_IMP485	90401826	WP_015958905.1	NZ_NWBX01000003.1	1	265061	266512	483	Cluster 4	-	1 0 o93-117i	NN		Cluster 6	VgrG superfamily, T6SS_Vgr, DUF2345	Cluster 16	-	+
905	Klebsiella pneumoniae B13	90500650	WP_032104126.1	NZ_PXYF01000002.1	-1	183466	184917	483	Cluster 4	-	1 0 o93-117i	NN		Cluster 6	VgrG superfamily, T6SS_Vgr, DUF2345	Cluster 16	-	+
906	Klebsiella pneumoniae BH3183	90602204	WP_032104126.1	NZ_NFYE01000012.1	1	260006	261457	483	Cluster 4	-	1 0 o93-117i	NN		Cluster 6	VgrG superfamily, T6SS_Vgr, DUF2345	Cluster 16	-	+
907	Klebsiella pneumoniae BO2	90701035	WP_015958905.1	NZ_NCVX01000029.1	1	13838	15289	483	Cluster 4	-	1 0 o93-117i	NN		Cluster 6	VgrG superfamily, T6SS_Vgr, DUF2345	Cluster 16	-	+
908	Klebsiella pneumoniae CAB1354	90804478	WP_015958905.1	NZ_NFYB01000045.1	1	160528	161979	483	Cluster 4	-	1 0 o93-117i	NN		Cluster 6	VgrG superfamily, T6SS_Vgr, DUF2345	Cluster 16	-	+
909	Klebsiella pneumoniae CAV1016	90904226	WP_015958905.1	NZ_CP017934.1	-1	4309488	4310939	483	Cluster 4	-	1 0 o93-117i	NN		Cluster 6	VgrG superfamily, T6SS_Vgr, DUF2345	Cluster 16	-	+
910	Klebsiella pneumoniae CFSAN044564	91003387	WP_015958905.1	NZ_MAGK01000056.1	-1	190625	192076	483	Cluster 4	-	1 0 o93-117i	NN		Cluster 6	VgrG superfamily, T6SS_Vgr, DUF2345	Cluster 16	-	+
911	Klebsiella pneumoniae CIV-4	91104184	WP_087607150.1	NZ_MRBE01000029.1	1	8061	9512	483	Cluster 4	-	1 0 o93-117i	NN		Cluster 6	VgrG superfamily, T6SS_Vgr, DUF2345	Cluster 16	-	+
912	Klebsiella pneumoniae COL-Kpn100	91201919	WP_015958905.1	NZ_NCPA01000004.1	1	273713	275164	483	Cluster 4	-	1 0 o93-117i	NN		Cluster 6	VgrG superfamily, T6SS_Vgr, DUF2345	Cluster 16	-	+
913	Klebsiella pneumoniae COL-Kpn107	91305073	WP_015958905.1	NZ_NCPH01000034.1	1	288194	289645	483	Cluster 4	-	1 0 o93-117i	NN		Cluster 6	VgrG superfamily, T6SS_Vgr, DUF2345	Cluster 16	-	+
914	Klebsiella pneumoniae COL-Kpn17	91401871	WP_032104126.1	NZ_NCLW01000015.1	1	256075	257526	483	Cluster 4	-	1 0 o93-117i	NN		Cluster 6	VgrG superfamily, T6SS_Vgr, DUF2345	Cluster 16	-	+
915	Klebsiella pneumoniae COL-Kpn5	91503265	WP_032104126.1	NZ_NCLK01000030.1	-1	15062	16513	483	Cluster 4	-	1 0 o93-117i	NN		Cluster 6	VgrG superfamily, T6SS_Vgr, DUF2345	Cluster 16	-	+
916	Klebsiella pneumoniae COL-Kpn54	91603583	WP_015958905.1	NZ_NCNG01000031.1	1	78576	80027	483	Cluster 4	-	1 0 o93-117i	NN		Cluster 6	VgrG superfamily, T6SS_Vgr, DUF2345	Cluster 16	-	+
917	Klebsiella pneumoniae COL-Kpn57	91702528	WP_015958905.1	NZ_NCNJ01000059.1	1	78639	80090	483	Cluster 4	-	1 0 o93-117i	NN		Cluster 6	VgrG superfamily, T6SS_Vgr, DUF2345	Cluster 16	-	+
918	Klebsiella pneumoniae CRE10	91803761	WP_015958905.1	NZ_PXLM01000016.1	1	8035	9486	483	Cluster 4	-	1 0 o93-117i	NN		Cluster 6	VgrG superfamily, T6SS_Vgr, DUF2345	Cluster 16	-	+
919	Klebsiella pneumoniae CRE21	91901055	WP_032415479.1	NZ_PXLD01000003.1	1	158782	160233	483	Cluster 4	-	1 0 o93-117i	NN		Cluster 6	VgrG superfamily, T6SS_Vgr, DUF2345	Cluster 16	-	+
920	Klebsiella pneumoniae CRE22	92002160	WP_032415479.1	NZ_PXLC01000008.1	-1	190931	192382	483	Cluster 4	-	1 0 o93-117i	NN		Cluster 6	VgrG superfamily, T6SS_Vgr, DUF2345	Cluster 16	-	+
921	Klebsiella pneumoniae CRE31	92105192	WP_015958905.1	NZ_PXKU01000043.1	-1	8376	9827	483	Cluster 4	-	1 0 o93-117i	NN		Cluster 6	VgrG superfamily, T6SS_Vgr, DUF2345	Cluster 16	-	+
922	Klebsiella pneumoniae CRE43	92202111	WP_032415479.1	NZ_PXKI01000010.1	1	8254	9705	483	Cluster 4	-	1 0 o93-117i	NN		Cluster 6	VgrG superfamily, T6SS_Vgr, DUF2345	Cluster 16	-	+
923	Klebsiella pneumoniae CRK0014	92302976	WP_015958905.1	NZ_NFAA02000040.1	1	173326	174777	483	Cluster 4	-	1 0 o93-117i	NN		Cluster 6	VgrG superfamily, T6SS_Vgr, DUF2345	Cluster 16	-	+
924	Klebsiella pneumoniae CRK0019	92402546	WP_015958905.1	NZ_NEZV02000058.1	1	173328	174779	483	Cluster 4	-	1 0 o93-117i	NN		Cluster 6	VgrG superfamily, T6SS_Vgr, DUF2345	Cluster 16	-	+
925	Klebsiella pneumoniae CRK0072	92500821	WP_015958905.1	NZ_NFBC02000022.1	1	173327	174778	483	Cluster 4	-	1 0 o93-117i	NN		Cluster 6	VgrG superfamily, T6SS_Vgr, DUF2345	Cluster 16	-	+
926	Klebsiella pneumoniae CRK0080	92604421	WP_015958905.1	NZ_NFAU02000073.1	1	173327	174778	483	Cluster 4	-	1 0 o93-117i	NN		Cluster 6	VgrG superfamily, T6SS_Vgr, DUF2345	Cluster 16	-	+
927	Klebsiella pneumoniae CRK0135	92704062	WP_015958905.1	NZ_MPXC04000078.1	1	173328	174779	483	Cluster 4	-	1 0 o93-117i	NN		Cluster 6	VgrG superfamily, T6SS_Vgr, DUF2345	Cluster 16	-	+
928	Klebsiella pneumoniae CRK0164	92804736	WP_015958905.1	NZ_MPYH04000078.1	1	173327	174778	483	Cluster 4	-	1 0 o93-117i	NN		Cluster 6	VgrG superfamily, T6SS_Vgr, DUF2345	Cluster 16	-	+
929	Klebsiella pneumoniae CRK0177	92903685	WP_015958905.1	NZ_MPXU04000074.1	1	173328	174779	483	Cluster 4	-	1 0 o93-117i	NN		Cluster 6	VgrG superfamily, T6SS_Vgr, DUF2345	Cluster 16	-	+
930	Klebsiella pneumoniae ESBL-SIUK-7	93004972	WP_015958905.1	NZ_NIUJ01000076.1	1	171658	173109	483	Cluster 4	-	1 0 o93-117i	NN		Cluster 6	VgrG superfamily, T6SS_Vgr, DUF2345	Cluster 16	-	+
931	Klebsiella pneumoniae EuSCAPE_BE031	93101180	WP_015958905.1	NZ_UJNC01000002.1	-1	190588	192039	483	Cluster 4	-	1 0 o93-117i	NN		Cluster 6	VgrG superfamily, T6SS_Vgr, DUF2345	Cluster 16	-	+
932	Klebsiella pneumoniae EuSCAPE_BE034	93201549	WP_015958905.1	NZ_UJNQ01000003.1	-1	190711	192162	483	Cluster 4	-	1 0 o93-117i	NN		Cluster 6	VgrG superfamily, T6SS_Vgr, DUF2345	Cluster 16	-	+
933	Klebsiella pneumoniae EuSCAPE_BE035	93301630	WP_015958905.1	NZ_UJNU01000003.1	-1	190588	192039	483	Cluster 4	-	1 0 o93-117i	NN		Cluster 6	VgrG superfamily, T6SS_Vgr, DUF2345	Cluster 16	-	+
934	Klebsiella pneumoniae EuSCAPE_BE040	93403218	WP_015958905.1	NZ_UJOM01000005.1	1	266570	268021	483	Cluster 4	-	1 0 o93-117i	NN		Cluster 6	VgrG superfamily, T6SS_Vgr, DUF2345	Cluster 16	-	+
935	Klebsiella pneumoniae EuSCAPE_BE042	93502273	WP_015958905.1	NZ_UJOI01000004.1	1	317978	319429	483	Cluster 4	-	1 0 o93-117i	NN		Cluster 6	VgrG superfamily, T6SS_Vgr, DUF2345	Cluster 16	-	+
936	Klebsiella pneumoniae EuSCAPE_BE061	93601644	WP_015958905.1	NZ_UJPA01000003.1	-1	190581	192032	483	Cluster 4	-	1 0 o93-117i	NN		Cluster 6	VgrG superfamily, T6SS_Vgr, DUF2345	Cluster 16	-	+
937	Klebsiella pneumoniae EuSCAPE_BE062	93700793	WP_015958905.1	NZ_UJPD01000002.1	-1	169186	170637	483	Cluster 4	-	1 0 o93-117i	NN		Cluster 6	VgrG superfamily, T6SS_Vgr, DUF2345	Cluster 16	-	+
938	Klebsiella pneumoniae EuSCAPE_BE115	93802269	WP_015958905.1	NZ_UJRH01000005.1	-1	190593	192044	483	Cluster 4	-	1 0 o93-117i	NN		Cluster 6	VgrG superfamily, T6SS_Vgr, DUF2345	Cluster 16	-	+
939	Klebsiella pneumoniae EuSCAPE_CZ017	93900891	WP_015958905.1	NZ_UKFK01000002.1	-1	169185	170636	483	Cluster 4	-	1 0 o93-117i	NN		Cluster 6	VgrG superfamily, T6SS_Vgr, DUF2345	Cluster 16	-	+
940	Klebsiella pneumoniae EuSCAPE_DE004	94001472	WP_032415479.1	NZ_UKKR01000003.1	-1	191100	192551	483	Cluster 4	-	1 0 o93-117i	NN		Cluster 6	VgrG superfamily, T6SS_Vgr, DUF2345	Cluster 16	-	+
941	Klebsiella pneumoniae EuSCAPE_DE012	94101295	WP_015958905.1	NZ_UKIJ01000002.1	-1	190591	192042	483	Cluster 4	-	1 0 o93-117i	NN		Cluster 6	VgrG superfamily, T6SS_Vgr, DUF2345	Cluster 16	-	+
942	Klebsiella pneumoniae EuSCAPE_DE032	94201112	WP_015958905.1	NZ_UKKP01000003.1	-1	169185	170636	483	Cluster 4	-	1 0 o93-117i	NN		Cluster 6	VgrG superfamily, T6SS_Vgr, DUF2345	Cluster 16	-	+
943	Klebsiella pneumoniae EuSCAPE_DK002	94302081	WP_117102036.1	NZ_UIYQ01000004.1	-1	169183	170634	483	Cluster 4	-	1 0 o93-117i	NN		Cluster 6	VgrG superfamily, T6SS_Vgr, DUF2345	Cluster 16	-	+
944	Klebsiella pneumoniae EuSCAPE_ES076	94403190	WP_015958905.1	NZ_ULAJ01000008.1	-1	1961	3412	483	Cluster 4	-	1 0 o93-117i	NN		Cluster 6	VgrG superfamily, T6SS_Vgr, DUF2345	Cluster 16	-	+
945	Klebsiella pneumoniae EuSCAPE_ES081	94501569	WP_015958905.1	NZ_ULAT01000003.1	-1	169186	170637	483	Cluster 4	-	1 0 o93-117i	NN		Cluster 6	VgrG superfamily, T6SS_Vgr, DUF2345	Cluster 16	-	+
946	Klebsiella pneumoniae EuSCAPE_ES117	94601811	WP_015958905.1	NZ_UISP01000003.1	-1	190591	192042	483	Cluster 4	-	1 0 o93-117i	NN		Cluster 6	VgrG superfamily, T6SS_Vgr, DUF2345	Cluster 16	-	+
947	Klebsiella pneumoniae EuSCAPE_ES138	94701746	WP_015958905.1	NZ_UITA01000003.1	-1	190591	192042	483	Cluster 4	-	1 0 o93-117i	NN		Cluster 6	VgrG superfamily, T6SS_Vgr, DUF2345	Cluster 16	-	+
948	Klebsiella pneumoniae EuSCAPE_ES146	94802716	WP_015958905.1	NZ_UITG01000004.1	-1	169185	170636	483	Cluster 4	-	1 0 o93-117i	NN		Cluster 6	VgrG superfamily, T6SS_Vgr, DUF2345	Cluster 16	-	+
949	Klebsiella pneumoniae EuSCAPE_ES148	94901087	WP_015958905.1	NZ_UITC01000002.1	-1	190591	192042	483	Cluster 4	-	1 0 o93-117i	NN		Cluster 6	VgrG superfamily, T6SS_Vgr, DUF2345	Cluster 16	-	+
950	Klebsiella pneumoniae EuSCAPE_ES149	95000779	WP_015958905.1	NZ_UITE01000002.1	-1	190591	192042	483	Cluster 4	-	1 0 o93-117i	NN		Cluster 6	VgrG superfamily, T6SS_Vgr, DUF2345	Cluster 16	-	+
951	Klebsiella pneumoniae EuSCAPE_ES151	95100639	WP_015958905.1	NZ_UITN01000002.1	-1	169186	170637	483	Cluster 4	-	1 0 o93-117i	NN		Cluster 6	VgrG superfamily, T6SS_Vgr, DUF2345	Cluster 16	-	+
952	Klebsiella pneumoniae EuSCAPE_ES174	95202304	WP_015958905.1	NZ_UITL01000004.1	-1	169185	170636	483	Cluster 4	-	1 0 o93-117i	NN		Cluster 6	VgrG superfamily, T6SS_Vgr, DUF2345	Cluster 16	-	+
953	Klebsiella pneumoniae EuSCAPE_ES207	95302136	WP_015958905.1	NZ_ULDD01000002.1	-1	477243	478694	483	Cluster 4	-	1 0 o93-117i	NN		Cluster 6	VgrG superfamily, T6SS_Vgr, DUF2345	Cluster 16	-	+
954	Klebsiella pneumoniae EuSCAPE_ES220	95401153	WP_032104126.1	NZ_ULDM01000003.1	1	249147	250598	483	Cluster 4	-	1 0 o93-117i	NN		Cluster 6	VgrG superfamily, T6SS_Vgr, DUF2345	Cluster 16	-	+
955	Klebsiella pneumoniae EuSCAPE_ES221	95501153	WP_032104126.1	NZ_ULDL01000003.1	1	249147	250598	483	Cluster 4	-	1 0 o93-117i	NN		Cluster 6	VgrG superfamily, T6SS_Vgr, DUF2345	Cluster 16	-	+
956	Klebsiella pneumoniae EuSCAPE_ES223	95602157	WP_015958905.1	NZ_ULDW01000005.1	1	344652	346103	483	Cluster 4	-	1 0 o93-117i	NN		Cluster 6	VgrG superfamily, T6SS_Vgr, DUF2345	Cluster 16	-	+
957	Klebsiella pneumoniae EuSCAPE_FR005	95701224	WP_015958905.1	NZ_UKCU01000003.1	-1	190592	192043	483	Cluster 4	-	1 0 o93-117i	NN		Cluster 6	VgrG superfamily, T6SS_Vgr, DUF2345	Cluster 16	-	+
958	Klebsiella pneumoniae EuSCAPE_FR007	95802765	WP_015958905.1	NZ_UKHP01000007.1	-1	29463	30914	483	Cluster 4	-	1 0 o93-117i	NN		Cluster 6	VgrG superfamily, T6SS_Vgr, DUF2345	Cluster 16	-	+
959	Klebsiella pneumoniae EuSCAPE_FR014	95900691	WP_015958905.1	NZ_UKDB01000002.1	-1	190591	192042	483	Cluster 4	-	1 0 o93-117i	NN		Cluster 6	VgrG superfamily, T6SS_Vgr, DUF2345	Cluster 16	-	+
960	Klebsiella pneumoniae EuSCAPE_FR030	96001810	WP_015958905.1	NZ_UKHV01000003.1	-1	185792	187243	483	Cluster 4	-	1 0 o93-117i	NN		Cluster 6	VgrG superfamily, T6SS_Vgr, DUF2345	Cluster 16	-	+
961	Klebsiella pneumoniae EuSCAPE_FR035	96101503	WP_015958905.1	NZ_UKDF01000003.1	-1	190592	192043	483	Cluster 4	-	1 0 o93-117i	NN		Cluster 6	VgrG superfamily, T6SS_Vgr, DUF2345	Cluster 16	-	+
962	Klebsiella pneumoniae EuSCAPE_FR040	96200752	WP_015958905.1	NZ_UJAC01000002.1	-1	190591	192042	483	Cluster 4	-	1 0 o93-117i	NN		Cluster 6	VgrG superfamily, T6SS_Vgr, DUF2345	Cluster 16	-	+
963	Klebsiella pneumoniae EuSCAPE_FR041	96301205	WP_015958905.1	NZ_UKDH01000002.1	-1	190591	192042	483	Cluster 4	-	1 0 o93-117i	NN		Cluster 6	VgrG superfamily, T6SS_Vgr, DUF2345	Cluster 16	-	+
964	Klebsiella pneumoniae EuSCAPE_FR043	96400730	WP_015958905.1	NZ_UKDL01000002.1	-1	190591	192042	483	Cluster 4	-	1 0 o93-117i	NN		Cluster 6	VgrG superfamily, T6SS_Vgr, DUF2345	Cluster 16	-	+
965	Klebsiella pneumoniae EuSCAPE_FR044	96501156	WP_015958905.1	NZ_UKDI01000002.1	-1	190591	192042	483	Cluster 4	-	1 0 o93-117i	NN		Cluster 6	VgrG superfamily, T6SS_Vgr, DUF2345	Cluster 16	-	+
966	Klebsiella pneumoniae EuSCAPE_FR052	96601040	WP_015958905.1	NZ_UKDM01000002.1	1	266448	267899	483	Cluster 4	-	1 0 o93-117i	NN		Cluster 6	VgrG superfamily, T6SS_Vgr, DUF2345	Cluster 16	-	+
808	Escherichia coli 57A_A8	80803483	WP_001606041.1	NZ_CDRQ01000107.1	-1	1704	3167	487	Cluster 4	-	1 0 o97-121i	NN		Cluster 6	VgrG superfamily, COG4253	Cluster 16	-	+
968	Klebsiella pneumoniae EuSCAPE_FR070	96801173	WP_015958905.1	NZ_UKIC01000003.1	-1	190591	192042	483	Cluster 4	-	1 0 o93-117i	NN		Cluster 6	VgrG superfamily, T6SS_Vgr, DUF2345	Cluster 16	-	+
887	Klebsiella pneumoniae 4300STDY6636972	88702247	WP_015958905.1	NZ_UFCH01000004.1	-1	169217	170668	483	Cluster 4	-	1 0 o93-117i	NN		Cluster 6	VgrG superfamily, T6SS_Vgr, DUF2345	Cluster 16	-	+
970	Klebsiella pneumoniae EuSCAPE_GR033	97001433	WP_117083152.1	NZ_UIRW01000003.1	-1	190591	192042	483	Cluster 4	-	1 0 o93-117i	NN		Cluster 6	VgrG superfamily, T6SS_Vgr, DUF2345	Cluster 16	-	+
971	Klebsiella pneumoniae EuSCAPE_GR096	97101480	WP_015958905.1	NZ_UIZR01000005.1	-1	169186	170637	483	Cluster 4	-	1 0 o93-117i	NN		Cluster 6	VgrG superfamily, T6SS_Vgr, DUF2345	Cluster 16	-	+
972	Klebsiella pneumoniae EuSCAPE_GR117	97201145	WP_015958905.1	NZ_UIUM01000003.1	-1	169186	170637	483	Cluster 4	-	1 0 o93-117i	NN		Cluster 6	VgrG superfamily, T6SS_Vgr, DUF2345	Cluster 16	-	+
973	Klebsiella pneumoniae EuSCAPE_GR119	97300303	WP_015958905.1	NZ_UIUN01000001.1	1	300609	302060	483	Cluster 4	-	1 0 o93-117i	NN		Cluster 6	VgrG superfamily, T6SS_Vgr, DUF2345	Cluster 16	-	+
974	Klebsiella pneumoniae EuSCAPE_GR131	97403045	WP_015958905.1	NZ_UIXY01000004.1	-1	452626	454077	483	Cluster 4	-	1 0 o93-117i	NN		Cluster 6	VgrG superfamily, T6SS_Vgr, DUF2345	Cluster 16	-	+
975	Klebsiella pneumoniae EuSCAPE_HR027	97502127	WP_015958905.1	NZ_UJLM01000004.1	-1	169196	170647	483	Cluster 4	-	1 0 o93-117i	NN		Cluster 6	VgrG superfamily, T6SS_Vgr, DUF2345	Cluster 16	-	+
976	Klebsiella pneumoniae EuSCAPE_HR052	97601630	WP_015958905.1	NZ_UJMH01000003.1	-1	169405	170856	483	Cluster 4	-	1 0 o93-117i	NN		Cluster 6	VgrG superfamily, T6SS_Vgr, DUF2345	Cluster 16	-	+
977	Klebsiella pneumoniae EuSCAPE_HR058	97701839	WP_015958905.1	NZ_UJMA01000003.1	-1	169185	170636	483	Cluster 4	-	1 0 o93-117i	NN		Cluster 6	VgrG superfamily, T6SS_Vgr, DUF2345	Cluster 16	-	+
978	Klebsiella pneumoniae EuSCAPE_HR077	97801361	WP_015958905.1	NZ_UJMS01000002.1	-1	302938	304389	483	Cluster 4	-	1 0 o93-117i	NN		Cluster 6	VgrG superfamily, T6SS_Vgr, DUF2345	Cluster 16	-	+
979	Klebsiella pneumoniae EuSCAPE_HR088	97900873	WP_015958905.1	NZ_UJNA01000002.1	-1	169185	170636	483	Cluster 4	-	1 0 o93-117i	NN		Cluster 6	VgrG superfamily, T6SS_Vgr, DUF2345	Cluster 16	-	+
980	Klebsiella pneumoniae EuSCAPE_HU051	98001492	WP_015958905.1	NZ_ULCH01000003.1	-1	190722	192173	483	Cluster 4	-	1 0 o93-117i	NN		Cluster 6	VgrG superfamily, T6SS_Vgr, DUF2345	Cluster 16	-	+
981	Klebsiella pneumoniae EuSCAPE_IL005	98100136	WP_032415479.1	NZ_UKJL01000001.1	-1	138367	139818	483	Cluster 4	-	1 0 o93-117i	NN		Cluster 6	VgrG superfamily, T6SS_Vgr, DUF2345	Cluster 16	-	+
982	Klebsiella pneumoniae EuSCAPE_IL025	98201076	WP_015958905.1	NZ_UKOM01000003.1	-1	169155	170606	483	Cluster 4	-	1 0 o93-117i	NN		Cluster 6	VgrG superfamily, T6SS_Vgr, DUF2345	Cluster 16	-	+
983	Klebsiella pneumoniae EuSCAPE_IL026	98301577	WP_015958905.1	NZ_UKOZ01000003.1	-1	190591	192042	483	Cluster 4	-	1 0 o93-117i	NN		Cluster 6	VgrG superfamily, T6SS_Vgr, DUF2345	Cluster 16	-	+
984	Klebsiella pneumoniae EuSCAPE_IL028	98401683	WP_015958905.1	NZ_UKPP01000003.1	-1	190644	192095	483	Cluster 4	-	1 0 o93-117i	NN		Cluster 6	VgrG superfamily, T6SS_Vgr, DUF2345	Cluster 16	-	+
985	Klebsiella pneumoniae EuSCAPE_IL047	98501756	WP_015958905.1	NZ_UKOT01000003.1	-1	190591	192042	483	Cluster 4	-	1 0 o93-117i	NN		Cluster 6	VgrG superfamily, T6SS_Vgr, DUF2345	Cluster 16	-	+
986	Klebsiella pneumoniae EuSCAPE_IL049	98602108	WP_015958905.1	NZ_UKOV01000004.1	1	231407	232858	483	Cluster 4	-	1 0 o93-117i	NN		Cluster 6	VgrG superfamily, T6SS_Vgr, DUF2345	Cluster 16	-	+
987	Klebsiella pneumoniae EuSCAPE_IL075	98702790	WP_015958905.1	NZ_UKPR01000009.1	-1	168909	170360	483	Cluster 4	-	1 0 o93-117i	NN		Cluster 6	VgrG superfamily, T6SS_Vgr, DUF2345	Cluster 16	-	+
988	Klebsiella pneumoniae EuSCAPE_IT002	98801664	WP_015958905.1	NZ_UKQX01000004.1	-1	169185	170636	483	Cluster 4	-	1 0 o93-117i	NN		Cluster 6	VgrG superfamily, T6SS_Vgr, DUF2345	Cluster 16	-	+
989	Klebsiella pneumoniae EuSCAPE_IT010	98902204	WP_117070454.1	NZ_UKQZ01000004.1	-1	168954	170405	483	Cluster 4	-	1 0 o93-117i	NN		Cluster 6	VgrG superfamily, T6SS_Vgr, DUF2345	Cluster 16	-	+
990	Klebsiella pneumoniae EuSCAPE_IT018	99001811	WP_032415479.1	NZ_UKRI01000004.1	-1	190954	192405	483	Cluster 4	-	1 0 o93-117i	NN		Cluster 6	VgrG superfamily, T6SS_Vgr, DUF2345	Cluster 16	-	+
991	Klebsiella pneumoniae EuSCAPE_IT057	99102271	WP_015958905.1	NZ_UKNL01000004.1	-1	111496	112947	483	Cluster 4	-	1 0 o93-117i	NN		Cluster 6	VgrG superfamily, T6SS_Vgr, DUF2345	Cluster 16	-	+
992	Klebsiella pneumoniae EuSCAPE_IT063	99201488	WP_015958905.1	NZ_UKNT01000003.1	-1	190591	192042	483	Cluster 4	-	1 0 o93-117i	NN		Cluster 6	VgrG superfamily, T6SS_Vgr, DUF2345	Cluster 16	-	+
993	Klebsiella pneumoniae EuSCAPE_IT068	99301209	WP_015958905.1	NZ_UKNY01000003.1	-1	190591	192042	483	Cluster 4	-	1 0 o93-117i	NN		Cluster 6	VgrG superfamily, T6SS_Vgr, DUF2345	Cluster 16	-	+
994	Klebsiella pneumoniae EuSCAPE_IT076	99401541	WP_015958905.1	NZ_UKOE01000003.1	-1	190591	192042	483	Cluster 4	-	1 0 o93-117i	NN		Cluster 6	VgrG superfamily, T6SS_Vgr, DUF2345	Cluster 16	-	+
995	Klebsiella pneumoniae EuSCAPE_IT113	99501489	WP_015958905.1	NZ_UKTS01000003.1	-1	190591	192042	483	Cluster 4	-	1 0 o93-117i	NN		Cluster 6	VgrG superfamily, T6SS_Vgr, DUF2345	Cluster 16	-	+
996	Klebsiella pneumoniae EuSCAPE_IT119	99600525	WP_015958905.1	NZ_UKTZ01000001.1	-1	514448	515899	483	Cluster 4	-	1 0 o93-117i	NN		Cluster 6	VgrG superfamily, T6SS_Vgr, DUF2345	Cluster 16	-	+
997	Klebsiella pneumoniae EuSCAPE_IT161	99701560	WP_015958905.1	NZ_UKVH01000003.1	1	270055	271506	483	Cluster 4	-	1 0 o93-117i	NN		Cluster 6	VgrG superfamily, T6SS_Vgr, DUF2345	Cluster 16	-	+
998	Klebsiella pneumoniae EuSCAPE_IT200	99801472	WP_032415479.1	NZ_UKRX01000003.1	-1	191097	192548	483	Cluster 4	-	1 0 o93-117i	NN		Cluster 6	VgrG superfamily, T6SS_Vgr, DUF2345	Cluster 16	-	+
999	Klebsiella pneumoniae EuSCAPE_IT206	99901068	WP_015958905.1	NZ_UKRZ01000002.1	1	266570	268021	483	Cluster 4	-	1 0 o93-117i	NN		Cluster 6	VgrG superfamily, T6SS_Vgr, DUF2345	Cluster 16	-	+
1000	Klebsiella pneumoniae EuSCAPE_IT221	100002728	WP_015958905.1	NZ_UKSI01000004.1	1	266110	267561	483	Cluster 4	-	1 0 o93-117i	NN		Cluster 6	VgrG superfamily, T6SS_Vgr, DUF2345	Cluster 16	-	+
1001	Klebsiella pneumoniae EuSCAPE_IT233	100102686	WP_015958905.1	NZ_UKSR01000004.1	-1	169184	170635	483	Cluster 4	-	1 0 o93-117i	NN		Cluster 6	VgrG superfamily, T6SS_Vgr, DUF2345	Cluster 16	-	+
1002	Klebsiella pneumoniae EuSCAPE_IT253	100201037	WP_015958905.1	NZ_UJAF01000002.1	-1	190591	192042	483	Cluster 4	-	1 0 o93-117i	NN		Cluster 6	VgrG superfamily, T6SS_Vgr, DUF2345	Cluster 16	-	+
1003	Klebsiella pneumoniae EuSCAPE_IT323	100300730	WP_015958905.1	NZ_UKZF01000002.1	-1	169185	170636	483	Cluster 4	-	1 0 o93-117i	NN		Cluster 6	VgrG superfamily, T6SS_Vgr, DUF2345	Cluster 16	-	+
1004	Klebsiella pneumoniae EuSCAPE_IT329	100401812	WP_117070581.1	NZ_UKYI01000004.1	-1	169185	170636	483	Cluster 4	-	1 0 o93-117i	NN		Cluster 6	VgrG superfamily, T6SS_Vgr, DUF2345	Cluster 16	-	+
1005	Klebsiella pneumoniae EuSCAPE_IT346	100501449	WP_015958905.1	NZ_UKYW01000002.1	-1	514832	516283	483	Cluster 4	-	1 0 o93-117i	NN		Cluster 6	VgrG superfamily, T6SS_Vgr, DUF2345	Cluster 16	-	+
1006	Klebsiella pneumoniae EuSCAPE_IT355	100601489	WP_015958905.1	NZ_UKYZ01000003.1	-1	190591	192042	483	Cluster 4	-	1 0 o93-117i	NN		Cluster 6	VgrG superfamily, T6SS_Vgr, DUF2345	Cluster 16	-	+
1007	Klebsiella pneumoniae EuSCAPE_IT377	100701747	WP_015958905.1	NZ_UKWI01000004.1	-1	190591	192042	483	Cluster 4	-	1 0 o93-117i	NN		Cluster 6	VgrG superfamily, T6SS_Vgr, DUF2345	Cluster 16	-	+
1008	Klebsiella pneumoniae EuSCAPE_IT385	100801783	WP_117068423.1	NZ_UKWP01000004.1	-1	138370	139821	483	Cluster 4	-	1 0 o93-117i	NN		Cluster 6	VgrG superfamily, T6SS_Vgr, DUF2345	Cluster 16	-	+
1009	Klebsiella pneumoniae EuSCAPE_IT395	100901487	WP_015958905.1	NZ_UKWW01000003.1	-1	190591	192042	483	Cluster 4	-	1 0 o93-117i	NN		Cluster 6	VgrG superfamily, T6SS_Vgr, DUF2345	Cluster 16	-	+
1010	Klebsiella pneumoniae EuSCAPE_IT396	101001560	WP_015958905.1	NZ_UKXA01000003.1	1	270066	271517	483	Cluster 4	-	1 0 o93-117i	NN		Cluster 6	VgrG superfamily, T6SS_Vgr, DUF2345	Cluster 16	-	+
1011	Klebsiella pneumoniae EuSCAPE_IT400	101100758	WP_015958905.1	NZ_UKXB01000002.1	-1	190591	192042	483	Cluster 4	-	1 0 o93-117i	NN		Cluster 6	VgrG superfamily, T6SS_Vgr, DUF2345	Cluster 16	-	+
1012	Klebsiella pneumoniae EuSCAPE_LT010	101201552	WP_015958905.1	NZ_UKJK01000003.1	-1	190593	192044	483	Cluster 4	-	1 0 o93-117i	NN		Cluster 6	VgrG superfamily, T6SS_Vgr, DUF2345	Cluster 16	-	+
1013	Klebsiella pneumoniae EuSCAPE_LU001	101302096	WP_015958905.1	NZ_ULFJ01000005.1	-1	124658	126109	483	Cluster 4	-	1 0 o93-117i	NN		Cluster 6	VgrG superfamily, T6SS_Vgr, DUF2345	Cluster 16	-	+
1014	Klebsiella pneumoniae EuSCAPE_LU002	101402287	WP_015958905.1	NZ_ULFI01000005.1	1	265500	266951	483	Cluster 4	-	1 0 o93-117i	NN		Cluster 6	VgrG superfamily, T6SS_Vgr, DUF2345	Cluster 16	-	+
1015	Klebsiella pneumoniae EuSCAPE_LU011	101502457	WP_015958905.1	NZ_UJDD01000004.1	1	266781	268232	483	Cluster 4	-	1 0 o93-117i	NN		Cluster 6	VgrG superfamily, T6SS_Vgr, DUF2345	Cluster 16	-	+
1016	Klebsiella pneumoniae EuSCAPE_LU012	101601745	WP_015958905.1	NZ_UJAD01000004.1	1	230170	231621	483	Cluster 4	-	1 0 o93-117i	NN		Cluster 6	VgrG superfamily, T6SS_Vgr, DUF2345	Cluster 16	-	+
1017	Klebsiella pneumoniae EuSCAPE_LU014	101701872	WP_015958905.1	NZ_UJDC01000004.1	-1	121591	123042	483	Cluster 4	-	1 0 o93-117i	NN		Cluster 6	VgrG superfamily, T6SS_Vgr, DUF2345	Cluster 16	-	+
1018	Klebsiella pneumoniae EuSCAPE_ME003	101802922	WP_015958905.1	NZ_UKQC01000008.1	-1	190591	192042	483	Cluster 4	-	1 0 o93-117i	NN		Cluster 6	VgrG superfamily, T6SS_Vgr, DUF2345	Cluster 16	-	+
1019	Klebsiella pneumoniae EuSCAPE_ME019	101901446	WP_032415479.1	NZ_UKQU01000003.1	-1	169627	171078	483	Cluster 4	-	1 0 o93-117i	NN		Cluster 6	VgrG superfamily, T6SS_Vgr, DUF2345	Cluster 16	-	+
1020	Klebsiella pneumoniae EuSCAPE_MT003	102001636	WP_015958905.1	NZ_UKIK01000003.1	-1	190591	192042	483	Cluster 4	-	1 0 o93-117i	NN		Cluster 6	VgrG superfamily, T6SS_Vgr, DUF2345	Cluster 16	-	+
1021	Klebsiella pneumoniae EuSCAPE_MT006	102101745	WP_015958905.1	NZ_UKIU01000003.1	-1	190591	192042	483	Cluster 4	-	1 0 o93-117i	NN		Cluster 6	VgrG superfamily, T6SS_Vgr, DUF2345	Cluster 16	-	+
1022	Klebsiella pneumoniae EuSCAPE_MT015	102201746	WP_015958905.1	NZ_UKIW01000003.1	-1	190591	192042	483	Cluster 4	-	1 0 o93-117i	NN		Cluster 6	VgrG superfamily, T6SS_Vgr, DUF2345	Cluster 16	-	+
1023	Klebsiella pneumoniae EuSCAPE_MT020	102301577	WP_015958905.1	NZ_UKJB01000003.1	-1	190591	192042	483	Cluster 4	-	1 0 o93-117i	NN		Cluster 6	VgrG superfamily, T6SS_Vgr, DUF2345	Cluster 16	-	+
1024	Klebsiella pneumoniae EuSCAPE_NO017	102401101	WP_015958905.1	NZ_UKIO01000002.1	-1	202719	204170	483	Cluster 4	-	1 0 o93-117i	NN		Cluster 6	VgrG superfamily, T6SS_Vgr, DUF2345	Cluster 16	-	+
1025	Klebsiella pneumoniae EuSCAPE_PL011	102501488	WP_015958905.1	NZ_UJUX01000003.1	-1	169186	170637	483	Cluster 4	-	1 0 o93-117i	NN		Cluster 6	VgrG superfamily, T6SS_Vgr, DUF2345	Cluster 16	-	+
1026	Klebsiella pneumoniae EuSCAPE_PT003	102601958	WP_015958905.1	NZ_UIZB01000005.1	-1	169186	170637	483	Cluster 4	-	1 0 o93-117i	NN		Cluster 6	VgrG superfamily, T6SS_Vgr, DUF2345	Cluster 16	-	+
1027	Klebsiella pneumoniae EuSCAPE_PT004	102702161	WP_015958905.1	NZ_UIZH01000005.1	-1	169128	170579	483	Cluster 4	-	1 0 o93-117i	NN		Cluster 6	VgrG superfamily, T6SS_Vgr, DUF2345	Cluster 16	-	+
1028	Klebsiella pneumoniae EuSCAPE_PT005	102801961	WP_015958905.1	NZ_UIZG01000005.1	-1	169186	170637	483	Cluster 4	-	1 0 o93-117i	NN		Cluster 6	VgrG superfamily, T6SS_Vgr, DUF2345	Cluster 16	-	+
1029	Klebsiella pneumoniae EuSCAPE_PT006	102901217	WP_015958905.1	NZ_UIZI01000003.1	-1	140343	141794	483	Cluster 4	-	1 0 o93-117i	NN		Cluster 6	VgrG superfamily, T6SS_Vgr, DUF2345	Cluster 16	-	+
1030	Klebsiella pneumoniae EuSCAPE_PT010	103002161	WP_015958905.1	NZ_UIZK01000005.1	-1	169186	170637	483	Cluster 4	-	1 0 o93-117i	NN		Cluster 6	VgrG superfamily, T6SS_Vgr, DUF2345	Cluster 16	-	+
1031	Klebsiella pneumoniae EuSCAPE_PT012	103101611	WP_015958905.1	NZ_UIZJ01000004.1	-1	169186	170637	483	Cluster 4	-	1 0 o93-117i	NN		Cluster 6	VgrG superfamily, T6SS_Vgr, DUF2345	Cluster 16	-	+
1032	Klebsiella pneumoniae EuSCAPE_PT013	103201812	WP_015958905.1	NZ_UIZM01000004.1	-1	169186	170637	483	Cluster 4	-	1 0 o93-117i	NN		Cluster 6	VgrG superfamily, T6SS_Vgr, DUF2345	Cluster 16	-	+
1033	Klebsiella pneumoniae EuSCAPE_PT014	103301959	WP_015958905.1	NZ_UIZO01000005.1	-1	169186	170637	483	Cluster 4	-	1 0 o93-117i	NN		Cluster 6	VgrG superfamily, T6SS_Vgr, DUF2345	Cluster 16	-	+
1034	Klebsiella pneumoniae EuSCAPE_PT028	103402283	WP_015958905.1	NZ_UIZZ01000006.1	-1	169186	170637	483	Cluster 4	-	1 0 o93-117i	NN		Cluster 6	VgrG superfamily, T6SS_Vgr, DUF2345	Cluster 16	-	+
1035	Klebsiella pneumoniae EuSCAPE_PT031	103502285	WP_015958905.1	NZ_UJAB01000006.1	-1	169128	170579	483	Cluster 4	-	1 0 o93-117i	NN		Cluster 6	VgrG superfamily, T6SS_Vgr, DUF2345	Cluster 16	-	+
1036	Klebsiella pneumoniae EuSCAPE_PT032	103602284	WP_015958905.1	NZ_UJAE01000006.1	-1	169186	170637	483	Cluster 4	-	1 0 o93-117i	NN		Cluster 6	VgrG superfamily, T6SS_Vgr, DUF2345	Cluster 16	-	+
1037	Klebsiella pneumoniae EuSCAPE_PT035	103701506	WP_015958905.1	NZ_UIZY01000003.1	-1	140343	141794	483	Cluster 4	-	1 0 o93-117i	NN		Cluster 6	VgrG superfamily, T6SS_Vgr, DUF2345	Cluster 16	-	+
1038	Klebsiella pneumoniae EuSCAPE_PT036	103801611	WP_015958905.1	NZ_UJAN01000004.1	-1	169186	170637	483	Cluster 4	-	1 0 o93-117i	NN		Cluster 6	VgrG superfamily, T6SS_Vgr, DUF2345	Cluster 16	-	+
1039	Klebsiella pneumoniae EuSCAPE_PT043	103901960	WP_015958905.1	NZ_UIVR01000005.1	-1	169186	170637	483	Cluster 4	-	1 0 o93-117i	NN		Cluster 6	VgrG superfamily, T6SS_Vgr, DUF2345	Cluster 16	-	+
1040	Klebsiella pneumoniae EuSCAPE_PT045	104000859	WP_015958905.1	NZ_UIXD01000002.1	-1	140343	141794	483	Cluster 4	-	1 0 o93-117i	NN		Cluster 6	VgrG superfamily, T6SS_Vgr, DUF2345	Cluster 16	-	+
1041	Klebsiella pneumoniae EuSCAPE_PT055	104102159	WP_015958905.1	NZ_UIWD01000005.1	-1	169186	170637	483	Cluster 4	-	1 0 o93-117i	NN		Cluster 6	VgrG superfamily, T6SS_Vgr, DUF2345	Cluster 16	-	+
1042	Klebsiella pneumoniae EuSCAPE_PT056	104201959	WP_015958905.1	NZ_UIWG01000005.1	-1	169186	170637	483	Cluster 4	-	1 0 o93-117i	NN		Cluster 6	VgrG superfamily, T6SS_Vgr, DUF2345	Cluster 16	-	+
1043	Klebsiella pneumoniae EuSCAPE_PT057	104302159	WP_015958905.1	NZ_UIVZ01000005.1	-1	169186	170637	483	Cluster 4	-	1 0 o93-117i	NN		Cluster 6	VgrG superfamily, T6SS_Vgr, DUF2345	Cluster 16	-	+
1044	Klebsiella pneumoniae EuSCAPE_PT060	104401548	WP_015958905.1	NZ_UIWL01000004.1	-1	169186	170637	483	Cluster 4	-	1 0 o93-117i	NN		Cluster 6	VgrG superfamily, T6SS_Vgr, DUF2345	Cluster 16	-	+
1045	Klebsiella pneumoniae EuSCAPE_PT064	104502916	WP_015958905.1	NZ_UIWJ01000009.1	-1	112384	113835	483	Cluster 4	-	1 0 o93-117i	NN		Cluster 6	VgrG superfamily, T6SS_Vgr, DUF2345	Cluster 16	-	+
1046	Klebsiella pneumoniae EuSCAPE_PT066	104601751	WP_015958905.1	NZ_UIWM01000004.1	-1	140342	141793	483	Cluster 4	-	1 0 o93-117i	NN		Cluster 6	VgrG superfamily, T6SS_Vgr, DUF2345	Cluster 16	-	+
1047	Klebsiella pneumoniae EuSCAPE_PT069	104700632	WP_015958905.1	NZ_UIWO01000002.1	-1	169327	170778	483	Cluster 4	-	1 0 o93-117i	NN		Cluster 6	VgrG superfamily, T6SS_Vgr, DUF2345	Cluster 16	-	+
1048	Klebsiella pneumoniae EuSCAPE_PT071	104800882	WP_015958905.1	NZ_UIWQ01000002.1	-1	169185	170636	483	Cluster 4	-	1 0 o93-117i	NN		Cluster 6	VgrG superfamily, T6SS_Vgr, DUF2345	Cluster 16	-	+
1049	Klebsiella pneumoniae EuSCAPE_PT100	104901749	WP_015958905.1	NZ_UIXL01000004.1	-1	140342	141793	483	Cluster 4	-	1 0 o93-117i	NN		Cluster 6	VgrG superfamily, T6SS_Vgr, DUF2345	Cluster 16	-	+
1050	Klebsiella pneumoniae EuSCAPE_RO055	105000683	WP_015958905.1	NZ_UJEP01000002.1	1	270041	271492	483	Cluster 4	-	1 0 o93-117i	NN		Cluster 6	VgrG superfamily, T6SS_Vgr, DUF2345	Cluster 16	-	+
1051	Klebsiella pneumoniae EuSCAPE_RO066	105100704	WP_015958905.1	NZ_UJES01000002.1	-1	190591	192042	483	Cluster 4	-	1 0 o93-117i	NN		Cluster 6	VgrG superfamily, T6SS_Vgr, DUF2345	Cluster 16	-	+
1052	Klebsiella pneumoniae EuSCAPE_RS110	105202098	WP_032104126.1	NZ_UJQM01000007.1	1	80828	82279	483	Cluster 4	-	1 0 o93-117i	NN		Cluster 6	VgrG superfamily, T6SS_Vgr, DUF2345	Cluster 16	-	+
1053	Klebsiella pneumoniae EuSCAPE_SC022	105301387	WP_117070797.1	NZ_UJDQ01000003.1	-1	202850	204301	483	Cluster 4	-	1 0 o93-117i	NN		Cluster 6	VgrG superfamily, T6SS_Vgr, DUF2345	Cluster 16	-	+
1054	Klebsiella pneumoniae EuSCAPE_SI020	105401200	WP_015958905.1	NZ_UJAR01000003.1	-1	190591	192042	483	Cluster 4	-	1 0 o93-117i	NN		Cluster 6	VgrG superfamily, T6SS_Vgr, DUF2345	Cluster 16	-	+
1055	Klebsiella pneumoniae EuSCAPE_TR037	105501537	WP_015958905.1	NZ_UJSZ01000003.1	-1	190640	192091	483	Cluster 4	-	1 0 o93-117i	NN		Cluster 6	VgrG superfamily, T6SS_Vgr, DUF2345	Cluster 16	-	+
1056	Klebsiella pneumoniae EuSCAPE_TR121	105602230	WP_015958905.1	NZ_UJRA01000006.1	-1	110646	112097	483	Cluster 4	-	1 0 o93-117i	NN		Cluster 6	VgrG superfamily, T6SS_Vgr, DUF2345	Cluster 16	-	+
1057	Klebsiella pneumoniae EuSCAPE_TR125	105701657	WP_015958905.1	NZ_UJRG01000003.1	1	270448	271899	483	Cluster 4	-	1 0 o93-117i	NN		Cluster 6	VgrG superfamily, T6SS_Vgr, DUF2345	Cluster 16	-	+
1058	Klebsiella pneumoniae EuSCAPE_TR237	105801294	WP_015958905.1	NZ_UJXH01000003.1	-1	169186	170637	483	Cluster 4	-	1 0 o93-117i	NN		Cluster 6	VgrG superfamily, T6SS_Vgr, DUF2345	Cluster 16	-	+
1059	Klebsiella pneumoniae EuSCAPE_TR254	105901958	WP_015958905.1	NZ_UJXO01000003.1	1	266167	267618	483	Cluster 4	-	1 0 o93-117i	NN		Cluster 6	VgrG superfamily, T6SS_Vgr, DUF2345	Cluster 16	-	+
1060	Klebsiella pneumoniae EuSCAPE_TR265	106000636	WP_015958905.1	NZ_UJXV01000002.1	-1	121456	122907	483	Cluster 4	-	1 0 o93-117i	NN		Cluster 6	VgrG superfamily, T6SS_Vgr, DUF2345	Cluster 16	-	+
1061	Klebsiella pneumoniae EuSCAPE_TR266	106102076	WP_015958905.1	NZ_UJXU01000004.1	1	266570	268021	483	Cluster 4	-	1 0 o93-117i	NN		Cluster 6	VgrG superfamily, T6SS_Vgr, DUF2345	Cluster 16	-	+
1062	Klebsiella pneumoniae EuSCAPE_TR267	106200822	WP_015958905.1	NZ_UJYE01000002.1	1	305098	306549	483	Cluster 4	-	1 0 o93-117i	NN		Cluster 6	VgrG superfamily, T6SS_Vgr, DUF2345	Cluster 16	-	+
1063	Klebsiella pneumoniae EuSCAPE_TR274	106300669	WP_015958905.1	NZ_UJYD01000002.1	-1	190591	192042	483	Cluster 4	-	1 0 o93-117i	NN		Cluster 6	VgrG superfamily, T6SS_Vgr, DUF2345	Cluster 16	-	+
1064	Klebsiella pneumoniae EuSCAPE_TR283	106401626	WP_015958905.1	NZ_UJUI01000004.1	-1	169174	170625	483	Cluster 4	-	1 0 o93-117i	NN		Cluster 6	VgrG superfamily, T6SS_Vgr, DUF2345	Cluster 16	-	+
1236	Klebsiella pneumoniae subsp. pneumoniae CRK0379	123604305	WP_015958905.1	NZ_PTGP02000094.1	1	173327	174778	483	Cluster 4	-	1 0 o93-117i	NN		Cluster 6	VgrG superfamily, T6SS_Vgr, DUF2345	Cluster 16	-	+
1066	Klebsiella pneumoniae EuSCAPE_UK081	106601647	WP_015958905.1	NZ_UJEG01000003.1	-1	190591	192042	483	Cluster 4	-	1 0 o93-117i	NN		Cluster 6	VgrG superfamily, T6SS_Vgr, DUF2345	Cluster 16	-	+
1067	Klebsiella pneumoniae EuSCAPE_UK086	106702051	WP_015958905.1	NZ_UJAW01000005.1	-1	124655	126106	483	Cluster 4	-	1 0 o93-117i	NN		Cluster 6	VgrG superfamily, T6SS_Vgr, DUF2345	Cluster 16	-	+
1068	Klebsiella pneumoniae EuSCAPE_UK119	106802171	WP_015958905.1	NZ_UJBG01000004.1	-1	169186	170637	483	Cluster 4	-	1 0 o93-117i	NN		Cluster 6	VgrG superfamily, T6SS_Vgr, DUF2345	Cluster 16	-	+
1069	Klebsiella pneumoniae G1512	106904248	WP_015958905.1	NZ_NFXT01000045.1	1	176552	178003	483	Cluster 4	-	1 0 o93-117i	NN		Cluster 6	VgrG superfamily, T6SS_Vgr, DUF2345	Cluster 16	-	+
1070	Klebsiella pneumoniae G3051	107003160	WP_015958905.1	NZ_NFXK01000023.1	1	173269	174720	483	Cluster 4	-	1 0 o93-117i	NN		Cluster 6	VgrG superfamily, T6SS_Vgr, DUF2345	Cluster 16	-	+
1071	Klebsiella pneumoniae G3435	107103731	WP_015958905.1	NZ_NFXJ01000034.1	1	173327	174778	483	Cluster 4	-	1 0 o93-117i	NN		Cluster 6	VgrG superfamily, T6SS_Vgr, DUF2345	Cluster 16	-	+
1072	Klebsiella pneumoniae GMR-RA-453.16	107200819	WP_015958905.1	NZ_MVPH01000005.1	-1	143892	145343	483	Cluster 4	-	1 0 o93-117i	NN		Cluster 6	VgrG superfamily, T6SS_Vgr, DUF2345	Cluster 16	-	+
1073	Klebsiella pneumoniae GN-2	107304268	WP_015958905.1	NZ_CP019160.1	1	4384450	4385901	483	Cluster 4	-	1 0 o93-117i	NN		Cluster 6	VgrG superfamily, T6SS_Vgr, DUF2345	Cluster 16	-	+
1074	Klebsiella pneumoniae H151300628-UK	107400441	WP_015958905.1	NZ_MQUW01000002.1	-1	191764	193215	483	Cluster 4	-	1 0 o93-117i	NN		Cluster 6	VgrG superfamily, T6SS_Vgr, DUF2345	Cluster 16	-	+
1075	Klebsiella pneumoniae H151400610	107504036	WP_015958905.1	NZ_MQUX01000062.1	-1	20650	22101	483	Cluster 4	-	1 0 o93-117i	NN		Cluster 6	VgrG superfamily, T6SS_Vgr, DUF2345	Cluster 16	-	+
1076	Klebsiella pneumoniae H151400611	107601080	WP_015958905.1	NZ_MQUY01000026.1	-1	21518	22969	483	Cluster 4	-	1 0 o93-117i	NN		Cluster 6	VgrG superfamily, T6SS_Vgr, DUF2345	Cluster 16	-	+
1077	Klebsiella pneumoniae H151440671	107700953	WP_015958905.1	NZ_MQVA01000004.1	-1	190434	191885	483	Cluster 4	-	1 0 o93-117i	NN		Cluster 6	VgrG superfamily, T6SS_Vgr, DUF2345	Cluster 16	-	+
1078	Klebsiella pneumoniae H151440672	107804099	WP_015958905.1	NZ_MQUV01000074.1	1	268898	270349	483	Cluster 4	-	1 0 o93-117i	NN		Cluster 6	VgrG superfamily, T6SS_Vgr, DUF2345	Cluster 16	-	+
1079	Klebsiella pneumoniae H154440769	107900260	WP_015958905.1	NZ_MQUZ01000001.1	1	269647	271098	483	Cluster 4	-	1 0 o93-117i	NN		Cluster 6	VgrG superfamily, T6SS_Vgr, DUF2345	Cluster 16	-	+
1080	Klebsiella pneumoniae H155360912	108001171	WP_015958905.1	NZ_MQVB01000003.1	-1	190458	191909	483	Cluster 4	-	1 0 o93-117i	NN		Cluster 6	VgrG superfamily, T6SS_Vgr, DUF2345	Cluster 16	-	+
1081	Klebsiella pneumoniae HB_1051	108104177	WP_015958905.1	NZ_NFWO01000034.1	1	176523	177974	483	Cluster 4	-	1 0 o93-117i	NN		Cluster 6	VgrG superfamily, T6SS_Vgr, DUF2345	Cluster 16	-	+
1082	Klebsiella pneumoniae HB_AB_3196	108201327	WP_015958905.1	NZ_NFWL01000013.1	1	176552	178003	483	Cluster 4	-	1 0 o93-117i	NN		Cluster 6	VgrG superfamily, T6SS_Vgr, DUF2345	Cluster 16	-	+
1083	Klebsiella pneumoniae HH150820806-UK	108304126	WP_015958905.1	NZ_MQUT01000046.1	1	269683	271134	483	Cluster 4	-	1 0 o93-117i	NN		Cluster 6	VgrG superfamily, T6SS_Vgr, DUF2345	Cluster 16	-	+
1084	Klebsiella pneumoniae HH510E2I	108402158	WP_015958905.1	NZ_PDVF01000006.1	-1	190625	192076	483	Cluster 4	-	1 0 o93-117i	NN		Cluster 6	VgrG superfamily, T6SS_Vgr, DUF2345	Cluster 16	-	+
1085	Klebsiella pneumoniae ID_12	108501602	WP_032104126.1	NZ_UIEH01000002.1	1	272716	274167	483	Cluster 4	-	1 0 o93-117i	NN		Cluster 6	VgrG superfamily, T6SS_Vgr, DUF2345	Cluster 16	-	+
1086	Klebsiella pneumoniae ID_50	108601881	WP_015958905.1	NZ_UIET01000002.1	1	266274	267725	483	Cluster 4	-	1 0 o93-117i	NN		Cluster 6	VgrG superfamily, T6SS_Vgr, DUF2345	Cluster 16	-	+
1087	Klebsiella pneumoniae ID_53	108701435	WP_032104126.1	NZ_UIFK01000002.1	1	249086	250537	483	Cluster 4	-	1 0 o93-117i	NN		Cluster 6	VgrG superfamily, T6SS_Vgr, DUF2345	Cluster 16	-	+
1088	Klebsiella pneumoniae IMT38405	108801591	WP_104190256.1	NZ_PJMK01000005.1	1	93786	95237	483	Cluster 4	-	1 0 o93-117i	NN		Cluster 6	VgrG superfamily, T6SS_Vgr, DUF2345	Cluster 16	-	+
1089	Klebsiella pneumoniae INF125-sc-2279943	108900967	WP_015958905.1	NZ_CP031795.1	-1	968409	969860	483	Cluster 4	-	1 0 o93-117i	NN		Cluster 6	VgrG superfamily, T6SS_Vgr, DUF2345	Cluster 16	-	+
1090	Klebsiella pneumoniae JM2CRO	109003898	WP_015958905.1	NZ_NCVW01000093.1	-1	22582	24033	483	Cluster 4	-	1 0 o93-117i	NN		Cluster 6	VgrG superfamily, T6SS_Vgr, DUF2345	Cluster 16	-	+
1091	Klebsiella pneumoniae K36	109101101	WP_032104126.1	NZ_PXHX01000003.1	-1	191107	192558	483	Cluster 4	-	1 0 o93-117i	NN		Cluster 6	VgrG superfamily, T6SS_Vgr, DUF2345	Cluster 16	-	+
1092	Klebsiella pneumoniae KCRI-293	109204512	WP_015958905.1	NZ_OVDN01000026.1	1	70496	71947	483	Cluster 4	-	1 0 o93-117i	NN		Cluster 6	VgrG superfamily, T6SS_Vgr, DUF2345	Cluster 16	-	+
1093	Klebsiella pneumoniae KCRI-315	109300253	WP_032104126.1	NZ_OVDR01000001.1	1	259047	260498	483	Cluster 4	-	1 0 o93-117i	NN		Cluster 6	VgrG superfamily, T6SS_Vgr, DUF2345	Cluster 16	-	+
1094	Klebsiella pneumoniae KCRI-50	109402393	WP_015958905.1	NZ_OVDZ01000008.1	-1	144085	145536	483	Cluster 4	-	1 0 o93-117i	NN		Cluster 6	VgrG superfamily, T6SS_Vgr, DUF2345	Cluster 16	-	+
1095	Klebsiella pneumoniae KCRI-585	109500609	WP_015958905.1	NZ_OVEH01000002.1	-1	110758	112209	483	Cluster 4	-	1 0 o93-117i	NN		Cluster 6	VgrG superfamily, T6SS_Vgr, DUF2345	Cluster 16	-	+
1096	Klebsiella pneumoniae KH43	109602354	WP_015958905.1	NZ_MQUU01000009.1	1	17719	19170	483	Cluster 4	-	1 0 o93-117i	NN		Cluster 6	VgrG superfamily, T6SS_Vgr, DUF2345	Cluster 16	-	+
1097	Klebsiella pneumoniae KP-33F	109701122	WP_015958905.1	NZ_JXJJ01000006.1	1	269946	271397	483	Cluster 4	-	1 0 o93-117i	NN		Cluster 6	VgrG superfamily, T6SS_Vgr, DUF2345	Cluster 16	-	+
1235	Klebsiella pneumoniae subsp. pneumoniae CRK0372	123504357	WP_015958905.1	NZ_PTGH02000062.1	-1	190575	192026	483	Cluster 4	-	1 0 o93-117i	NN		Cluster 6	VgrG superfamily, T6SS_Vgr, DUF2345	Cluster 16	-	+
1099	Klebsiella pneumoniae KP1768	109901051	WP_015958905.1	NZ_CP025140.1	-1	1023915	1025366	483	Cluster 4	-	1 0 o93-117i	NN		Cluster 6	VgrG superfamily, T6SS_Vgr, DUF2345	Cluster 16	-	+
1100	Klebsiella pneumoniae KPL0.1	110001263	WP_015958905.1	NZ_QHMA01000003.1	-1	190498	191949	483	Cluster 4	-	1 0 o93-117i	NN		Cluster 6	VgrG superfamily, T6SS_Vgr, DUF2345	Cluster 16	-	+
1101	Klebsiella pneumoniae KPN11	110100584	WP_015958905.1	NZ_NCTN01000001.1	1	589063	590514	483	Cluster 4	-	1 0 o93-117i	NN		No Upstream	-	Cluster 16	-	+
1102	Klebsiella pneumoniae KPNIH42	110201924	WP_015958905.1	NZ_PQKH01000006.1	-1	21924	23375	483	Cluster 4	-	1 0 o93-117i	NN		Cluster 6	VgrG superfamily, T6SS_Vgr, DUF2345	Cluster 16	-	+
1103	Klebsiella pneumoniae KSB1_7F-sc-2280268	110300981	WP_015958905.1	NZ_CP031814.1	-1	974800	976251	483	Cluster 4	-	1 0 o93-117i	NN		Cluster 6	VgrG superfamily, T6SS_Vgr, DUF2345	Cluster 16	-	+
1104	Klebsiella pneumoniae KSND-3	110400153	WP_119719572.1	NZ_NWVG01000001.1	-1	154765	156216	483	Cluster 4	-	1 0 o93-117i	NN		Cluster 6	VgrG superfamily, T6SS_Vgr, DUF2345	Cluster 16	-	+
1105	Klebsiella pneumoniae Kp-KL49	110504235	WP_015958905.1	NZ_MQNA01000022.1	1	94988	96439	483	Cluster 4	-	1 0 o93-117i	NN		Cluster 6	VgrG superfamily, T6SS_Vgr, DUF2345	Cluster 16	-	+
1234	Klebsiella pneumoniae subsp. pneumoniae CRK0363	123401939	WP_015958905.1	NZ_PTFY02000067.1	1	173328	174779	483	Cluster 4	-	1 0 o93-117i	NN		Cluster 6	VgrG superfamily, T6SS_Vgr, DUF2345	Cluster 16	-	+
1233	Klebsiella pneumoniae subsp. pneumoniae CRK0361	123305381	WP_015958905.1	NZ_PTFW02000132.1	1	173326	174777	483	Cluster 4	-	1 0 o93-117i	NN		Cluster 6	VgrG superfamily, T6SS_Vgr, DUF2345	Cluster 16	-	+
1108	Klebsiella pneumoniae Kp52.145	110801230	WP_032104126.1	NZ_FO834906.1	-1	964262	965713	483	Cluster 4	-	1 0 o93-117i	NN		Cluster 6	VgrG superfamily, T6SS_Vgr, DUF2345	Cluster 16	-	+
1232	Klebsiella pneumoniae subsp. pneumoniae CRK0360	123200508	WP_015958905.1	NZ_PTFV02000012.1	1	173326	174777	483	Cluster 4	-	1 0 o93-117i	NN		Cluster 6	VgrG superfamily, T6SS_Vgr, DUF2345	Cluster 16	-	+
1110	Klebsiella pneumoniae KpV_S_2	111000773	WP_015958905.1	NZ_OOHS01000002.1	1	270674	272125	483	Cluster 4	-	1 0 o93-117i	NN		Cluster 6	VgrG superfamily, T6SS_Vgr, DUF2345	Cluster 16	-	+
1111	Klebsiella pneumoniae M10_Kp	111102365	WP_015958905.1	NZ_QQQS01000015.1	1	266445	267896	483	Cluster 4	-	1 0 o93-117i	NN		Cluster 6	VgrG superfamily, T6SS_Vgr, DUF2345	Cluster 16	-	+
1112	Klebsiella pneumoniae MGH102	111203071	WP_072060678.1	NZ_KQ089472.1	1	268338	269237	299	Cluster 4	-	0 0 i	NN		No Upstream	-	Cluster 16	-	+
1113	Klebsiella pneumoniae MGH112	111303322	WP_015958905.1	NZ_KQ089493.1	1	3476930	3478381	483	Cluster 4	-	1 0 o93-117i	NN		Cluster 6	VgrG superfamily, T6SS_Vgr, DUF2345	Cluster 16	-	+
1114	Klebsiella pneumoniae MGH118	111402962	WP_032415479.1	NZ_KQ089559.1	1	254655	256106	483	Cluster 4	-	1 0 o93-117i	NN		Cluster 6	VgrG superfamily, T6SS_Vgr, DUF2345	Cluster 16	-	+
1115	Klebsiella pneumoniae MGH147	111503167	WP_032415479.1	NZ_NGSX01000001.1	1	3301151	3302602	483	Cluster 4	-	1 0 o93-117i	NN		Cluster 6	VgrG superfamily, T6SS_Vgr, DUF2345	Cluster 16	-	+
1116	Klebsiella pneumoniae MGH148	111603395	WP_032415479.1	NZ_NGSY01000002.1	1	256043	257494	483	Cluster 4	-	1 0 o93-117i	NN		Cluster 6	VgrG superfamily, T6SS_Vgr, DUF2345	Cluster 16	-	+
1117	Klebsiella pneumoniae MGH149	111703356	WP_032415479.1	NZ_NGSZ01000002.1	1	775209	776660	483	Cluster 4	-	1 0 o93-117i	NN		Cluster 6	VgrG superfamily, T6SS_Vgr, DUF2345	Cluster 16	-	+
1118	Klebsiella pneumoniae MGH161	111803438	WP_032415479.1	NZ_NGTF01000001.1	1	3681154	3682605	483	Cluster 4	-	1 0 o93-117i	NN		Cluster 6	VgrG superfamily, T6SS_Vgr, DUF2345	Cluster 16	-	+
1119	Klebsiella pneumoniae MGH162	111903394	WP_032415479.1	NZ_NGTG01000002.1	1	774401	775852	483	Cluster 4	-	1 0 o93-117i	NN		Cluster 6	VgrG superfamily, T6SS_Vgr, DUF2345	Cluster 16	-	+
1120	Klebsiella pneumoniae MGH167	112003397	WP_032415479.1	NZ_NGTJ01000001.1	1	3573272	3574723	483	Cluster 4	-	1 0 o93-117i	NN		Cluster 6	VgrG superfamily, T6SS_Vgr, DUF2345	Cluster 16	-	+
1121	Klebsiella pneumoniae MGH172	112103487	WP_015958905.1	NZ_NGTM01000002.1	1	90745	92196	483	Cluster 4	-	1 0 o93-117i	NN		Cluster 6	VgrG superfamily, T6SS_Vgr, DUF2345	Cluster 16	-	+
1122	Klebsiella pneumoniae MGH84	112203384	WP_015958905.1	NZ_KQ089360.1	1	3505842	3507293	483	Cluster 4	-	1 0 o93-117i	NN		Cluster 6	VgrG superfamily, T6SS_Vgr, DUF2345	Cluster 16	-	+
1123	Klebsiella pneumoniae MGH98	112303565	WP_032415479.1	NZ_KQ089447.1	1	254811	256262	483	Cluster 4	-	1 0 o93-117i	NN		Cluster 6	VgrG superfamily, T6SS_Vgr, DUF2345	Cluster 16	-	+
1124	Klebsiella pneumoniae MM-1	112401388	WP_015958905.1	NZ_QCWQ01000003.1	-1	190625	192076	483	Cluster 4	-	1 0 o93-117i	NN		Cluster 6	VgrG superfamily, T6SS_Vgr, DUF2345	Cluster 16	-	+
1125	Klebsiella pneumoniae MM_MK_620	112502063	WP_032104126.1	NZ_NFWI01000012.1	1	158878	160329	483	Cluster 4	-	1 0 o93-117i	NN		Cluster 6	VgrG superfamily, T6SS_Vgr, DUF2345	Cluster 16	-	+
1126	Klebsiella pneumoniae MRY10-848	112601669	WP_015958905.1	NZ_BDLG01000006.1	1	77542	78993	483	Cluster 4	-	1 0 o93-117i	NN		Cluster 6	VgrG superfamily, T6SS_Vgr, DUF2345	Cluster 16	-	+
1231	Klebsiella pneumoniae subsp. pneumoniae CRK0358	123104399	WP_015958905.1	NZ_PTFT02000097.1	1	173326	174777	483	Cluster 4	-	1 0 o93-117i	NN		Cluster 6	VgrG superfamily, T6SS_Vgr, DUF2345	Cluster 16	-	+
1128	Klebsiella pneumoniae NR5632	112801051	WP_015958905.1	NZ_CP025143.1	-1	1023910	1025361	483	Cluster 4	-	1 0 o93-117i	NN		Cluster 6	VgrG superfamily, T6SS_Vgr, DUF2345	Cluster 16	-	+
1129	Klebsiella pneumoniae OS_09_011_10	112903976	WP_032104126.1	NZ_NCRZ01000001.1	1	4077902	4079353	483	Cluster 4	-	1 0 o93-117i	NN		Cluster 6	VgrG superfamily, T6SS_Vgr, DUF2345	Cluster 16	-	+
1130	Klebsiella pneumoniae OS_09_011_14	113003488	WP_032104126.1	NZ_NCSB01000001.1	1	3576557	3578008	483	Cluster 4	-	1 0 o93-117i	NN		Cluster 6	VgrG superfamily, T6SS_Vgr, DUF2345	Cluster 16	-	+
1131	Klebsiella pneumoniae OS_09_011_15	113103253	WP_032104126.1	NZ_NCSD01000002.1	1	307761	309212	483	Cluster 4	-	1 0 o93-117i	NN		Cluster 6	VgrG superfamily, T6SS_Vgr, DUF2345	Cluster 16	-	+
1132	Klebsiella pneumoniae PB107	113201517	WP_015958905.1	NZ_FLWY01000002.1	1	268234	269685	483	Cluster 4	-	1 0 o93-117i	NN		Cluster 6	VgrG superfamily, T6SS_Vgr, DUF2345	Cluster 16	-	+
1133	Klebsiella pneumoniae PB171	113301751	WP_015958905.1	NZ_FLVP01000002.1	-1	499671	501122	483	Cluster 4	-	1 0 o93-117i	NN		Cluster 6	VgrG superfamily, T6SS_Vgr, DUF2345	Cluster 16	-	+
1134	Klebsiella pneumoniae PB226	113401752	WP_015958905.1	NZ_FLWQ01000002.1	-1	499671	501122	483	Cluster 4	-	1 0 o93-117i	NN		Cluster 6	VgrG superfamily, T6SS_Vgr, DUF2345	Cluster 16	-	+
1135	Klebsiella pneumoniae PO1842	113504080	WP_015958905.1	NZ_NFVY01000045.1	1	176674	178125	483	Cluster 4	-	1 0 o93-117i	NN		Cluster 6	VgrG superfamily, T6SS_Vgr, DUF2345	Cluster 16	-	+
1136	Klebsiella pneumoniae PO380	113603895	WP_015958905.1	NZ_NFVQ01000034.1	1	175961	177412	483	Cluster 4	-	1 0 o93-117i	NN		Cluster 6	VgrG superfamily, T6SS_Vgr, DUF2345	Cluster 16	-	+
1137	Klebsiella pneumoniae PV13BC	113701563	WP_015958905.1	NZ_OAMQ01000008.1	1	94345	95796	483	Cluster 4	-	1 0 o93-117i	NN		Cluster 6	VgrG superfamily, T6SS_Vgr, DUF2345	Cluster 16	-	+
1138	Klebsiella pneumoniae PV2BC	113802598	WP_015958905.1	NZ_OAMO01000011.1	-1	112066	113517	483	Cluster 4	-	1 0 o93-117i	NN		Cluster 6	VgrG superfamily, T6SS_Vgr, DUF2345	Cluster 16	-	+
1139	Klebsiella pneumoniae PV7BC	113902169	WP_015958905.1	NZ_OAMN01000009.1	1	155186	156637	483	Cluster 4	-	1 0 o93-117i	NN		Cluster 6	VgrG superfamily, T6SS_Vgr, DUF2345	Cluster 16	-	+
1140	Klebsiella pneumoniae QS17-0161	114003602	WP_015958905.1	NZ_CP024458.1	1	3712328	3713779	483	Cluster 4	-	1 0 o93-117i	NN		Cluster 6	VgrG superfamily, T6SS_Vgr, DUF2345	Cluster 16	-	+
1141	Klebsiella pneumoniae RUC232	114104768	WP_015958905.1	NZ_PPHO01000100.1	-1	22582	24033	483	Cluster 4	-	1 0 o93-117i	NN		Cluster 6	VgrG superfamily, T6SS_Vgr, DUF2345	Cluster 16	-	+
1230	Klebsiella pneumoniae subsp. pneumoniae CRK0356	123004102	WP_015958905.1	NZ_PTFR02000093.1	1	173328	174779	483	Cluster 4	-	1 0 o93-117i	NN		Cluster 6	VgrG superfamily, T6SS_Vgr, DUF2345	Cluster 16	-	+
1229	Klebsiella pneumoniae subsp. pneumoniae CRK0355	122904880	WP_015958905.1	NZ_PTFQ02000118.1	1	173328	174779	483	Cluster 4	-	1 0 o93-117i	NN		Cluster 6	VgrG superfamily, T6SS_Vgr, DUF2345	Cluster 16	-	+
1144	Klebsiella pneumoniae ST307PT02	114401000	WP_015958905.1	NZ_CP022922.1	-1	988342	989793	483	Cluster 4	-	1 0 o93-117i	NN		Cluster 6	VgrG superfamily, T6SS_Vgr, DUF2345	Cluster 16	-	+
1145	Klebsiella pneumoniae ST307PT03	114500999	WP_015958905.1	NZ_CP022919.1	-1	988341	989792	483	Cluster 4	-	1 0 o93-117i	NN		Cluster 6	VgrG superfamily, T6SS_Vgr, DUF2345	Cluster 16	-	+
1146	Klebsiella pneumoniae ST307PT04	114600999	WP_015958905.1	NZ_CP022916.1	-1	988341	989792	483	Cluster 4	-	1 0 o93-117i	NN		Cluster 6	VgrG superfamily, T6SS_Vgr, DUF2345	Cluster 16	-	+
1147	Klebsiella pneumoniae ST485	114703124	WP_015958905.1	NZ_JXCH01000015.1	-1	182843	184294	483	Cluster 4	-	1 0 o93-117i	NN		Cluster 6	VgrG superfamily, T6SS_Vgr, DUF2345	Cluster 16	-	+
1148	Klebsiella pneumoniae SU10	114804387	WP_015958905.1	NZ_RCGI01000045.1	-1	7979	9430	483	Cluster 4	-	1 0 o93-117i	NN		Cluster 6	VgrG superfamily, T6SS_Vgr, DUF2345	Cluster 16	-	+
1149	Klebsiella pneumoniae SU9	114900634	WP_032104126.1	NZ_RCGJ01000004.1	-1	190696	192147	483	Cluster 4	-	1 0 o93-117i	NN		Cluster 6	VgrG superfamily, T6SS_Vgr, DUF2345	Cluster 16	-	+
1150	Klebsiella pneumoniae TUM13502	115005053	WP_109964097.1	NZ_BGKY01000057.1	-1	8599	10050	483	Cluster 4	-	1 0 o93-117i	NN		Cluster 6	VgrG superfamily, T6SS_Vgr, DUF2345	Cluster 16	-	+
1151	Klebsiella pneumoniae UCI82	115103443	WP_015958905.1	NZ_KQ089701.1	1	307844	309295	483	Cluster 4	-	1 0 o93-117i	NN		Cluster 6	VgrG superfamily, T6SS_Vgr, DUF2345	Cluster 16	-	+
1152	Klebsiella pneumoniae UMNturkey9	115201452	WP_015958905.1	NZ_JRRF01000004.1	1	243125	244576	483	Cluster 4	-	1 0 o93-117i	NN		Cluster 6	VgrG superfamily, T6SS_Vgr, DUF2345	Cluster 16	-	+
1153	Klebsiella pneumoniae VRCO0126	115301542	WP_025713299.1	NZ_FWGJ01000004.1	-1	187764	189215	483	Cluster 4	-	1 0 o93-117i	NN		Cluster 6	VgrG superfamily, T6SS_Vgr, DUF2345	Cluster 16	-	+
807	Escherichia coli 4e8A	80705244	WP_001606041.1	NZ_CDRA01000633.1	1	1391	2854	487	Cluster 4	-	1 0 o97-121i	NN		No Upstream	-	Cluster 16	-	+
1228	Klebsiella pneumoniae subsp. pneumoniae CRK0353	122803939	WP_015958905.1	NZ_PTFO02000110.1	1	173328	174779	483	Cluster 4	-	1 0 o93-117i	NN		Cluster 6	VgrG superfamily, T6SS_Vgr, DUF2345	Cluster 16	-	+
967	Klebsiella pneumoniae EuSCAPE_FR054	96701577	WP_015958905.1	NZ_UKHY01000003.1	-1	190591	192042	483	Cluster 4	-	1 0 o93-117i	NN		Cluster 6	VgrG superfamily, T6SS_Vgr, DUF2345	Cluster 16	-	+
1227	Klebsiella pneumoniae subsp. pneumoniae CRK0352	122702781	WP_015958905.1	NZ_PTFN02000071.1	-1	190575	192026	483	Cluster 4	-	1 0 o93-117i	NN		Cluster 6	VgrG superfamily, T6SS_Vgr, DUF2345	Cluster 16	-	+
1226	Klebsiella pneumoniae subsp. pneumoniae CRK0351	122600171	WP_015958905.1	NZ_PTFM02000004.1	1	173328	174779	483	Cluster 4	-	1 0 o93-117i	NN		Cluster 6	VgrG superfamily, T6SS_Vgr, DUF2345	Cluster 16	-	+
1159	Klebsiella pneumoniae VRCO0309	115901358	WP_015958905.1	NZ_FWNU01000002.1	1	270068	271519	483	Cluster 4	-	1 0 o93-117i	NN		Cluster 6	VgrG superfamily, T6SS_Vgr, DUF2345	Cluster 16	-	+
1160	Klebsiella pneumoniae VRCO0310	116002760	WP_015958905.1	NZ_FWLO01000005.1	1	269780	271231	483	Cluster 4	-	1 0 o93-117i	NN		Cluster 6	VgrG superfamily, T6SS_Vgr, DUF2345	Cluster 16	-	+
1161	Klebsiella pneumoniae VRCO0311	116102769	WP_015958905.1	NZ_FWNR01000006.1	1	269766	271217	483	Cluster 4	-	1 0 o93-117i	NN		Cluster 6	VgrG superfamily, T6SS_Vgr, DUF2345	Cluster 16	-	+
1162	Klebsiella pneumoniae VRCO0312	116201059	WP_015958905.1	NZ_FWLP01000002.1	1	269956	271407	483	Cluster 4	-	1 0 o93-117i	NN		Cluster 6	VgrG superfamily, T6SS_Vgr, DUF2345	Cluster 16	-	+
1163	Klebsiella pneumoniae VRCO0313	116301372	WP_015958905.1	NZ_FWNS01000002.1	1	269758	271209	483	Cluster 4	-	1 0 o93-117i	NN		Cluster 6	VgrG superfamily, T6SS_Vgr, DUF2345	Cluster 16	-	+
1164	Klebsiella pneumoniae VRCO0410	116401383	WP_015958905.1	NZ_FWMF01000002.1	1	261285	262736	483	Cluster 4	-	1 0 o93-117i	NN		Cluster 6	VgrG superfamily, T6SS_Vgr, DUF2345	Cluster 16	-	+
1165	Klebsiella pneumoniae VRCO0411	116501521	WP_015958905.1	NZ_FWMG01000002.1	1	261651	263102	483	Cluster 4	-	1 0 o93-117i	NN		Cluster 6	VgrG superfamily, T6SS_Vgr, DUF2345	Cluster 16	-	+
1166	Klebsiella pneumoniae VRES0134	116604454	WP_015958905.1	NZ_FWGV01000011.1	-1	169171	170622	483	Cluster 4	-	1 0 o93-117i	NN		Cluster 6	VgrG superfamily, T6SS_Vgr, DUF2345	Cluster 16	-	+
1167	Klebsiella pneumoniae VRES0139	116703904	WP_015958905.1	NZ_FWHC01000009.1	-1	169222	170673	483	Cluster 4	-	1 0 o93-117i	NN		Cluster 6	VgrG superfamily, T6SS_Vgr, DUF2345	Cluster 16	-	+
1168	Klebsiella pneumoniae VRES1070	116801536	WP_015958905.1	NZ_FWJI01000002.1	-1	499671	501122	483	Cluster 4	-	1 0 o93-117i	NN		Cluster 6	VgrG superfamily, T6SS_Vgr, DUF2345	Cluster 16	-	+
1169	Klebsiella pneumoniae VRES1071	116902993	WP_015958905.1	NZ_FWIN01000005.1	1	269823	271274	483	Cluster 4	-	1 0 o93-117i	NN		Cluster 6	VgrG superfamily, T6SS_Vgr, DUF2345	Cluster 16	-	+
1170	Klebsiella pneumoniae VRES1072	117002749	WP_015958905.1	NZ_FWIR01000006.1	1	269920	271371	483	Cluster 4	-	1 0 o93-117i	NN		Cluster 6	VgrG superfamily, T6SS_Vgr, DUF2345	Cluster 16	-	+
1171	Klebsiella pneumoniae VRES1073	117100506	WP_015958905.1	NZ_FWII01000001.1	-1	499656	501107	483	Cluster 4	-	1 0 o93-117i	NN		Cluster 6	VgrG superfamily, T6SS_Vgr, DUF2345	Cluster 16	-	+
1172	Klebsiella pneumoniae VRES1074	117200257	WP_015958905.1	NZ_FWIS01000001.1	1	269955	271406	483	Cluster 4	-	1 0 o93-117i	NN		Cluster 6	VgrG superfamily, T6SS_Vgr, DUF2345	Cluster 16	-	+
1173	Klebsiella pneumoniae VRES1075	117303114	WP_015958905.1	NZ_FWJB01000006.1	1	269951	271402	483	Cluster 4	-	1 0 o93-117i	NN		Cluster 6	VgrG superfamily, T6SS_Vgr, DUF2345	Cluster 16	-	+
1174	Klebsiella pneumoniae VRES1076	117400506	WP_015958905.1	NZ_FWIK01000001.1	-1	499656	501107	483	Cluster 4	-	1 0 o93-117i	NN		Cluster 6	VgrG superfamily, T6SS_Vgr, DUF2345	Cluster 16	-	+
1175	Klebsiella pneumoniae VRES1077	117501557	WP_015958905.1	NZ_FWIM01000002.1	1	269928	271379	483	Cluster 4	-	1 0 o93-117i	NN		Cluster 6	VgrG superfamily, T6SS_Vgr, DUF2345	Cluster 16	-	+
1176	Klebsiella pneumoniae VRES1078	117602305	WP_015958905.1	NZ_FWIQ01000004.1	-1	191153	192604	483	Cluster 4	-	1 0 o93-117i	NN		Cluster 6	VgrG superfamily, T6SS_Vgr, DUF2345	Cluster 16	-	+
1177	Klebsiella pneumoniae VRES1079	117700509	WP_015958905.1	NZ_FWIZ01000001.1	-1	501042	502493	483	Cluster 4	-	1 0 o93-117i	NN		Cluster 6	VgrG superfamily, T6SS_Vgr, DUF2345	Cluster 16	-	+
1178	Klebsiella pneumoniae VRES1238	117801650	WP_015958905.1	NZ_FWKP01000002.1	-1	580882	582333	483	Cluster 4	-	1 0 o93-117i	NN		Cluster 6	VgrG superfamily, T6SS_Vgr, DUF2345	Cluster 16	-	+
1179	Klebsiella pneumoniae VRES1242	117902490	WP_015958905.1	NZ_FWJP01000004.1	1	270065	271516	483	Cluster 4	-	1 0 o93-117i	NN		Cluster 6	VgrG superfamily, T6SS_Vgr, DUF2345	Cluster 16	-	+
1180	Klebsiella pneumoniae VRES1243	118001434	WP_015958905.1	NZ_FWLB01000002.1	-1	339745	341196	483	Cluster 4	-	1 0 o93-117i	NN		Cluster 6	VgrG superfamily, T6SS_Vgr, DUF2345	Cluster 16	-	+
1181	Klebsiella pneumoniae VRES1247	118100632	WP_015958905.1	NZ_FWJO01000001.1	-1	614162	615613	483	Cluster 4	-	1 0 o93-117i	NN		Cluster 6	VgrG superfamily, T6SS_Vgr, DUF2345	Cluster 16	-	+
1182	Klebsiella pneumoniae VRES1248	118200261	WP_015958905.1	NZ_FWKM01000001.1	1	269954	271405	483	Cluster 4	-	1 0 o93-117i	NN		Cluster 6	VgrG superfamily, T6SS_Vgr, DUF2345	Cluster 16	-	+
1183	Klebsiella pneumoniae VRES1249	118302498	WP_015958905.1	NZ_FWJL01000004.1	1	270064	271515	483	Cluster 4	-	1 0 o93-117i	NN		Cluster 6	VgrG superfamily, T6SS_Vgr, DUF2345	Cluster 16	-	+
1184	Klebsiella pneumoniae VRES1253	118402151	WP_015958905.1	NZ_FWJU01000002.1	-1	499671	501122	483	Cluster 4	-	1 0 o93-117i	NN		Cluster 6	VgrG superfamily, T6SS_Vgr, DUF2345	Cluster 16	-	+
1185	Klebsiella pneumoniae VRES1257	118502855	WP_015958905.1	NZ_FWJW01000006.1	1	270066	271517	483	Cluster 4	-	1 0 o93-117i	NN		Cluster 6	VgrG superfamily, T6SS_Vgr, DUF2345	Cluster 16	-	+
1186	Klebsiella pneumoniae VRES1611	118600589	WP_015958905.1	NZ_FWKE01000001.1	-1	576125	577576	483	Cluster 4	-	1 0 o93-117i	NN		Cluster 6	VgrG superfamily, T6SS_Vgr, DUF2345	Cluster 16	-	+
1187	Klebsiella pneumoniae VRES1612	118702884	WP_015958905.1	NZ_FWKL01000006.1	1	269960	271411	483	Cluster 4	-	1 0 o93-117i	NN		Cluster 6	VgrG superfamily, T6SS_Vgr, DUF2345	Cluster 16	-	+
1188	Klebsiella pneumoniae VRES1615	118802873	WP_015958905.1	NZ_FWJG01000006.1	1	269763	271214	483	Cluster 4	-	1 0 o93-117i	NN		Cluster 6	VgrG superfamily, T6SS_Vgr, DUF2345	Cluster 16	-	+
1189	Klebsiella pneumoniae W2-11-ERG2	118902974	WP_015958905.1	NZ_FLXN01000003.1	1	259876	261327	483	Cluster 4	-	1 0 o93-117i	NN		Cluster 6	VgrG superfamily, T6SS_Vgr, DUF2345	Cluster 16	-	+
1190	Klebsiella pneumoniae W2-9-ERG2	119002953	WP_015958905.1	NZ_FLXK01000005.1	1	270081	271532	483	Cluster 4	-	1 0 o93-117i	NN		Cluster 6	VgrG superfamily, T6SS_Vgr, DUF2345	Cluster 16	-	+
1191	Klebsiella pneumoniae WCHKP020116	119102423	WP_015958905.1	NZ_PWCX01000004.1	-1	191172	192623	483	Cluster 4	-	1 0 o93-117i	NN		Cluster 6	VgrG superfamily, T6SS_Vgr, DUF2345	Cluster 16	-	+
1192	Klebsiella pneumoniae WCHKP040009	119200793	WP_015958905.1	NZ_PWBM01000002.1	1	269917	271368	483	Cluster 4	-	1 0 o93-117i	NN		Cluster 6	VgrG superfamily, T6SS_Vgr, DUF2345	Cluster 16	-	+
1193	Klebsiella pneumoniae WCHKP080018	119300790	WP_015958905.1	NZ_QJNQ01000002.1	1	237673	239124	483	Cluster 4	-	1 0 o93-117i	NN		Cluster 6	VgrG superfamily, T6SS_Vgr, DUF2345	Cluster 16	-	+
1194	Klebsiella pneumoniae WUSM_KP_40	119402281	WP_032104126.1	NZ_QIXI01000010.1	-1	13130	14581	483	Cluster 4	-	1 0 o93-117i	NN		Cluster 6	VgrG superfamily, T6SS_Vgr, DUF2345	Cluster 16	-	+
1195	Klebsiella pneumoniae WUSM_KP_60	119502577	WP_015958905.1	NZ_QIWO01000009.1	1	7973	9424	483	Cluster 4	-	1 0 o93-117i	NN		Cluster 6	VgrG superfamily, T6SS_Vgr, DUF2345	Cluster 16	-	+
1196	Klebsiella pneumoniae k1166	119600546	WP_032104126.1	NZ_FLJY01000002.1	-1	169739	171190	483	Cluster 4	-	1 0 o93-117i	NN		Cluster 6	VgrG superfamily, T6SS_Vgr, DUF2345	Cluster 16	-	+
1197	Klebsiella pneumoniae k1842	119701315	WP_015958905.1	NZ_FLCQ01000003.1	-1	191034	192485	483	Cluster 4	-	1 0 o93-117i	NN		Cluster 6	VgrG superfamily, T6SS_Vgr, DUF2345	Cluster 16	-	+
1198	Klebsiella pneumoniae k1989	119801973	WP_015958905.1	NZ_FLFC01000004.1	1	266552	268003	483	Cluster 4	-	1 0 o93-117i	NN		Cluster 6	VgrG superfamily, T6SS_Vgr, DUF2345	Cluster 16	-	+
1199	Klebsiella pneumoniae k2729	119901850	WP_015958905.1	NZ_FLGV01000004.1	1	269807	271258	483	Cluster 4	-	1 0 o93-117i	NN		Cluster 6	VgrG superfamily, T6SS_Vgr, DUF2345	Cluster 16	-	+
1200	Klebsiella pneumoniae k302	120000783	WP_015958905.1	NZ_FLID01000002.1	1	278044	279495	483	Cluster 4	-	1 0 o93-117i	NN		Cluster 6	VgrG superfamily, T6SS_Vgr, DUF2345	Cluster 16	-	+
1201	Klebsiella pneumoniae k307	120100735	WP_015958905.1	NZ_FLDB01000002.1	-1	168686	170137	483	Cluster 4	-	1 0 o93-117i	NN		Cluster 6	VgrG superfamily, T6SS_Vgr, DUF2345	Cluster 16	-	+
1202	Klebsiella pneumoniae k957	120200681	WP_015958905.1	NZ_FLIO01000002.1	1	266500	267951	483	Cluster 4	-	1 0 o93-117i	NN		Cluster 6	VgrG superfamily, T6SS_Vgr, DUF2345	Cluster 16	-	+
1203	Klebsiella pneumoniae preta	120303275	WP_015958905.1	NZ_QITI01000090.1	-1	22059	23510	483	Cluster 4	-	1 0 o93-117i	NN		No Upstream	-	Cluster 16	-	+
1204	Klebsiella pneumoniae BIDMC 52	120403374	WP_032415479.1	NZ_KK036694.1	1	3532116	3533567	483	Cluster 4	-	1 0 o93-117i	NN		Cluster 6	VgrG superfamily, T6SS_Vgr, DUF2345	Cluster 16	-	+
1205	Klebsiella pneumoniae CHS 21	120500939	WP_015958905.1	NZ_JJNF01000004.1	1	78482	79933	483	Cluster 4	-	1 0 o93-117i	NN		Cluster 6	VgrG superfamily, T6SS_Vgr, DUF2345	Cluster 16	-	+
1206	Klebsiella pneumoniae DMC0799	120605023	WP_015958905.1	NZ_ARRZ01000117.1	1	38847	40298	483	Cluster 4	-	1 0 o93-117i	NN		Cluster 6	VgrG superfamily, T6SS_Vgr, DUF2345	Cluster 16	-	+
1207	Klebsiella pneumoniae MGH 19	120703383	WP_015958905.1	NZ_KI535678.1	1	3259276	3260727	483	Cluster 4	-	1 0 o93-117i	NN		Cluster 6	VgrG superfamily, T6SS_Vgr, DUF2345	Cluster 16	-	+
1208	Klebsiella pneumoniae MGH 39	120803992	WP_015958905.1	NZ_KK036961.1	1	500550	502001	483	Cluster 4	-	1 0 o93-117i	NN		Cluster 6	VgrG superfamily, T6SS_Vgr, DUF2345	Cluster 16	-	+
1209	Klebsiella pneumoniae MGH 43	120902143	WP_015958905.1	NZ_KK036953.1	-1	2180790	2182241	483	Cluster 4	-	1 0 o93-117i	NN		Cluster 6	VgrG superfamily, T6SS_Vgr, DUF2345	Cluster 16	-	+
1210	Klebsiella pneumoniae UCI 25	121004775	WP_015958905.1	NZ_KK036635.1	1	190480	191931	483	Cluster 4	-	1 0 o93-117i	NN		Cluster 6	VgrG superfamily, T6SS_Vgr, DUF2345	Cluster 16	-	+
1211	Klebsiella pneumoniae subsp. ozaenae WCHKP030543	121101050	WP_032104126.1	NZ_NWDO01000003.1	1	228986	230437	483	Cluster 4	-	1 0 o93-117i	NN		Cluster 6	VgrG superfamily, T6SS_Vgr, DUF2345	Cluster 16	-	+
1212	Klebsiella pneumoniae subsp. pneumoniae 3189STDY5864739	121200583	WP_015958905.1	NZ_FXMF01000002.1	1	205330	206781	483	Cluster 4	-	1 0 o93-117i	NN		Cluster 6	VgrG superfamily, T6SS_Vgr, DUF2345	Cluster 16	-	+
1213	Klebsiella pneumoniae subsp. pneumoniae 3189STDY5864740	121301315	WP_015958905.1	NZ_FXMG01000003.1	-1	168901	170352	483	Cluster 4	-	1 0 o93-117i	NN		Cluster 6	VgrG superfamily, T6SS_Vgr, DUF2345	Cluster 16	-	+
1214	Klebsiella pneumoniae subsp. pneumoniae 3189STDY5864749	121400596	WP_015958905.1	NZ_FXNE01000002.1	-1	168933	170384	483	Cluster 4	-	1 0 o93-117i	NN		Cluster 6	VgrG superfamily, T6SS_Vgr, DUF2345	Cluster 16	-	+
1215	Klebsiella pneumoniae subsp. pneumoniae 3189STDY5864752	121500667	WP_015958905.1	NZ_FXNB01000002.1	1	204466	205917	483	Cluster 4	-	1 0 o93-117i	NN		Cluster 6	VgrG superfamily, T6SS_Vgr, DUF2345	Cluster 16	-	+
1216	Klebsiella pneumoniae subsp. pneumoniae 3189STDY5864864	121602939	WP_015958905.1	NZ_FXPI01000007.1	1	107167	108618	483	Cluster 4	-	1 0 o93-117i	NN		Cluster 6	VgrG superfamily, T6SS_Vgr, DUF2345	Cluster 16	-	+
1217	Klebsiella pneumoniae subsp. pneumoniae CRK0334	121704743	WP_015958905.1	NZ_PTIO02000074.1	1	173328	174779	483	Cluster 4	-	1 0 o93-117i	NN		Cluster 6	VgrG superfamily, T6SS_Vgr, DUF2345	Cluster 16	-	+
1218	Klebsiella pneumoniae subsp. pneumoniae CRK0335	121804045	WP_015958905.1	NZ_PTIP02000058.1	1	173327	174778	483	Cluster 4	-	1 0 o93-117i	NN		Cluster 6	VgrG superfamily, T6SS_Vgr, DUF2345	Cluster 16	-	+
1219	Klebsiella pneumoniae subsp. pneumoniae CRK0336	121902200	WP_015958905.1	NZ_PTIQ02000045.1	1	176447	177898	483	Cluster 4	-	1 0 o93-117i	NN		Cluster 6	VgrG superfamily, T6SS_Vgr, DUF2345	Cluster 16	-	+
1220	Klebsiella pneumoniae subsp. pneumoniae CRK0338	122000179	WP_015958905.1	NZ_PTHB02000005.1	1	173327	174778	483	Cluster 4	-	1 0 o93-117i	NN		Cluster 6	VgrG superfamily, T6SS_Vgr, DUF2345	Cluster 16	-	+
1221	Klebsiella pneumoniae subsp. pneumoniae CRK0339	122104506	WP_015958905.1	NZ_PTHC02000098.1	1	173327	174778	483	Cluster 4	-	1 0 o93-117i	NN		Cluster 6	VgrG superfamily, T6SS_Vgr, DUF2345	Cluster 16	-	+
1222	Klebsiella pneumoniae subsp. pneumoniae CRK0340	122205259	WP_015958905.1	NZ_PTHD02000119.1	1	173327	174778	483	Cluster 4	-	1 0 o93-117i	NN		Cluster 6	VgrG superfamily, T6SS_Vgr, DUF2345	Cluster 16	-	+
1223	Klebsiella pneumoniae subsp. pneumoniae CRK0341	122300357	WP_015958905.1	NZ_PTHE02000006.1	1	173327	174778	483	Cluster 4	-	1 0 o93-117i	NN		Cluster 6	VgrG superfamily, T6SS_Vgr, DUF2345	Cluster 16	-	+
1224	Klebsiella pneumoniae subsp. pneumoniae CRK0346	122400663	WP_015958905.1	NZ_PTFH02000008.1	1	173328	174779	483	Cluster 4	-	1 0 o93-117i	NN		Cluster 6	VgrG superfamily, T6SS_Vgr, DUF2345	Cluster 16	-	+
1225	Klebsiella pneumoniae subsp. pneumoniae CRK0349	122502910	WP_015958905.1	NZ_PTFK02000072.1	1	173328	174779	483	Cluster 4	-	1 0 o93-117i	NN		Cluster 6	VgrG superfamily, T6SS_Vgr, DUF2345	Cluster 16	-	+
1065	Klebsiella pneumoniae EuSCAPE_UK076	106501539	WP_015958905.1	NZ_UJBB01000004.1	-1	169212	170663	483	Cluster 4	-	1 0 o93-117i	NN		Cluster 6	VgrG superfamily, T6SS_Vgr, DUF2345	Cluster 16	-	+
1382	Pseudomonas lundensis L1817	138203080	WP_094991077.1	NZ_NQKF01000021.1	1	14075	15517	480	Cluster 4	-	1 0 o83-114i	NN		Cluster 6	VgrG superfamily, COG4253	Cluster 14	-	+
1425	Pseudomonas sp. ok602 OK602	142501043	WP_093413223.1	NZ_FOUL01000002.1	1	559131	560588	485	Cluster 4	-	1 0 i83-103o	NN		Cluster 79	-	Cluster 14	-	+
1456	Rahnella sp. Y9602	145604736	WP_013578034.1	NC_015062.1	1	342418	343881	487	Cluster 4	-	1 0 o87-111i	NN		Cluster 30	VgrG superfamily	Cluster 14	-	+
1455	Rahnella sp. NFIX50	145501809	WP_112151530.1	NZ_QLTF01000003.1	-1	470494	471954	486	Cluster 4	-	1 0 o87-111i	NN		Cluster 8	VgrG superfamily, T6SS_Vgr, DUF2345	Cluster 14	-	+
1455	Rahnella sp. NFIX50	145501623	WP_112151466.1	NZ_QLTF01000003.1	-1	284516	285979	487	Cluster 4	-	1 0 o87-111i	NN		No Upstream	-	Cluster 14	-	+
1450	Rahnella aquatilis CIP 78.65 = ATCC 33071	145002955	WP_015698838.1	NZ_JMPO01000127.1	-1	45363	46823	486	Cluster 4	-	1 0 o87-111i	NN		Cluster 8	VgrG superfamily, T6SS_Vgr, DUF2345	Cluster 14	-	+
762	Enterobacter cloacae subsp. cloacae SMART_313	76203506	WP_058679228.1	NZ_LPQI01000074.1	-1	29377	30822	481	Cluster 4	-	1 0 o87-107i	NN		Cluster 6	VgrG superfamily, COG4253	Cluster 14	-	+
757	Enterobacter cloacae PIMB10EC27	75704645	WP_058679228.1	NZ_CP020089.1	-1	4788070	4789515	481	Cluster 4	-	1 0 o87-107i	NN		Cluster 6	VgrG superfamily, COG4253	Cluster 14	-	+
1454	Rahnella sp. Larv3_ips	145403516	WP_122096731.1	NZ_MJIB01000014.1	1	276633	278093	486	Cluster 4	-	1 0 o87-111i	NN		Cluster 8	VgrG superfamily, T6SS_Vgr, DUF2345	Cluster 14	-	+
752	Enterobacter cloacae 153_ECLO	75203016	WP_049138103.1	NZ_JVSD01000031.1	-1	20019	21470	483	Cluster 4	-	1 0 i86-107o	NN		Cluster 6	VgrG superfamily, COG4253	Cluster 14	-	+
751	Enterobacter cancerogenus CR-Eb1	75104071	WP_101738406.1	NZ_CP025225.1	-1	4358087	4359538	483	Cluster 4	-	1 0 i87-107o	NN		Cluster 6	VgrG superfamily, T6SS_Vgr, COG4253	Cluster 14	-	+
1379	Pseudomonas fluorescens EK007-RG4	137903712	WP_073525788.1	NZ_MRST01000025.1	-1	522290	523738	482	Cluster 4	-	1 0 o83-114i	NN		Cluster 6	VgrG superfamily, T6SS_Vgr, DUF2345	Cluster 14	-	+
1378	Pseudomonas fluorescens EK007-7t-asp	137801627	WP_073525788.1	NZ_MKYU01000032.1	-1	21120	22568	482	Cluster 4	-	1 0 o83-114i	NN		Cluster 6	VgrG superfamily, T6SS_Vgr, DUF2345	Cluster 14	-	+
1362	Pluralibacter gergoviae SF84F43	136205155	WP_048276124.1	NZ_LDZL01000040.1	1	1309	2763	484	Cluster 4	-	1 0 o87-107i	NN		Cluster 51	VgrG superfamily, T6SS_Vgr, COG4253	Cluster 14	-	+
1452	Rahnella aquatilis HX2	145204805	WP_014416636.1	NC_017060.1	1	339610	341073	487	Cluster 4	-	1 0 o87-111i	NN		Cluster 30	VgrG superfamily	Cluster 14	-	+
835	Franconibacter helveticus 413_SENT	83501525	WP_049292717.1	NZ_JVIC01000030.1	1	925	2370	481	Cluster 4	-	1 0 o86-107i	NN		Cluster 51	COG4253	Cluster 14	-	+
1451	Rahnella aquatilis CIP 78.65 = ATCC 33071	145103859	WP_015698838.1	NC_016818.1	-1	4273060	4274520	486	Cluster 4	-	1 0 o87-111i	NN		Cluster 8	VgrG superfamily, T6SS_Vgr, DUF2345	Cluster 14	-	+
1398	Pseudomonas silesiensis A3	139801695	WP_064676716.1	NZ_CP014870.1	1	1833789	1835228	479	Cluster 4	-	1 0 i83-103o	NN		Cluster 69	-	No Downstream	-	+
1143	Klebsiella pneumoniae ST307PT01	114300999	WP_015958905.1	NZ_CP022924.1	-1	988317	989768	483	Cluster 4	-	1 0 o93-117i	NN		Cluster 6	VgrG superfamily, T6SS_Vgr, DUF2345	No Downstream	-	+
1142	Klebsiella pneumoniae SCKP020055	114200273	WP_032415479.1	NZ_PWAQ01000001.1	1	275014	276465	483	Cluster 4	-	1 0 o93-117i	NN		Cluster 6	VgrG superfamily, T6SS_Vgr, DUF2345	No Downstream	-	+
755	Enterobacter cloacae 6kgm	75503337	WP_040022678.1	NZ_JXAE01000021.1	-1	229	1680	483	Cluster 4	-	1 0 i86-107o	NN		Cluster 6	VgrG superfamily, COG4253	No Downstream	-	+
1109	Klebsiella pneumoniae Kp715	110900960	WP_032415479.1	NZ_QKNN01000001.1	-1	957502	958953	483	Cluster 4	-	1 0 o93-117i	NN		Cluster 6	VgrG superfamily, T6SS_Vgr, DUF2345	No Downstream	-	+
1107	Klebsiella pneumoniae Kp1357	110700142	WP_032415479.1	NZ_QKNO01000001.1	-1	144447	145898	483	Cluster 4	-	1 0 o93-117i	NN		Cluster 6	VgrG superfamily, T6SS_Vgr, DUF2345	No Downstream	-	+
1106	Klebsiella pneumoniae Kp1066	110600142	WP_032415479.1	NZ_QKNP01000001.1	-1	144422	145873	483	Cluster 4	-	1 0 o93-117i	NN		Cluster 6	VgrG superfamily, T6SS_Vgr, DUF2345	No Downstream	-	+
1098	Klebsiella pneumoniae KP1766	109801051	WP_015958905.1	NZ_CP025146.1	-1	1023934	1025385	483	Cluster 4	-	1 0 o93-117i	NN		Cluster 6	VgrG superfamily, T6SS_Vgr, DUF2345	No Downstream	-	+
1252	Klebsiella quasivariicola EuSCAPE_IL010	125206008	WP_025713299.1	NZ_UJYZ01000092.1	1	452	1903	483	Cluster 4	-	1 0 o93-117i	NN		No Upstream	-	No Downstream	-	+
878	Klebsiella pneumoniae 34E1	87800574	WP_032415479.1	NZ_BDQS01000001.1	-1	547962	549413	483	Cluster 4	-	1 0 o93-117i	NN		Cluster 6	VgrG superfamily, T6SS_Vgr, DUF2345	No Downstream	-	+
1424	Pseudomonas sp. ok272 OK272	142400526	WP_093413223.1	NZ_FOCB01000001.1	1	559112	560569	485	Cluster 4	-	1 0 i83-103o	NN		Cluster 79	-	No Downstream	-	-
731	Dechloromonas agitata is5	73102500	WP_027458416.1	NZ_KI912532.1	-1	2624071	2625510	479	Cluster 4	-	1 0 i87-107o	NN		Cluster 5	VgrG, COG4253	Cluster 18	-	+
1464	Ralstonia pickettii H2Cu2	146400561	WP_009241823.1	NZ_MCGA01000007.1	1	26266	27807	513	Cluster 2	-	1 0 i84-105o	NN		Cluster 5	VgrG, COG4253	Cluster 2	Imm71, Imm72 superfamily	+
2632	Xanthomonas oryzae pv. oryzae YN03-03	263204043	WP_113014224.1	NZ_QNOS01000405.1	1	5658	7142	494	Cluster 2	-	2 0 o30-52i64-85o	NN		Cluster 13	VgrG, DUF2345 superfamily	Cluster 2	Imm71, Imm72 superfamily	+
2633	Xanthomonas oryzae pv. oryzae YN03-04	263303982	WP_113014224.1	NZ_QNOT01000387.1	1	5676	7160	494	Cluster 2	-	2 0 o30-52i64-85o	NN		Cluster 13	VgrG, DUF2345 superfamily	Cluster 2	Imm71, Imm72 superfamily	+
2634	Xanthomonas oryzae pv. oryzae YN03-06	263404138	WP_113014224.1	NZ_QNOU01000367.1	-1	3425	4909	494	Cluster 2	-	2 0 o30-52i64-85o	NN		Cluster 13	VgrG, DUF2345 superfamily	Cluster 2	Imm71, Imm72 superfamily	+
1465	Ralstonia pickettii NCTC11149	146502564	WP_009241823.1	NZ_UGVF01000002.1	1	174213	175754	513	Cluster 2	-	1 0 i84-105o	NN		Cluster 5	VgrG, COG4253	Cluster 2	Imm71, Imm72 superfamily	+
2635	Xanthomonas oryzae pv. oryzae YN03-07	263503867	WP_113014224.1	NZ_QNOV01000940.1	-1	1172	2656	494	Cluster 2	-	2 0 o30-52i64-85o	NN		Cluster 13	Phage_GPD, DUF2345 superfamily	Cluster 2	Imm71, Imm72 superfamily	+
2636	Xanthomonas oryzae pv. oryzae YN03-10	263600652	WP_080496139.1	NZ_QNOX01000078.1	1	5615	7099	494	Cluster 2	-	2 0 o30-52i64-85o	NN		Cluster 13	Phage_GPD, DUF2345 superfamily	Cluster 2	Imm71, Imm72 superfamily	+
1466	Ralstonia pickettii NBRC 102503	146602347	WP_009241823.1	NZ_BCPW01000007.1	-1	64242	65783	513	Cluster 2	-	1 0 i84-105o	NN		Cluster 5	VgrG, COG4253	Cluster 2	Imm71, Imm72 superfamily	+
2619	Xanthomonas oryzae pv. oryzae XF89b	261903498	WP_080496542.1	NZ_CP011532.1	1	3759352	3760839	495	Cluster 2	-	2 0 o30-52i64-85o	NN		Cluster 7	VgrG, T6SS_Vgr, DUF2345	Cluster 2	Imm71, Imm72 superfamily	+
2637	Xanthomonas oryzae pv. oryzae YN03-11	263704229	WP_113014224.1	NZ_QNOY01000386.1	-1	3425	4909	494	Cluster 2	-	2 0 o30-52i64-85o	NN		Cluster 13	VgrG, DUF2345 superfamily	Cluster 2	Imm71, Imm72 superfamily	+
2487	Xanthomonas oryzae pv. oryzae GX09	248702637	WP_080496139.1	NZ_QNJL01000721.1	-1	1196	2680	494	Cluster 2	-	2 0 o30-52i64-85o	NN		Cluster 13	Phage_GPD, DUF2345 superfamily	Cluster 2	Imm71, Imm72 superfamily	+
2488	Xanthomonas oryzae pv. oryzae GX1	248800863	WP_113101667.1	NZ_QNJM01000112.1	-1	953	2440	495	Cluster 2	-	2 0 o30-52i64-85o	NN		No Upstream	-	Cluster 2	Imm71, Imm72 superfamily	+
2489	Xanthomonas oryzae pv. oryzae GX2	248903716	WP_113085551.1	NZ_QNJN01000380.1	1	506	1993	495	Cluster 2	-	2 0 o30-52i64-85o	NN		No Upstream	-	Cluster 2	Imm71, Imm72 superfamily	+
2470	Xanthomonas oryzae pv. oryzae DXO-397	247000640	WP_080493478.1	NZ_JXFM01000040.1	-1	5687	7171	494	Cluster 2	-	2 0 o30-52i64-85o	NN		No Upstream	-	Cluster 2	Imm71, Imm72 superfamily	+
2490	Xanthomonas oryzae pv. oryzae GX23	249002636	WP_109182015.1	NZ_QNJO01000794.1	1	2891	4375	494	Cluster 2	-	2 0 o30-52i64-85o	NN		Cluster 13	Phage_GPD, DUF2345 superfamily	Cluster 2	Imm71, Imm72 superfamily	+
2618	Xanthomonas oryzae pv. oryzae ScYc-b	261803951	WP_080496139.1	NZ_CP031469.1	-1	4157998	4159482	494	Cluster 2	-	2 0 o30-52i64-85o	NN		Cluster 13	Phage_GPD, DUF2345 superfamily	Cluster 2	Imm71, Imm72 superfamily	+
2469	Xanthomonas oryzae pv. oryzae DXO-369	246901979	WP_080493478.1	NZ_JXFL01000127.1	1	10116	11600	494	Cluster 2	-	2 0 o30-52i64-85o	NN		No Upstream	-	Cluster 2	Imm71, Imm72 superfamily	+
1463	Ralstonia pickettii ATCC 27511	146304363	WP_009241823.1	NZ_KN050646.1	1	4680312	4681853	513	Cluster 2	-	1 0 i84-105o	NN		Cluster 5	VgrG, COG4253	Cluster 2	Imm71, Imm72 superfamily	+
2680	Xanthomonas translucens pv. undulosa ICMP11055	268001325	WP_081323843.1	NZ_CP009750.1	-1	1561976	1563460	494	Cluster 2	-	2 0 o30-52i64-85o	NN		Cluster 7	VgrG, T6SS_Vgr, DUF2345	Cluster 2	Imm71, Imm72 superfamily	+
2491	Xanthomonas oryzae pv. oryzae GX3	249102218	WP_113085551.1	NZ_QNJP01000219.1	1	508	1995	495	Cluster 2	-	2 0 o30-52i64-85o	NN		No Upstream	-	Cluster 2	Imm71, Imm72 superfamily	+
2638	Xanthomonas oryzae pv. oryzae YN03-15	263804092	WP_113014224.1	NZ_QNPB01000378.1	-1	3425	4909	494	Cluster 2	-	2 0 o30-52i64-85o	NN		Cluster 13	VgrG, DUF2345 superfamily	Cluster 2	Imm71, Imm72 superfamily	+
2492	Xanthomonas oryzae pv. oryzae GX4	249200823	WP_113085551.1	NZ_QNJR01000085.1	-1	951	2438	495	Cluster 2	-	2 0 o30-52i64-85o	NN		No Upstream	-	Cluster 2	Imm71, Imm72 superfamily	+
2493	Xanthomonas oryzae pv. oryzae GX49	249303198	WP_109182015.1	NZ_QNJS01000844.1	1	3008	4492	494	Cluster 2	-	2 0 o30-52i64-85o	NN		Cluster 13	Phage_GPD, DUF2345 superfamily	Cluster 2	Imm71, Imm72 superfamily	+
2494	Xanthomonas oryzae pv. oryzae GX5	249402193	WP_113085551.1	NZ_QNJT01000227.1	-1	954	2441	495	Cluster 2	-	2 0 o30-52i64-85o	NN		No Upstream	-	Cluster 2	Imm71, Imm72 superfamily	+
2639	Xanthomonas oryzae pv. oryzae YN03-18	263904025	WP_113014224.1	NZ_QNPD01000379.1	-1	3146	4630	494	Cluster 2	-	2 0 o30-52i64-85o	NN		Cluster 13	VgrG, DUF2345 superfamily	Cluster 2	Imm71, Imm72 superfamily	+
2496	Xanthomonas oryzae pv. oryzae GX6	249601340	WP_113101667.1	NZ_QNJV01000125.1	-1	951	2438	495	Cluster 2	-	2 0 o30-52i64-85o	NN		No Upstream	-	Cluster 2	Imm71, Imm72 superfamily	+
2497	Xanthomonas oryzae pv. oryzae HB8417	249702606	WP_080496139.1	NZ_QNJX01000614.1	-1	1258	2742	494	Cluster 2	-	2 0 o30-52i64-85o	NN		Cluster 13	Phage_GPD, DUF2345 superfamily	Cluster 2	Imm71, Imm72 superfamily	+
2640	Xanthomonas oryzae pv. oryzae YN03-20	264004113	WP_113014224.1	NZ_QNPE01000416.1	1	9431	10915	494	Cluster 2	-	2 0 o30-52i64-85o	NN		Cluster 13	VgrG, DUF2345 superfamily	Cluster 2	Imm71, Imm72 superfamily	+
2498	Xanthomonas oryzae pv. oryzae HEN08	249802849	WP_080496139.1	NZ_QNKI01000642.1	1	3008	4492	494	Cluster 2	-	2 0 o30-52i64-85o	NN		Cluster 13	Phage_GPD, DUF2345 superfamily	Cluster 2	Imm71, Imm72 superfamily	+
1514	Ralstonia solanacearum CMR15	151404044	WP_014631285.1	NC_017589.1	-1	819139	820689	516	Cluster 2	-	1 0 i84-105o	NN		Cluster 5	VgrG, COG4253	Cluster 2	Imm71, Imm72 superfamily	+
2499	Xanthomonas oryzae pv. oryzae HEN11	249901515	WP_080496139.1	NZ_JRJI01000209.1	-1	3118	4602	494	Cluster 2	-	2 0 o30-52i64-85o	NN		No Upstream	-	Cluster 2	Imm71, Imm72 superfamily	+
2500	Xanthomonas oryzae pv. oryzae HEN11	250003881	WP_080496139.1	NZ_QNKJ01000360.1	1	5667	7151	494	Cluster 2	-	2 0 o30-52i64-85o	NN		Cluster 13	Phage_GPD, DUF2345 superfamily	Cluster 2	Imm71, Imm72 superfamily	+
2501	Xanthomonas oryzae pv. oryzae HLJ-85-72	250100836	WP_080496139.1	NZ_QNKN01000091.1	1	9766	11250	494	Cluster 2	-	2 0 o30-52i64-85o	NN		Cluster 13	Phage_GPD, DUF2345 superfamily	Cluster 2	Imm71, Imm72 superfamily	+
2502	Xanthomonas oryzae pv. oryzae HLJ02	250204262	WP_080496139.1	NZ_QNKL01000447.1	1	9766	11250	494	Cluster 2	-	2 0 o30-52i64-85o	NN		Cluster 13	Phage_GPD, DUF2345 superfamily	Cluster 2	Imm71, Imm72 superfamily	+
2503	Xanthomonas oryzae pv. oryzae HLJ85-69	250302689	WP_080496139.1	NZ_QNKM01000786.1	1	2925	4409	494	Cluster 2	-	2 0 o30-52i64-85o	NN		Cluster 13	Phage_GPD, DUF2345 superfamily	Cluster 2	Imm71, Imm72 superfamily	+
2504	Xanthomonas oryzae pv. oryzae HN-7	250403009	WP_080496139.1	NZ_QNKP01000777.1	-1	1275	2759	494	Cluster 2	-	2 0 o30-52i64-85o	NN		Cluster 13	Phage_GPD, DUF2345 superfamily	Cluster 2	Imm71, Imm72 superfamily	+
2505	Xanthomonas oryzae pv. oryzae HUB14	250503601	WP_080496139.1	NZ_QNKT01000348.1	1	5616	7100	494	Cluster 2	-	2 0 o30-52i64-85o	NN		Cluster 13	Phage_GPD, DUF2345 superfamily	Cluster 2	Imm71, Imm72 superfamily	+
1525	Ralstonia sp. 5_2_56FAA	152504471	WP_009241823.1	NZ_JH815239.1	1	288369	289910	513	Cluster 2	-	1 0 i84-105o	NN		Cluster 5	VgrG, COG4253	Cluster 2	Imm71, Imm72 superfamily	+
2506	Xanthomonas oryzae pv. oryzae HUN14	250602670	WP_080496139.1	NZ_QNKV01000757.1	-1	1166	2650	494	Cluster 2	-	2 0 o30-52i64-85o	NN		Cluster 13	Phage_GPD, DUF2345 superfamily	Cluster 2	Imm71, Imm72 superfamily	+
1528	Ralstonia sp. GV074	152802443	WP_116575980.1	NZ_QEOI01000008.1	1	138737	140278	513	Cluster 2	-	1 0 i84-105o	NN		Cluster 5	VgrG, COG4253	Cluster 2	Imm71, Imm72 superfamily	+
1531	Ralstonia sp. UNCCL144	153102663	WP_009241823.1	NZ_FMTI01000009.1	-1	64606	66147	513	Cluster 2	-	1 0 i84-105o	NN		Cluster 5	VgrG, COG4253	Cluster 2	Imm71, Imm72 superfamily	+
2509	Xanthomonas oryzae pv. oryzae HUN22	250904334	WP_080496139.1	NZ_QNKY01000436.1	-1	3346	4830	494	Cluster 2	-	2 0 o30-52i64-85o	NN		Cluster 13	Phage_GPD, DUF2345 superfamily	Cluster 2	Imm71, Imm72 superfamily	+
2510	Xanthomonas oryzae pv. oryzae HaN1	251004031	WP_080496542.1	NZ_QNJW01000414.1	-1	3276	4763	495	Cluster 2	-	2 0 o30-52i64-85o	NN		Cluster 13	DUF2345 superfamily	Cluster 2	Imm71, Imm72 superfamily	+
2511	Xanthomonas oryzae pv. oryzae HeN03-01	251103642	WP_080496139.1	NZ_QNKA01000339.1	1	5706	7190	494	Cluster 2	-	2 0 o30-52i64-85o	NN		Cluster 13	Phage_GPD, DUF2345 superfamily	Cluster 2	Imm71, Imm72 superfamily	+
2512	Xanthomonas oryzae pv. oryzae HeN03-03	251201977	WP_080496139.1	NZ_QNKC01000179.1	-1	3442	4926	494	Cluster 2	-	2 0 o30-52i64-85o	NN		Cluster 13	Phage_GPD, DUF2345 superfamily	Cluster 2	Imm71, Imm72 superfamily	+
2513	Xanthomonas oryzae pv. oryzae HeN03-04	251301724	WP_080496139.1	NZ_QNKD01000158.1	1	5766	7250	494	Cluster 2	-	2 0 o30-52i64-85o	NN		Cluster 13	Phage_GPD, DUF2345 superfamily	Cluster 2	Imm71, Imm72 superfamily	+
2514	Xanthomonas oryzae pv. oryzae HeN03-06	251400330	WP_080496139.1	NZ_QNKE01000035.1	1	5653	7137	494	Cluster 2	-	2 0 o30-52i64-85o	NN		Cluster 13	Phage_GPD, DUF2345 superfamily	Cluster 2	Imm71, Imm72 superfamily	+
2515	Xanthomonas oryzae pv. oryzae HeN03-10	251502238	WP_080496139.1	NZ_QNKF01000209.1	-1	3425	4909	494	Cluster 2	-	2 0 o30-52i64-85o	NN		Cluster 13	Phage_GPD, DUF2345 superfamily	Cluster 2	Imm71, Imm72 superfamily	+
2516	Xanthomonas oryzae pv. oryzae HeN03-11	251601764	WP_080496139.1	NZ_QNKG01000396.1	1	5601	7085	494	Cluster 2	-	2 0 o30-52i64-85o	NN		Cluster 13	Phage_GPD, DUF2345 superfamily	Cluster 2	Imm71, Imm72 superfamily	+
2517	Xanthomonas oryzae pv. oryzae HeN03-16	251703657	WP_080496139.1	NZ_QNKH01000647.1	1	5718	7202	494	Cluster 2	-	2 0 o30-52i64-85o	NN		Cluster 13	Phage_GPD, DUF2345 superfamily	Cluster 2	Imm71, Imm72 superfamily	+
2617	Xanthomonas oryzae pv. oryzae ScHy-b	261702032	WP_080496139.1	NZ_QNOG01000185.1	-1	3442	4926	494	Cluster 2	-	2 0 o30-52i64-85o	NN		Cluster 13	Phage_GPD, DUF2345 superfamily	Cluster 2	Imm71, Imm72 superfamily	+
2616	Xanthomonas oryzae pv. oryzae SX-85-73	261602001	WP_080496139.1	NZ_QNOH01000188.1	-1	3442	4926	494	Cluster 2	-	2 0 o30-52i64-85o	NN		Cluster 13	Phage_GPD, DUF2345 superfamily	Cluster 2	Imm71, Imm72 superfamily	+
2642	Xanthomonas oryzae pv. oryzae YN03-23	264204717	WP_113014224.1	NZ_QNPG01000981.1	1	3024	4508	494	Cluster 2	-	2 0 o30-52i64-85o	NN		Cluster 13	VgrG, DUF2345 superfamily	Cluster 2	Imm71, Imm72 superfamily	+
2615	Xanthomonas oryzae pv. oryzae SK2-3	261504018	WP_080493478.1	NZ_CP019515.1	-1	4228836	4230320	494	Cluster 2	-	2 0 o30-52i64-85o	NN		No Upstream	-	Cluster 2	Imm71, Imm72 superfamily	+
2614	Xanthomonas oryzae pv. oryzae PXO83	261401213	WP_082341202.1	NZ_CP012947.1	-1	1283351	1284829	492	Cluster 2	-	2 0 o30-52i64-85o	NN		Cluster 7	VgrG, T6SS_Vgr, DUF2345	Cluster 2	Imm71, Imm72 superfamily	+
2614	Xanthomonas oryzae pv. oryzae PXO83	261401218	WP_082322887.1	NZ_CP012947.1	-1	1290577	1292055	492	Cluster 2	-	2 0 o30-52i64-85o	NN		Cluster 7	VgrG, T6SS_Vgr, DUF2345	Cluster 2	Imm71, Imm72 superfamily	+
2523	Xanthomonas oryzae pv. oryzae IX-280	252304049	WP_080493478.1	NZ_CP019226.1	-1	4254896	4256380	494	Cluster 2	-	2 0 o30-52i64-85o	NN		No Upstream	-	Cluster 2	Imm71, Imm72 superfamily	+
2614	Xanthomonas oryzae pv. oryzae PXO83	261400769	WP_082322882.1	NZ_CP012947.1	1	829933	831417	494	Cluster 2	-	2 0 o30-52i64-85o	NN		Cluster 13	VgrG, DUF2345 superfamily	Cluster 2	Imm71, Imm72 superfamily	+
2524	Xanthomonas oryzae pv. oryzae IXO1221	252403234	WP_080496179.1	NZ_JXHH01000244.1	1	1469	2953	494	Cluster 2	-	2 0 o30-52i64-85o	NN		Cluster 13	VgrG, DUF2345 superfamily	Cluster 2	Imm71, Imm72 superfamily	+
2613	Xanthomonas oryzae pv. oryzae PXO61	261304067	WP_109182015.1	NZ_CP021789.1	-1	4280392	4281876	494	Cluster 2	-	2 0 o30-52i64-85o	NN		Cluster 13	Phage_GPD, DUF2345 superfamily	Cluster 2	Imm71, Imm72 superfamily	+
2525	Xanthomonas oryzae pv. oryzae IXO134	252500323	WP_080493478.1	NZ_JXFW01000015.1	1	10115	11599	494	Cluster 2	-	2 0 o30-52i64-85o	NN		No Upstream	-	Cluster 2	Imm71, Imm72 superfamily	+
2612	Xanthomonas oryzae pv. oryzae PXO61	261202949	WP_109182015.1	NZ_CP020942.1	-1	3129418	3130902	494	Cluster 2	-	2 0 o30-52i64-85o	NN		Cluster 13	Phage_GPD, DUF2345 superfamily	Cluster 2	Imm71, Imm72 superfamily	+
2526	Xanthomonas oryzae pv. oryzae IXO151	252601206	WP_080493478.1	NZ_JXFY01000067.1	-1	5727	7211	494	Cluster 2	-	2 0 o30-52i64-85o	NN		No Upstream	-	Cluster 2	Imm71, Imm72 superfamily	+
2611	Xanthomonas oryzae pv. oryzae PXO602	261103482	WP_082323162.1	NZ_CP013679.1	1	3742584	3744062	492	Cluster 2	-	2 0 o30-52i64-85o	NN		Cluster 7	VgrG, T6SS_Vgr, DUF2345	Cluster 2	Imm71, Imm72 superfamily	+
1460	Ralstonia insidiosa WCHRI065437	146001578	WP_064807999.1	NZ_PKPB01000002.1	1	157752	159293	513	Cluster 2	-	1 0 i84-105o	NN		Cluster 5	VgrG, COG4253	Cluster 2	Imm71, Imm72 superfamily	+
2643	Xanthomonas oryzae pv. oryzae YN03-24	264302131	WP_113014224.1	NZ_QNPH01000337.1	1	5518	7002	494	Cluster 2	-	2 0 o30-52i64-85o	NN		Cluster 13	VgrG, DUF2345 superfamily	Cluster 2	Imm71, Imm72 superfamily	+
2608	Xanthomonas oryzae pv. oryzae PXO236	260801169	WP_082323162.1	NZ_CP013675.1	-1	1247775	1249253	492	Cluster 2	-	2 0 o30-52i64-85o	NN		Cluster 7	VgrG, T6SS_Vgr, DUF2345	Cluster 2	Imm71, Imm72 superfamily	+
2608	Xanthomonas oryzae pv. oryzae PXO236	260800744	WP_082323156.1	NZ_CP013675.1	1	810704	812188	494	Cluster 2	-	2 0 o30-52i64-85o	NN		Cluster 13	VgrG, DUF2345 superfamily	Cluster 2	Imm71, Imm72 superfamily	+
2528	Xanthomonas oryzae pv. oryzae IXO189	252801468	WP_080493478.1	NZ_JXGA01000089.1	1	10284	11768	494	Cluster 2	-	2 0 o30-52i64-85o	NN		No Upstream	-	Cluster 2	Imm71, Imm72 superfamily	+
2607	Xanthomonas oryzae pv. oryzae PXO211	260701213	WP_082322887.1	NZ_CP013674.1	-1	1288518	1289996	492	Cluster 2	-	2 0 o30-52i64-85o	NN		Cluster 7	VgrG, T6SS_Vgr, DUF2345	Cluster 2	Imm71, Imm72 superfamily	+
2679	Xanthomonas translucens pv. undulosa BLSW16	267902185	WP_081049184.1	NZ_MADU01000093.1	-1	1759	3243	494	Cluster 2	-	2 0 o30-52i64-85o	NN		No Upstream	-	Cluster 2	Imm71, Imm72 superfamily	+
2529	Xanthomonas oryzae pv. oryzae IXO220	252903463	WP_080493919.1	NZ_JXGB01000276.1	1	1385	2869	494	Cluster 2	-	2 0 o30-52i64-85o	NN		No Upstream	-	Cluster 2	Imm71, Imm72 superfamily	+
2607	Xanthomonas oryzae pv. oryzae PXO211	260701208	WP_082322887.1	NZ_CP013674.1	-1	1281292	1282770	492	Cluster 2	-	2 0 o30-52i64-85o	NN		Cluster 7	VgrG, T6SS_Vgr, DUF2345	Cluster 2	Imm71, Imm72 superfamily	+
2607	Xanthomonas oryzae pv. oryzae PXO211	260700765	WP_082322882.1	NZ_CP013674.1	1	828071	829555	494	Cluster 2	-	2 0 o30-52i64-85o	NN		Cluster 13	VgrG, DUF2345 superfamily	Cluster 2	Imm71, Imm72 superfamily	+
2644	Xanthomonas oryzae pv. oryzae YN07	264401653	WP_113014224.1	NZ_QNPK01000341.1	1	2994	4478	494	Cluster 2	-	2 0 o30-52i64-85o	NN		Cluster 13	VgrG, DUF2345 superfamily	Cluster 2	Imm71, Imm72 superfamily	+
2530	Xanthomonas oryzae pv. oryzae IXO221	253000178	WP_080493478.1	NZ_JXGC01000007.1	1	10115	11599	494	Cluster 2	-	2 0 o30-52i64-85o	NN		No Upstream	-	Cluster 2	Imm71, Imm72 superfamily	+
2531	Xanthomonas oryzae pv. oryzae IXO35	253100505	WP_080493478.1	NZ_JXFN01000022.1	1	10112	11596	494	Cluster 2	-	2 0 o30-52i64-85o	NN		No Upstream	-	Cluster 2	Imm71, Imm72 superfamily	+
2606	Xanthomonas oryzae pv. oryzae PXO145	260602616	WP_082322887.1	NZ_CP013961.1	1	2911134	2912612	492	Cluster 2	-	2 0 o30-52i64-85o	NN		Cluster 7	VgrG, T6SS_Vgr, DUF2345	Cluster 2	Imm71, Imm72 superfamily	+
2532	Xanthomonas oryzae pv. oryzae IXO367	253203375	WP_080493478.1	NZ_JXGG01000253.1	1	10116	11600	494	Cluster 2	-	2 0 o30-52i64-85o	NN		No Upstream	-	Cluster 2	Imm71, Imm72 superfamily	+
2533	Xanthomonas oryzae pv. oryzae IXO414	253300316	WP_080493478.1	NZ_JXGJ01000015.1	-1	5730	7214	494	Cluster 2	-	2 0 o30-52i64-85o	NN		No Upstream	-	Cluster 2	Imm71, Imm72 superfamily	+
2534	Xanthomonas oryzae pv. oryzae IXO597	253404032	WP_080496542.1	NZ_JXGL01000370.1	1	1783	3270	495	Cluster 2	-	2 0 o30-52i64-85o	NN		Cluster 9	VgrG superfamily, T6SS_Vgr, DUF2345	Cluster 2	Imm71, Imm72 superfamily	+
2534	Xanthomonas oryzae pv. oryzae IXO597	253404036	WP_080496543.1	NZ_JXGL01000371.1	1	1783	3267	494	Cluster 2	-	2 0 o30-52i64-85o	NN		Cluster 9	VgrG superfamily, T6SS_Vgr, DUF2345	Cluster 2	Imm71, Imm72 superfamily	+
852	Herbaspirillum sp. GW103	85203304	WP_008332294.1	NZ_AJVC01000004.1	1	1020884	1022425	513	Cluster 2	-	1 0 o85-103i	NN		Cluster 13	DUF2345	Cluster 2	Imm71, Imm72 superfamily	+
2680	Xanthomonas translucens pv. undulosa ICMP11055	268001318	WP_108084768.1	NZ_CP009750.1	-1	1551879	1553363	494	Cluster 2	-	2 0 o30-52i64-85o	NN		Cluster 7	VgrG superfamily, T6SS_Vgr, DUF2345	Cluster 2	Imm71, Imm72 superfamily	+
2606	Xanthomonas oryzae pv. oryzae PXO145	260603062	WP_082322882.1	NZ_CP013961.1	-1	3365573	3367057	494	Cluster 2	-	2 0 o30-52i64-85o	NN		Cluster 13	VgrG, DUF2345 superfamily	Cluster 2	Imm71, Imm72 superfamily	+
2536	Xanthomonas oryzae pv. oryzae IXO608	253602407	WP_080496139.1	NZ_JXGO01000141.1	-1	3088	4572	494	Cluster 2	-	2 0 o30-52i64-85o	NN		Cluster 13	Phage_GPD, DUF2345 superfamily	Cluster 2	Imm71, Imm72 superfamily	+
2537	Xanthomonas oryzae pv. oryzae IXO627	253700279	WP_080493478.1	NZ_JXGR01000023.1	1	9765	11249	494	Cluster 2	-	2 0 o30-52i64-85o	NN		No Upstream	-	Cluster 2	Imm71, Imm72 superfamily	+
2538	Xanthomonas oryzae pv. oryzae IXO639	253801137	WP_080493478.1	NZ_JXGT01000061.1	-1	5728	7212	494	Cluster 2	-	2 0 o30-52i64-85o	NN		No Upstream	-	Cluster 2	Imm71, Imm72 superfamily	+
2539	Xanthomonas oryzae pv. oryzae IXO651	253901436	WP_080496179.1	NZ_JXGW01000091.1	1	10139	11623	494	Cluster 2	-	2 0 o30-52i64-85o	NN		Cluster 13	VgrG, DUF2345 superfamily	Cluster 2	Imm71, Imm72 superfamily	+
2540	Xanthomonas oryzae pv. oryzae IXO685	254001918	WP_080496179.1	NZ_JXGY01000127.1	-1	3067	4551	494	Cluster 2	-	2 0 o30-52i64-85o	NN		Cluster 13	VgrG, DUF2345 superfamily	Cluster 2	Imm71, Imm72 superfamily	+
850	Herbaspirillum sp. B501	85005452	WP_017454455.1	NZ_BADJ01001162.1	1	33443	34984	513	Cluster 2	-	1 0 o85-103i	NN		Cluster 9	VgrG, DUF2345	Cluster 2	Imm71, Imm72 superfamily	+
2542	Xanthomonas oryzae pv. oryzae IXO74	254200619	WP_080493478.1	NZ_JXFO01000030.1	1	1584	3068	494	Cluster 2	-	2 0 o30-52i64-85o	NN		No Upstream	-	Cluster 2	Imm71, Imm72 superfamily	+
2543	Xanthomonas oryzae pv. oryzae IXO812	254301731	WP_080493478.1	NZ_JXHC01000097.1	1	1585	3069	494	Cluster 2	-	2 0 o30-52i64-85o	NN		No Upstream	-	Cluster 2	Imm71, Imm72 superfamily	+
2645	Xanthomonas oryzae pv. oryzae YN15	264504627	WP_113014224.1	NZ_QNPQ01000659.1	1	5591	7075	494	Cluster 2	-	2 0 o30-52i64-85o	NN		Cluster 13	VgrG, DUF2345 superfamily	Cluster 2	Imm71, Imm72 superfamily	+
2544	Xanthomonas oryzae pv. oryzae IXO884	254400883	WP_080496179.1	NZ_JXHE01000053.1	1	18397	19881	494	Cluster 2	-	2 0 o30-52i64-85o	NN		Cluster 13	VgrG, DUF2345 superfamily	Cluster 2	Imm71, Imm72 superfamily	+
2544	Xanthomonas oryzae pv. oryzae IXO884	254402794	WP_080496825.1	NZ_JXHE01000194.1	1	992	2470	492	Cluster 2	-	2 0 o30-52i64-85o	NN		No Upstream	-	Cluster 2	Imm71, Imm72 superfamily	+
2605	Xanthomonas oryzae pv. oryzae PXO112	260500225	WP_082323162.1	NZ_QNOD01000048.1	1	630	2108	492	Cluster 2	-	2 0 o30-52i64-85o	NN		Cluster 13	DUF2345 superfamily	Cluster 2	Imm71, Imm72 superfamily	+
2546	Xanthomonas oryzae pv. oryzae IXO90	254600094	WP_080496139.1	NZ_JXFQ01000008.1	-1	3249	4733	494	Cluster 2	-	2 0 o30-52i64-85o	NN		Cluster 13	Phage_GPD, DUF2345 superfamily	Cluster 2	Imm71, Imm72 superfamily	+
2605	Xanthomonas oryzae pv. oryzae PXO112	260504434	WP_082323156.1	NZ_QNOD01000481.1	-1	3346	4830	494	Cluster 2	-	2 0 o30-52i64-85o	NN		No Upstream	-	Cluster 2	Imm71, Imm72 superfamily	+
2681	Xanthomonas translucens pv. undulosa NARK-1	268103772	WP_081323843.1	NZ_MADT01000191.1	1	447	1931	494	Cluster 2	-	2 0 o30-52i64-85o	NN		No Upstream	-	Cluster 2	Imm71, Imm72 superfamily	+
2604	Xanthomonas oryzae pv. oryzae PX086	260401227	WP_082322887.1	NZ_CP031463.1	-1	1281422	1282900	492	Cluster 2	-	2 0 o30-52i64-85o	NN		Cluster 7	VgrG, T6SS_Vgr, DUF2345	Cluster 2	Imm71, Imm72 superfamily	+
2547	Xanthomonas oryzae pv. oryzae IXO92	254702155	WP_080493478.1	NZ_JXFR01000140.1	1	9927	11411	494	Cluster 2	-	2 0 o30-52i64-85o	NN		No Upstream	-	Cluster 2	Imm71, Imm72 superfamily	+
2548	Xanthomonas oryzae pv. oryzae IXO93	254803977	WP_080496139.1	NZ_JXFS01000346.1	1	1342	2826	494	Cluster 2	-	2 0 o30-52i64-85o	NN		Cluster 13	Phage_GPD, DUF2345 superfamily	Cluster 2	Imm71, Imm72 superfamily	+
2549	Xanthomonas oryzae pv. oryzae IXO97	254904161	WP_080496139.1	NZ_JXFT01000370.1	1	1318	2802	494	Cluster 2	-	2 0 o30-52i64-85o	NN		Cluster 13	Phage_GPD, DUF2345 superfamily	Cluster 2	Imm71, Imm72 superfamily	+
845	Herbaspirillum rubrisubalbicans Os45	84504917	WP_017454455.1	NZ_AMSA01000030.1	-1	27960	29501	513	Cluster 2	-	1 0 o85-103i	NN		Cluster 13	DUF2345 superfamily	Cluster 2	Imm71, Imm72 superfamily	+
844	Herbaspirillum rubrisubalbicans Os34	84405339	WP_017454455.1	NZ_AMSB01000034.1	-1	34445	35986	513	Cluster 2	-	1 0 o85-103i	NN		No Upstream	-	Cluster 2	Imm71, Imm72 superfamily	+
2550	Xanthomonas oryzae pv. oryzae IXO98	255000733	WP_080493478.1	NZ_JXFU01000036.1	1	9977	11461	494	Cluster 2	-	2 0 o30-52i64-85o	NN		No Upstream	-	Cluster 2	Imm71, Imm72 superfamily	+
2604	Xanthomonas oryzae pv. oryzae PX086	260400778	WP_082322882.1	NZ_CP031463.1	1	829288	830772	494	Cluster 2	-	2 0 o30-52i64-85o	NN		Cluster 13	VgrG, DUF2345 superfamily	Cluster 2	Imm71, Imm72 superfamily	+
2475	Xanthomonas oryzae pv. oryzae GD33	247500495	WP_109182015.1	NZ_QNIV01000048.1	1	5596	7080	494	Cluster 2	-	2 0 o30-52i64-85o	NN		Cluster 13	Phage_GPD, DUF2345 superfamily	Cluster 2	Imm71, Imm72 superfamily	+
2467	Xanthomonas oryzae pv. oryzae DXO-27	246700598	WP_080493478.1	NZ_JXEL01000041.1	-1	5345	6829	494	Cluster 2	-	2 0 o30-52i64-85o	NN		No Upstream	-	Cluster 2	Imm71, Imm72 superfamily	+
2646	Xanthomonas oryzae pv. oryzae YN16	264604637	WP_080496542.1	NZ_QNPR01000414.1	1	1296	2783	495	Cluster 2	-	2 0 o30-52i64-85o	NN		No Upstream	-	Cluster 2	Imm71, Imm72 superfamily	+
2466	Xanthomonas oryzae pv. oryzae DXO-248	246602104	WP_080493478.1	NZ_JXFJ01000145.1	-1	5457	6941	494	Cluster 2	-	2 0 o30-52i64-85o	NN		No Upstream	-	Cluster 2	Imm71, Imm72 superfamily	+
2475	Xanthomonas oryzae pv. oryzae GD33	247504181	WP_080496542.1	NZ_QNIV01000395.1	-1	3192	4679	495	Cluster 2	-	2 0 o30-52i64-85o	NN		No Upstream	-	Cluster 2	Imm71, Imm72 superfamily	+
2474	Xanthomonas oryzae pv. oryzae G8	247404082	WP_080496542.1	NZ_QNIT01001103.1	1	632	2119	495	Cluster 2	-	2 0 o30-52i64-85o	NN		Cluster 13	DUF2345 superfamily	Cluster 2	Imm71, Imm72 superfamily	+
2473	Xanthomonas oryzae pv. oryzae FJ24	247300089	WP_080496139.1	NZ_QNIS01000009.1	1	9766	11250	494	Cluster 2	-	2 0 o30-52i64-85o	NN		Cluster 13	Phage_GPD, DUF2345 superfamily	Cluster 2	Imm71, Imm72 superfamily	+
2603	Xanthomonas oryzae pv. oryzae PX061	260304417	WP_109182015.1	NZ_QNOF01000682.1	-1	1203	2687	494	Cluster 2	-	2 0 o30-52i64-85o	NN		Cluster 13	Phage_GPD, DUF2345 superfamily	Cluster 2	Imm71, Imm72 superfamily	+
2602	Xanthomonas oryzae pv. oryzae OS77	260201286	WP_080496139.1	NZ_QNOB01000220.1	1	5576	7060	494	Cluster 2	-	2 0 o30-52i64-85o	NN		Cluster 13	Phage_GPD, DUF2345 superfamily	Cluster 2	Imm71, Imm72 superfamily	+
2600	Xanthomonas oryzae pv. oryzae OS225	260003880	WP_113101667.1	NZ_QNNR01000358.1	1	532	2019	495	Cluster 2	-	2 0 o30-52i64-85o	NN		No Upstream	-	Cluster 2	Imm71, Imm72 superfamily	+
2600	Xanthomonas oryzae pv. oryzae OS225	260001567	WP_109182015.1	NZ_QNNR01000148.1	-1	3427	4911	494	Cluster 2	-	2 0 o30-52i64-85o	NN		Cluster 13	Phage_GPD, DUF2345 superfamily	Cluster 2	Imm71, Imm72 superfamily	+
2464	Xanthomonas oryzae pv. oryzae DXO-206	246400887	WP_080496139.1	NZ_JXFD01000066.1	-1	3087	4571	494	Cluster 2	-	2 0 o30-52i64-85o	NN		Cluster 13	Phage_GPD, DUF2345 superfamily	Cluster 2	Imm71, Imm72 superfamily	+
1458	Ralstonia insidiosa ATCC 49129	145804649	WP_064807999.1	NZ_CP016023.1	1	1104332	1105873	513	Cluster 2	-	1 0 i84-105o	NN		Cluster 5	VgrG, COG4253	Cluster 2	Imm71, Imm72 superfamily	+
2463	Xanthomonas oryzae pv. oryzae DXO-203	246302039	WP_080493478.1	NZ_JXFC01000116.1	-1	5690	7174	494	Cluster 2	-	2 0 o30-52i64-85o	NN		No Upstream	-	Cluster 2	Imm71, Imm72 superfamily	+
2462	Xanthomonas oryzae pv. oryzae DXO-170	246202621	WP_080493478.1	NZ_JXEY01000154.1	-1	5603	7087	494	Cluster 2	-	2 0 o30-52i64-85o	NN		No Upstream	-	Cluster 2	Imm71, Imm72 superfamily	+
2472	Xanthomonas oryzae pv. oryzae FJ17	247204149	WP_080496139.1	NZ_QNIP01000386.1	-1	3146	4630	494	Cluster 2	-	2 0 o30-52i64-85o	NN		Cluster 13	Phage_GPD, DUF2345 superfamily	Cluster 2	Imm71, Imm72 superfamily	+
2461	Xanthomonas oryzae pv. oryzae DXO-165	246100299	WP_080493478.1	NZ_JXEX01000023.1	-1	5670	7154	494	Cluster 2	-	2 0 o30-52i64-85o	NN		No Upstream	-	Cluster 2	Imm71, Imm72 superfamily	+
2460	Xanthomonas oryzae pv. oryzae DXO-150	246000949	WP_080493478.1	NZ_JXEW01000047.1	-1	5458	6942	494	Cluster 2	-	2 0 o30-52i64-85o	NN		No Upstream	-	Cluster 2	Imm71, Imm72 superfamily	+
2459	Xanthomonas oryzae pv. oryzae DXO-133	245903443	WP_080493478.1	NZ_JXEV01000264.1	-1	5457	6941	494	Cluster 2	-	2 0 o30-52i64-85o	NN		No Upstream	-	Cluster 2	Imm71, Imm72 superfamily	+
2458	Xanthomonas oryzae pv. oryzae DXO-131	245801605	WP_080493478.1	NZ_JXEU01000092.1	-1	5693	7177	494	Cluster 2	-	2 0 o30-52i64-85o	NN		No Upstream	-	Cluster 2	Imm71, Imm72 superfamily	+
2457	Xanthomonas oryzae pv. oryzae DXO-129	245703908	WP_080493478.1	NZ_JXET01000337.1	1	1407	2891	494	Cluster 2	-	2 0 o30-52i64-85o	NN		No Upstream	-	Cluster 2	Imm71, Imm72 superfamily	+
2456	Xanthomonas oryzae pv. oryzae DXO-122	245601143	WP_080493478.1	NZ_JXES01000059.1	-1	5622	7106	494	Cluster 2	-	2 0 o30-52i64-85o	NN		No Upstream	-	Cluster 2	Imm71, Imm72 superfamily	+
2455	Xanthomonas oryzae pv. oryzae DXO-116	245502831	WP_080493478.1	NZ_JXER01000209.1	-1	5457	6941	494	Cluster 2	-	2 0 o30-52i64-85o	NN		No Upstream	-	Cluster 2	Imm71, Imm72 superfamily	+
2454	Xanthomonas oryzae pv. oryzae DXO-091	245403709	WP_080493478.1	NZ_JXEQ01000263.1	1	1367	2851	494	Cluster 2	-	2 0 o30-52i64-85o	NN		No Upstream	-	Cluster 2	Imm71, Imm72 superfamily	+
2453	Xanthomonas oryzae pv. oryzae DXO-089	245302002	WP_080493919.1	NZ_JXEP01000108.1	-1	5457	6941	494	Cluster 2	-	2 0 o30-52i64-85o	NN		No Upstream	-	Cluster 2	Imm71, Imm72 superfamily	+
2452	Xanthomonas oryzae pv. oryzae DXO-052	245202412	WP_080493478.1	NZ_JXEO01000149.1	1	9765	11249	494	Cluster 2	-	2 0 o30-52i64-85o	NN		No Upstream	-	Cluster 2	Imm71, Imm72 superfamily	+
2451	Xanthomonas oryzae pv. oryzae DXO-044	245102505	WP_080493478.1	NZ_JXEM01000155.1	1	1881	3365	494	Cluster 2	-	2 0 o30-52i64-85o	NN		No Upstream	-	Cluster 2	Imm71, Imm72 superfamily	+
2450	Xanthomonas oryzae pv. oryzae DXO-012	245002620	WP_080493478.1	NZ_JXEJ01000168.1	1	10112	11596	494	Cluster 2	-	2 0 o30-52i64-85o	NN		No Upstream	-	Cluster 2	Imm71, Imm72 superfamily	+
2527	Xanthomonas oryzae pv. oryzae IXO159	252702116	WP_080496139.1	NZ_JXFZ01000140.1	1	1455	2939	494	Cluster 2	-	2 0 o30-52i64-85o	NN		Cluster 13	Phage_GPD, DUF2345 superfamily	Cluster 2	Imm71, Imm72 superfamily	+
2471	Xanthomonas oryzae pv. oryzae DXO-50	247103571	WP_080493478.1	NZ_JXEN01000257.1	-1	5724	7208	494	Cluster 2	-	2 0 o30-52i64-85o	NN		No Upstream	-	Cluster 2	Imm71, Imm72 superfamily	+
2631	Xanthomonas oryzae pv. oryzae YN03-02	263104178	WP_113014224.1	NZ_QNOR01000412.1	-1	3425	4909	494	Cluster 2	-	2 0 o30-52i64-85o	NN		Cluster 13	VgrG, DUF2345 superfamily	Cluster 2	Imm71, Imm72 superfamily	+
1318	Oxalobacteraceae bacterium AB_14	131802312	WP_020702956.1	NZ_KB906724.1	-1	2647932	2649464	510	Cluster 2	-	1 0 o82-103i	NN		No Upstream	-	Cluster 2	Imm71, Imm72 superfamily	+
2445	Xanthomonas oryzae pv. oryzae DBX0019	244504235	WP_109182015.1	NZ_QNIJ01000405.1	1	9766	11250	494	Cluster 2	-	2 0 o30-52i64-85o	NN		Cluster 13	Phage_GPD, DUF2345 superfamily	Cluster 2	Imm71, Imm72 superfamily	+
2445	Xanthomonas oryzae pv. oryzae DBX0019	244504168	WP_080496542.1	NZ_QNIJ01000398.1	-1	3276	4763	495	Cluster 2	-	2 0 o30-52i64-85o	NN		No Upstream	-	Cluster 2	Imm71, Imm72 superfamily	+
2441	Xanthomonas oryzae pv. oryzae DBX0013	244104031	WP_109182015.1	NZ_QNIF01000414.1	1	9766	11250	494	Cluster 2	-	2 0 o30-52i64-85o	NN		Cluster 13	Phage_GPD, DUF2345 superfamily	Cluster 2	Imm71, Imm72 superfamily	+
2441	Xanthomonas oryzae pv. oryzae DBX0013	244103999	WP_080496542.1	NZ_QNIF01000409.1	1	895	2382	495	Cluster 2	-	2 0 o30-52i64-85o	NN		No Upstream	-	Cluster 2	Imm71, Imm72 superfamily	+
2439	Xanthomonas oryzae pv. oryzae BXO8	243902704	WP_080496179.1	NZ_JXDP01000198.1	1	9752	11236	494	Cluster 2	-	2 0 o30-52i64-85o	NN		Cluster 13	VgrG, DUF2345 superfamily	Cluster 2	Imm71, Imm72 superfamily	+
2438	Xanthomonas oryzae pv. oryzae BXO590	243802802	WP_080493478.1	NZ_JXEI01000189.1	1	10116	11600	494	Cluster 2	-	2 0 o30-52i64-85o	NN		No Upstream	-	Cluster 2	Imm71, Imm72 superfamily	+
2437	Xanthomonas oryzae pv. oryzae BXO589	243702799	WP_080493478.1	NZ_JXEH01000198.1	-1	5458	6942	494	Cluster 2	-	2 0 o30-52i64-85o	NN		No Upstream	-	Cluster 2	Imm71, Imm72 superfamily	+
2436	Xanthomonas oryzae pv. oryzae BXO582	243601031	WP_080493478.1	NZ_JXEG01000052.1	-1	5738	7222	494	Cluster 2	-	2 0 o30-52i64-85o	NN		No Upstream	-	Cluster 2	Imm71, Imm72 superfamily	+
2435	Xanthomonas oryzae pv. oryzae BXO571	243501821	WP_080493478.1	NZ_JXEF01000113.1	1	10296	11780	494	Cluster 2	-	2 0 o30-52i64-85o	NN		No Upstream	-	Cluster 2	Imm71, Imm72 superfamily	+
2434	Xanthomonas oryzae pv. oryzae BXO559	243402336	WP_080493478.1	NZ_JXEE01000154.1	1	10342	11826	494	Cluster 2	-	2 0 o30-52i64-85o	NN		No Upstream	-	Cluster 2	Imm71, Imm72 superfamily	+
2433	Xanthomonas oryzae pv. oryzae BXO558	243301989	WP_080493478.1	NZ_JXED01000118.1	1	10284	11768	494	Cluster 2	-	2 0 o30-52i64-85o	NN		No Upstream	-	Cluster 2	Imm71, Imm72 superfamily	+
2432	Xanthomonas oryzae pv. oryzae BXO557	243200879	WP_080493478.1	NZ_JXEC01000046.1	-1	5766	7250	494	Cluster 2	-	2 0 o30-52i64-85o	NN		No Upstream	-	Cluster 2	Imm71, Imm72 superfamily	+
2431	Xanthomonas oryzae pv. oryzae BXO554	243100122	WP_080493478.1	NZ_JXEB01000009.1	1	10116	11600	494	Cluster 2	-	2 0 o30-52i64-85o	NN		No Upstream	-	Cluster 2	Imm71, Imm72 superfamily	+
2430	Xanthomonas oryzae pv. oryzae BXO512	243003526	WP_080493478.1	NZ_JXEA01000263.1	1	1847	3331	494	Cluster 2	-	2 0 o30-52i64-85o	NN		No Upstream	-	Cluster 2	Imm71, Imm72 superfamily	+
2429	Xanthomonas oryzae pv. oryzae BXO471	242901172	WP_080493478.1	NZ_JXDZ01000063.1	1	10340	11824	494	Cluster 2	-	2 0 o30-52i64-85o	NN		No Upstream	-	Cluster 2	Imm71, Imm72 superfamily	+
2428	Xanthomonas oryzae pv. oryzae BXO454	242802903	WP_080493478.1	NZ_JXDY01000196.1	1	10116	11600	494	Cluster 2	-	2 0 o30-52i64-85o	NN		No Upstream	-	Cluster 2	Imm71, Imm72 superfamily	+
2427	Xanthomonas oryzae pv. oryzae BXO447	242701237	WP_080493478.1	NZ_JXDX01000069.1	1	9765	11249	494	Cluster 2	-	2 0 o30-52i64-85o	NN		No Upstream	-	Cluster 2	Imm71, Imm72 superfamily	+
2426	Xanthomonas oryzae pv. oryzae BXO439	242600932	WP_080493478.1	NZ_JXDW01000052.1	-1	5458	6942	494	Cluster 2	-	2 0 o30-52i64-85o	NN		No Upstream	-	Cluster 2	Imm71, Imm72 superfamily	+
2425	Xanthomonas oryzae pv. oryzae BXO432	242500466	WP_080493478.1	NZ_JXDV01000025.1	-1	5286	6770	494	Cluster 2	-	2 0 o30-52i64-85o	NN		No Upstream	-	Cluster 2	Imm71, Imm72 superfamily	+
2424	Xanthomonas oryzae pv. oryzae BXO416	242402053	WP_080493478.1	NZ_JXDU01000126.1	1	9765	11249	494	Cluster 2	-	2 0 o30-52i64-85o	NN		No Upstream	-	Cluster 2	Imm71, Imm72 superfamily	+
2423	Xanthomonas oryzae pv. oryzae BXO407	242302756	WP_080493478.1	NZ_JXDT01000179.1	-1	5345	6829	494	Cluster 2	-	2 0 o30-52i64-85o	NN		No Upstream	-	Cluster 2	Imm71, Imm72 superfamily	+
2422	Xanthomonas oryzae pv. oryzae BXO34	242200112	WP_080496009.1	NZ_JXDS01000009.1	-1	5686	7170	494	Cluster 2	-	2 0 o30-52i64-85o	NN		No Upstream	-	Cluster 2	Imm71, Imm72 superfamily	+
2421	Xanthomonas oryzae pv. oryzae BXO33	242100323	WP_080493478.1	NZ_JXDR01000011.1	1	9871	11355	494	Cluster 2	-	2 0 o30-52i64-85o	NN		No Upstream	-	Cluster 2	Imm71, Imm72 superfamily	+
2420	Xanthomonas oryzae pv. oryzae BXO25	242002980	WP_080493478.1	NZ_JXDQ01000194.1	1	9765	11249	494	Cluster 2	-	2 0 o30-52i64-85o	NN		No Upstream	-	Cluster 2	Imm71, Imm72 superfamily	+
2419	Xanthomonas oryzae pv. oryzae BXO2	241901409	WP_080493478.1	NZ_JXDN01000085.1	1	10149	11633	494	Cluster 2	-	2 0 o30-52i64-85o	NN		No Upstream	-	Cluster 2	Imm71, Imm72 superfamily	+
2418	Xanthomonas oryzae pv. oryzae BXO1	241803255	WP_080493478.1	NZ_JXDM01000227.1	1	10115	11599	494	Cluster 2	-	2 0 o30-52i64-85o	NN		No Upstream	-	Cluster 2	Imm71, Imm72 superfamily	+
2630	Xanthomonas oryzae pv. oryzae YC36	263004213	WP_080496139.1	NZ_QNOQ01000432.1	-1	3346	4830	494	Cluster 2	-	2 0 o30-52i64-85o	NN		Cluster 13	Phage_GPD, DUF2345 superfamily	Cluster 2	Imm71, Imm72 superfamily	+
2415	Xanthomonas oryzae pv. oryzae AH87	241501442	WP_080496139.1	NZ_QNIA01000309.1	1	5588	7072	494	Cluster 2	-	2 0 o30-52i64-85o	NN		Cluster 13	Phage_GPD, DUF2345 superfamily	Cluster 2	Imm71, Imm72 superfamily	+
2414	Xanthomonas oryzae pv. oryzae AH8	241401810	WP_080496139.1	NZ_QNHZ01000184.1	-1	3442	4926	494	Cluster 2	-	2 0 o30-52i64-85o	NN		Cluster 13	Phage_GPD, DUF2345 superfamily	Cluster 2	Imm71, Imm72 superfamily	+
2413	Xanthomonas oryzae pv. oryzae AH11	241300066	WP_080496139.1	NZ_QNHU01000011.1	1	9766	11250	494	Cluster 2	-	2 0 o30-52i64-85o	NN		Cluster 13	Phage_GPD, DUF2345 superfamily	Cluster 2	Imm71, Imm72 superfamily	+
2620	Xanthomonas oryzae pv. oryzae XM9	262003492	WP_080496542.1	NZ_CP020334.1	1	3701716	3703203	495	Cluster 2	-	2 0 o30-52i64-85o	NN		Cluster 7	VgrG, T6SS_Vgr, DUF2345	Cluster 2	Imm71, Imm72 superfamily	+
2629	Xanthomonas oryzae pv. oryzae YC3	262904194	WP_080496139.1	NZ_QNOP01000428.1	1	9766	11250	494	Cluster 2	-	2 0 o30-52i64-85o	NN		Cluster 13	Phage_GPD, DUF2345 superfamily	Cluster 2	Imm71, Imm72 superfamily	+
2551	Xanthomonas oryzae pv. oryzae IXO99	255102351	WP_080493478.1	NZ_JXFV01000147.1	-1	5088	6572	494	Cluster 2	-	2 0 o30-52i64-85o	NN		No Upstream	-	Cluster 2	Imm71, Imm72 superfamily	+
2410	Xanthomonas oryzae pv. oryzae 26	241000039	WP_080496139.1	NZ_QNHP01000007.1	1	9766	11250	494	Cluster 2	-	2 0 o30-52i64-85o	NN		Cluster 13	Phage_GPD, DUF2345 superfamily	Cluster 2	Imm71, Imm72 superfamily	+
2409	Xanthomonas oryzae pv. oryzae 172	240901947	WP_080496139.1	NZ_QNHQ01000185.1	-1	3427	4911	494	Cluster 2	-	2 0 o30-52i64-85o	NN		Cluster 13	Phage_GPD, DUF2345 superfamily	Cluster 2	Imm71, Imm72 superfamily	+
2628	Xanthomonas oryzae pv. oryzae YC26	262804144	WP_080496139.1	NZ_QNOO01000428.1	1	9766	11250	494	Cluster 2	-	2 0 o30-52i64-85o	NN		Cluster 13	Phage_GPD, DUF2345 superfamily	Cluster 2	Imm71, Imm72 superfamily	+
2407	Xanthomonas fragariae LMG 25863	240703283	WP_087946510.1	NZ_AJRZ01000090.1	1	4730	5905	391	Cluster 2	Imm71 superfamily	0 0 i	NN		Cluster 61	-	Cluster 2	Imm71, Imm72 superfamily	+
2553	Xanthomonas oryzae pv. oryzae JL1-2003	255300064	WP_080496139.1	NZ_QNLH01000006.1	1	9766	11250	494	Cluster 2	-	2 0 o30-52i64-85o	NN		Cluster 13	Phage_GPD, DUF2345 superfamily	Cluster 2	Imm71, Imm72 superfamily	+
2678	Xanthomonas translucens pv. translucens UPB787	267804030	WP_081049184.1	NZ_JTEM01000637.1	-1	1192	2676	494	Cluster 2	-	2 0 o30-52i64-85o	NN		No Upstream	-	Cluster 2	Imm71, Imm72 superfamily	+
2407	Xanthomonas fragariae LMG 25863	240703280	WP_002812855.1	NZ_AJRZ01000090.1	1	1627	3105	492	Cluster 2	-	2 0 o30-52i64-85o	NN		No Upstream	-	Cluster 2	Imm71, Imm72 superfamily	+
2406	Xanthomonas fragariae PD885	240602017	WP_088056853.1	NZ_LT853882.1	1	2247208	2248686	492	Cluster 2	-	2 0 o30-52i64-85o	NN		Cluster 7	VgrG superfamily, T6SS_Vgr, DUF2345	Cluster 2	Imm71, Imm72 superfamily	+
2406	Xanthomonas fragariae PD885	240602012	WP_088056850.1	NZ_LT853882.1	1	2239924	2241411	495	Cluster 2	-	2 0 o30-52i64-85o	NN		Cluster 7	VgrG, T6SS_Vgr, DUF2345	Cluster 2	Imm71, Imm72 superfamily	+
2674	Xanthomonas translucens P3	267404289	WP_081045947.1	NZ_LNVR01000084.1	1	905	2389	494	Cluster 2	-	2 0 o30-52i64-85o	NN		No Upstream	-	Cluster 2	Imm71, Imm72 superfamily	+
2673	Xanthomonas translucens LW16	267303758	WP_081049184.1	NZ_LNVQ01000269.1	-1	1983	3467	494	Cluster 2	-	2 0 o30-52i64-85o	NN		No Upstream	-	Cluster 2	Imm71, Imm72 superfamily	+
2672	Xanthomonas phaseoli pv. phaseoli NCPPB 220	267204574	WP_080671032.1	NZ_JWTH02000180.1	1	33295	34779	494	Cluster 2	-	2 0 o30-52i64-85o	NN		Cluster 7	VgrG, DUF2345	Cluster 2	Imm71, Imm72 superfamily	+
2671	Xanthomonas phaseoli pv. phaseoli NCPPB 1138	267102133	WP_082321415.1	NZ_JWTI02000069.1	1	68876	70360	494	Cluster 2	-	2 0 o30-52i64-85o	NN		Cluster 7	VgrG, T6SS_Vgr, DUF2345	Cluster 2	Imm71, Imm72 superfamily	+
2670	Xanthomonas oryzae pv. oryzicola MAI10	267003884	WP_082348174.1	NZ_AYSY01000491.1	1	588	2072	494	Cluster 2	-	2 0 o30-52i64-85o	NN		No Upstream	-	Cluster 2	Imm71, Imm72 superfamily	+
2669	Xanthomonas oryzae pv. oryzicola BLS256	266901202	WP_014502409.1	NC_017267.2	-1	1325630	1327117	495	Cluster 2	-	2 0 o30-52i64-85o	NN		Cluster 9	VgrG superfamily, T6SS_Vgr, DUF2345	Cluster 2	Imm71, Imm72 superfamily	+
2554	Xanthomonas oryzae pv. oryzae JL11	255401641	WP_080496139.1	NZ_QNLF01000151.1	-1	3427	4911	494	Cluster 2	-	2 0 o30-52i64-85o	NN		Cluster 13	Phage_GPD, DUF2345 superfamily	Cluster 2	Imm71, Imm72 superfamily	+
2669	Xanthomonas oryzae pv. oryzicola BLS256	266901192	WP_014502402.1	NC_017267.2	-1	1310407	1311846	479	Cluster 2	-	2 0 o15-37i49-70o	NN		Cluster 59	Imm72 superfamily	Cluster 2	Imm71, Imm72 superfamily	+
2668	Xanthomonas oryzae pv. oryzicola RS105	266801221	WP_082350349.1	NZ_CP011961.1	-1	1364197	1365684	495	Cluster 2	-	2 0 o30-52i64-85o	NN		Cluster 7	VgrG, T6SS_Vgr, DUF2345	Cluster 2	Imm71, Imm72 superfamily	+
2667	Xanthomonas oryzae pv. oryzicola L8	266701220	WP_082350349.1	NZ_CP011960.1	-1	1363568	1365055	495	Cluster 2	-	2 0 o30-52i64-85o	NN		Cluster 7	VgrG, T6SS_Vgr, DUF2345	Cluster 2	Imm71, Imm72 superfamily	+
2405	Xanthomonas fragariae PD5205	240501979	WP_083215078.1	NZ_LT853885.1	1	2168504	2169988	494	Cluster 2	-	2 0 o30-52i64-85o	NN		Cluster 7	VgrG, T6SS_Vgr, DUF2345	Cluster 2	Imm71, Imm72 superfamily	+
2405	Xanthomonas fragariae PD5205	240501984	WP_002812855.1	NZ_LT853885.1	1	2175723	2177201	492	Cluster 2	-	2 0 o30-52i64-85o	NN		Cluster 7	VgrG, T6SS_Vgr, DUF2345	Cluster 2	Imm71, Imm72 superfamily	+
2555	Xanthomonas oryzae pv. oryzae JL12	255504381	WP_080496139.1	NZ_QNLG01000455.1	-1	3346	4830	494	Cluster 2	-	2 0 o30-52i64-85o	NN		Cluster 13	Phage_GPD, DUF2345 superfamily	Cluster 2	Imm71, Imm72 superfamily	+
2556	Xanthomonas oryzae pv. oryzae JL13	255601016	WP_080496139.1	NZ_QNLI01000094.1	1	9766	11250	494	Cluster 2	-	2 0 o30-52i64-85o	NN		Cluster 13	Phage_GPD, DUF2345 superfamily	Cluster 2	Imm71, Imm72 superfamily	+
2404	Xanthomonas fragariae PD 3145	240401735	WP_088061369.1	NZ_ORZL01000127.1	-1	3924	5402	492	Cluster 2	-	2 0 o30-52i64-85o	NN		No Upstream	-	Cluster 2	Imm71, Imm72 superfamily	+
2666	Xanthomonas oryzae pv. oryzicola CFBP7342	266603983	WP_082351961.1	NZ_CP007221.1	-1	4379802	4381286	494	Cluster 2	-	2 0 o30-55i67-92o	NN		Cluster 13	VgrG, DUF2345 superfamily	Cluster 2	Imm71, Imm72 superfamily	+
2558	Xanthomonas oryzae pv. oryzae JL15	255803597	WP_080496139.1	NZ_QNLK01000341.1	1	5604	7088	494	Cluster 2	-	2 0 o30-52i64-85o	NN		Cluster 13	Phage_GPD, DUF2345 superfamily	Cluster 2	Imm71, Imm72 superfamily	+
2403	Xanthomonas fragariae NCPPB 3743	240301876	WP_088061369.1	NZ_ORZG01000099.1	-1	4217	5695	492	Cluster 2	-	2 0 o30-52i64-85o	NN		No Upstream	-	Cluster 2	Imm71, Imm72 superfamily	+
2560	Xanthomonas oryzae pv. oryzae JL19	256001622	WP_080496139.1	NZ_QNLN01000149.1	-1	3427	4911	494	Cluster 2	-	2 0 o30-52i64-85o	NN		Cluster 13	Phage_GPD, DUF2345 superfamily	Cluster 2	Imm71, Imm72 superfamily	+
2666	Xanthomonas oryzae pv. oryzicola CFBP7342	266603171	WP_082351940.1	NZ_CP007221.1	1	3497968	3499452	494	Cluster 2	-	2 0 o30-52i64-85o	NN		Cluster 7	VgrG, T6SS_Vgr, DUF2345	Cluster 2	Imm71, Imm72 superfamily	+
2561	Xanthomonas oryzae pv. oryzae JL21	256104134	WP_080496139.1	NZ_QNLO01000423.1	-1	3346	4830	494	Cluster 2	-	2 0 o30-52i64-85o	NN		Cluster 13	Phage_GPD, DUF2345 superfamily	Cluster 2	Imm71, Imm72 superfamily	+
2562	Xanthomonas oryzae pv. oryzae JL22	256204216	WP_080496139.1	NZ_QNLP01000424.1	-1	3346	4830	494	Cluster 2	-	2 0 o30-52i64-85o	NN		Cluster 13	Phage_GPD, DUF2345 superfamily	Cluster 2	Imm71, Imm72 superfamily	+
2402	Xanthomonas fragariae NCPPB 2473	240201957	WP_088061369.1	NZ_ORZD01000120.1	-1	4519	5997	492	Cluster 2	-	2 0 o30-52i64-85o	NN		No Upstream	-	Cluster 2	Imm71, Imm72 superfamily	+
2401	Xanthomonas fragariae NCPPB 1822	240101907	WP_088061369.1	NZ_ORZE01000102.1	-1	4234	5712	492	Cluster 2	-	2 0 o30-52i64-85o	NN		No Upstream	-	Cluster 2	Imm71, Imm72 superfamily	+
2400	Xanthomonas fragariae NBC2815	240001869	WP_088061369.1	NZ_LT853880.1	-1	2131045	2132523	492	Cluster 2	-	2 0 o30-52i64-85o	NN		Cluster 7	VgrG, T6SS_Vgr, DUF2345	Cluster 2	Imm71, Imm72 superfamily	+
2399	Xanthomonas fragariae NBC 2815	239902692	WP_088061369.1	NZ_ORZF01000135.1	-1	3990	5468	492	Cluster 2	-	2 0 o30-52i64-85o	NN		No Upstream	-	Cluster 2	Imm71, Imm72 superfamily	+
2621	Xanthomonas oryzae pv. oryzae XZ39	262104092	WP_080496139.1	NZ_QNOI01000432.1	1	9766	11250	494	Cluster 2	-	2 0 o30-52i64-85o	NN		Cluster 13	Phage_GPD, DUF2345 superfamily	Cluster 2	Imm71, Imm72 superfamily	+
2398	Xanthomonas fragariae JVD-0051	239804053	WP_088061369.1	NZ_ORZC01000336.1	-1	2574	4052	492	Cluster 2	-	2 0 o30-52i64-85o	NN		No Upstream	-	Cluster 2	Imm71, Imm72 superfamily	+
2622	Xanthomonas oryzae pv. oryzae XZ40	262204303	WP_080496139.1	NZ_QNOJ01000437.1	-1	3346	4830	494	Cluster 2	-	2 0 o30-52i64-85o	NN		Cluster 13	Phage_GPD, DUF2345 superfamily	Cluster 2	Imm71, Imm72 superfamily	+
2397	Xanthomonas fragariae JVD-0047	239704018	WP_083215078.1	NZ_ORZB01000359.1	-1	1231	2715	494	Cluster 2	-	2 0 o30-52i64-85o	NN		Cluster 7	VgrG, T6SS_Vgr, DUF2345	Cluster 2	Imm71, Imm72 superfamily	+
2396	Xanthomonas fragariae JVD-0046	239602080	WP_083215078.1	NZ_ORZA01000111.1	1	24296	25780	494	Cluster 2	-	2 0 o30-52i64-85o	NN		Cluster 7	VgrG, T6SS_Vgr, DUF2345	Cluster 2	Imm71, Imm72 superfamily	+
2395	Xanthomonas fragariae ICMP 6648	239501940	WP_088061369.1	NZ_ORYX01000168.1	-1	4326	5804	492	Cluster 2	-	2 0 o30-52i64-85o	NN		No Upstream	-	Cluster 2	Imm71, Imm72 superfamily	+
2394	Xanthomonas fragariae ICMP 6646	239401947	WP_088061369.1	NZ_ORYZ01000167.1	-1	4283	5761	492	Cluster 2	-	2 0 o30-52i64-85o	NN		No Upstream	-	Cluster 2	Imm71, Imm72 superfamily	+
2563	Xanthomonas oryzae pv. oryzae JL23	256300117	WP_080496139.1	NZ_QNLQ01000012.1	1	9766	11250	494	Cluster 2	-	2 0 o30-52i64-85o	NN		Cluster 13	Phage_GPD, DUF2345 superfamily	Cluster 2	Imm71, Imm72 superfamily	+
2393	Xanthomonas fragariae ICMP 661	239302097	WP_108817121.1	NZ_ORYY01000195.1	1	817	2295	492	Cluster 2	-	2 0 o30-52i64-85o	NN		No Upstream	-	Cluster 2	Imm71, Imm72 superfamily	+
2564	Xanthomonas oryzae pv. oryzae JL25	256403984	WP_080496139.1	NZ_CP031457.1	-1	4192567	4194051	494	Cluster 2	-	2 0 o30-52i64-85o	NN		Cluster 13	Phage_GPD, DUF2345 superfamily	Cluster 2	Imm71, Imm72 superfamily	+
2392	Xanthomonas fragariae ICMP 659	239202066	WP_108780206.1	NZ_ORYV01000191.1	1	888	2366	492	Cluster 2	-	2 0 o30-52i64-85o	NN		No Upstream	-	Cluster 2	Imm71, Imm72 superfamily	+
2391	Xanthomonas fragariae ICMP 6278	239100539	WP_088061369.1	NZ_ORYW01000049.1	1	706	2184	492	Cluster 2	-	2 0 o30-52i64-85o	NN		No Upstream	-	Cluster 2	Imm71, Imm72 superfamily	+
2390	Xanthomonas fragariae ICMP 6277	239001904	WP_088061369.1	NZ_ORYU01000177.1	-1	4226	5704	492	Cluster 2	-	2 0 o30-52i64-85o	NN		Cluster 9	VgrG superfamily, T6SS_Vgr, DUF2345	Cluster 2	Imm71, Imm72 superfamily	+
2389	Xanthomonas fragariae ICMP 6269	238901953	WP_088061369.1	NZ_ORYT01000185.1	-1	4283	5761	492	Cluster 2	-	2 0 o30-52i64-85o	NN		No Upstream	-	Cluster 2	Imm71, Imm72 superfamily	+
2565	Xanthomonas oryzae pv. oryzae JL28	256500673	WP_080496139.1	NZ_CP031458.1	1	706464	707948	494	Cluster 2	-	2 0 o30-52i64-85o	NN		Cluster 13	Phage_GPD, DUF2345 superfamily	Cluster 2	Imm71, Imm72 superfamily	+
2388	Xanthomonas fragariae ICMP 5813	238801927	WP_088061369.1	NZ_ORYS01000164.1	-1	4342	5820	492	Cluster 2	-	2 0 o30-52i64-85o	NN		No Upstream	-	Cluster 2	Imm71, Imm72 superfamily	+
2623	Xanthomonas oryzae pv. oryzae XZ42	262304229	WP_080496139.1	NZ_QNOK01000428.1	1	9766	11250	494	Cluster 2	-	2 0 o30-52i64-85o	NN		Cluster 13	Phage_GPD, DUF2345 superfamily	Cluster 2	Imm71, Imm72 superfamily	+
2387	Xanthomonas fragariae ICMP 4019	238701923	WP_088061369.1	NZ_ORYR01000166.1	-1	4367	5845	492	Cluster 2	-	2 0 o30-52i64-85o	NN		No Upstream	-	Cluster 2	Imm71, Imm72 superfamily	+
2624	Xanthomonas oryzae pv. oryzae XZ43	262404343	WP_080496139.1	NZ_QNOL01000453.1	1	9766	11250	494	Cluster 2	-	2 0 o30-52i64-85o	NN		Cluster 13	Phage_GPD, DUF2345 superfamily	Cluster 2	Imm71, Imm72 superfamily	+
2386	Xanthomonas fragariae ICMP 20575	238602049	WP_002812855.1	NZ_ORYP01000158.1	1	1608	3086	492	Cluster 2	-	2 0 o30-52i64-85o	NN		Cluster 9	VgrG superfamily, T6SS_Vgr, DUF2345	Cluster 2	Imm71, Imm72 superfamily	+
2385	Xanthomonas fragariae ICMP 20574	238504048	WP_002812855.1	NZ_ORYQ01000366.1	1	1107	2585	492	Cluster 2	-	2 0 o30-52i64-85o	NN		No Upstream	-	Cluster 2	Imm71, Imm72 superfamily	+
2384	Xanthomonas fragariae ICMP 20573	238404153	WP_002812855.1	NZ_ORYO01000390.1	1	1956	3434	492	Cluster 2	-	2 0 o30-52i64-85o	NN		Cluster 9	VgrG superfamily, T6SS_Vgr, DUF2345	Cluster 2	Imm71	+
2383	Xanthomonas fragariae ICMP 20572	238304124	WP_083215078.1	NZ_ORYM01000392.1	1	5165	6649	494	Cluster 2	-	2 0 o30-52i64-85o	NN		Cluster 9	VgrG superfamily, T6SS_Vgr, DUF2345	Cluster 2	Imm71, Imm72 superfamily	+
2382	Xanthomonas fragariae ICMP 13779	238204179	WP_002812855.1	NZ_ORYL01000386.1	1	1228	2706	492	Cluster 2	-	2 0 o30-52i64-85o	NN		No Upstream	-	Cluster 2	Imm71, Imm72 superfamily	+
2647	Xanthomonas oryzae pv. oryzae YN18	264701062	WP_103057649.1	NZ_JRJM01000153.1	-1	759	2246	495	Cluster 2	-	2 0 o30-52i64-85o	NN		No Upstream	-	Cluster 2	Imm71	+
2666	Xanthomonas oryzae pv. oryzicola CFBP7342	266603164	WP_082351939.1	NZ_CP007221.1	1	3488218	3489702	494	Cluster 2	-	2 0 o30-52i64-85o	NN		Cluster 9	VgrG superfamily, T6SS_Vgr, DUF2345	Cluster 2	Imm71, Imm72 superfamily	+
2648	Xanthomonas oryzae pv. oryzae YN24	264802408	WP_080493478.1	NZ_JRJN01000209.1	-1	5675	7159	494	Cluster 2	-	2 0 o30-52i64-85o	NN		No Upstream	-	Cluster 2	Imm71, Imm72 superfamily	+
2381	Xanthomonas fragariae GBBC 2088	238102067	WP_002812855.1	NZ_ORYK01000156.1	1	1488	2966	492	Cluster 2	-	2 0 o30-52i64-85o	NN		No Upstream	-	Cluster 2	Imm71, Imm72 superfamily	+
2380	Xanthomonas fragariae GBBC 2087	238002061	WP_083215078.1	NZ_ORYJ01000166.1	1	1889	3373	494	Cluster 2	-	2 0 o30-52i64-85o	NN		Cluster 9	VgrG superfamily, T6SS_Vgr, DUF2345	Cluster 2	Imm71, Imm72 superfamily	+
2379	Xanthomonas fragariae Fap29	237901976	WP_083215078.1	NZ_CP016833.1	1	2168505	2169989	494	Cluster 2	-	2 0 o30-52i64-85o	NN		Cluster 7	VgrG, T6SS_Vgr, DUF2345	Cluster 2	Imm71, Imm72 superfamily	+
2379	Xanthomonas fragariae Fap29	237901981	WP_002812855.1	NZ_CP016833.1	1	2175724	2177202	492	Cluster 2	-	2 0 o30-52i64-85o	NN		Cluster 7	VgrG, T6SS_Vgr, DUF2345	Cluster 2	Imm71, Imm72 superfamily	+
2378	Xanthomonas fragariae Fap21	237801974	WP_083215078.1	NZ_CP016830.1	1	2168504	2169988	494	Cluster 2	-	2 0 o30-52i64-85o	NN		Cluster 7	VgrG, T6SS_Vgr, DUF2345	Cluster 2	Imm71, Imm72 superfamily	+
2378	Xanthomonas fragariae Fap21	237801979	WP_002812855.1	NZ_CP016830.1	1	2175723	2177201	492	Cluster 2	-	2 0 o30-52i64-85o	NN		Cluster 7	VgrG, T6SS_Vgr, DUF2345	Cluster 2	Imm71, Imm72 superfamily	+
2377	Xanthomonas fragariae F2-02	237701797	WP_088061369.1	NZ_ORYI01000097.1	-1	4495	5973	492	Cluster 2	-	2 0 o30-52i64-85o	NN		No Upstream	-	Cluster 2	Imm71, Imm72 superfamily	+
2376	Xanthomonas fragariae F1-81	237601940	WP_088061369.1	NZ_ORYH01000103.1	-1	4882	6360	492	Cluster 2	-	2 0 o30-52i64-85o	NN		No Upstream	-	Cluster 2	Imm71, Imm72 superfamily	+
2375	Xanthomonas fragariae CFBP 6767	237501818	WP_088061369.1	NZ_ORYF01000104.1	-1	4196	5674	492	Cluster 2	-	2 0 o30-52i64-85o	NN		No Upstream	-	Cluster 2	Imm71, Imm72 superfamily	+
2373	Xanthomonas fragariae CFBP 5253	237303969	WP_083215078.1	NZ_ORYC01000238.1	-1	4713	6197	494	Cluster 2	-	2 0 o30-52i64-85o	NN		No Upstream	-	Cluster 2	Imm71, Imm72 superfamily	+
2649	Xanthomonas oryzae pv. oryzae YN30	264903453	WP_082323156.1	NZ_QNPW01000657.1	-1	1146	2630	494	Cluster 2	-	2 0 o30-52i64-85o	NN		Cluster 13	VgrG, DUF2345 superfamily	Cluster 2	Imm71, Imm72 superfamily	+
2372	Xanthomonas fragariae CFBP 4786	237202072	WP_083215078.1	NZ_ORYB01000165.1	1	4517	6001	494	Cluster 2	-	2 0 o30-52i64-85o	NN		Cluster 7	VgrG, T6SS_Vgr, DUF2345	Cluster 2	Imm71, Imm72 superfamily	+
2649	Xanthomonas oryzae pv. oryzae YN30	264902190	WP_082323162.1	NZ_QNPW01000456.1	1	584	2062	492	Cluster 2	-	2 0 o30-52i64-85o	NN		Cluster 13	DUF2345 superfamily	Cluster 2	Imm71, Imm72 superfamily	+
2650	Xanthomonas oryzae pv. oryzae YN38	265002876	WP_080496542.1	NZ_QNPX01000660.1	1	768	2255	495	Cluster 2	-	2 0 o30-52i64-85o	NN		No Upstream	-	Cluster 2	Imm71, Imm72 superfamily	+
2651	Xanthomonas oryzae pv. oryzae ZJ05	265102093	WP_080496139.1	NZ_QNQE01000188.1	-1	3442	4926	494	Cluster 2	-	2 0 o30-52i64-85o	NN		Cluster 13	Phage_GPD, DUF2345 superfamily	Cluster 2	Imm71, Imm72 superfamily	+
2652	Xanthomonas oryzae pv. oryzae ZJ16	265202632	WP_080496139.1	NZ_QNQF01000766.1	-1	1157	2641	494	Cluster 2	-	2 0 o30-52i64-85o	NN		Cluster 13	Phage_GPD, DUF2345 superfamily	Cluster 2	Imm71, Imm72 superfamily	+
2653	Xanthomonas oryzae pv. oryzae ZJ25	265300082	WP_080496139.1	NZ_QNQG01000011.1	1	9766	11250	494	Cluster 2	-	2 0 o30-52i64-85o	NN		Cluster 13	Phage_GPD, DUF2345 superfamily	Cluster 2	Imm71, Imm72 superfamily	+
2654	Xanthomonas oryzae pv. oryzae ZJ26	265402645	WP_080496139.1	NZ_QNQH01000670.1	-1	1176	2660	494	Cluster 2	-	2 0 o30-52i64-85o	NN		Cluster 13	Phage_GPD, DUF2345 superfamily	Cluster 2	Imm71, Imm72 superfamily	+
2655	Xanthomonas oryzae pv. oryzae ZJ27	265504523	WP_080496139.1	NZ_QNQI01000439.1	1	9766	11250	494	Cluster 2	-	2 0 o30-52i64-85o	NN		Cluster 13	Phage_GPD, DUF2345 superfamily	Cluster 2	Imm71, Imm72 superfamily	+
2656	Xanthomonas oryzae pv. oryzae ZJ28	265604408	WP_080496139.1	NZ_QNQJ01000443.1	1	9766	11250	494	Cluster 2	-	2 0 o30-52i64-85o	NN		Cluster 13	Phage_GPD, DUF2345 superfamily	Cluster 2	Imm71, Imm72 superfamily	+
2371	Xanthomonas fragariae CFBP 4785	237103972	WP_002812855.1	NZ_ORYA01000245.1	1	3731	5209	492	Cluster 2	-	2 0 o30-52i64-85o	NN		Cluster 7	VgrG, T6SS_Vgr, DUF2345	Cluster 2	Imm71, Imm72 superfamily	+
2370	Xanthomonas fragariae CFBP 4784	237001938	WP_002812855.1	NZ_ORXZ01000143.1	1	2329	3807	492	Cluster 2	-	2 0 o30-52i64-85o	NN		Cluster 25	VgrG, T6SS_Vgr, DUF2345	Cluster 2	Imm71, Imm72 superfamily	+
2369	Xanthomonas fragariae CFBP 2510	236901971	WP_088061369.1	NZ_ORXY01000108.1	-1	4390	5868	492	Cluster 2	-	2 0 o30-52i64-85o	NN		No Upstream	-	Cluster 2	Imm71, Imm72 superfamily	+
2368	Xanthomonas fragariae CFBP 1558	236801955	WP_088061369.1	NZ_ORXX01000108.1	-1	4796	6274	492	Cluster 2	-	2 0 o30-52i64-85o	NN		No Upstream	-	Cluster 2	Imm71, Imm72 superfamily	+
736	Duganella sp. CF402	73601494	WP_092271880.1	NZ_FOBG01000001.1	1	1712011	1713537	508	Cluster 2	-	1 0 i85-103o	NN		Cluster 9	VgrG, COG4253	Cluster 2	Imm71, Imm72 superfamily	+
2367	Xanthomonas citri pv. phaseoli var. fuscans CFBP6992	236702668	WP_082321415.1	NZ_CP020985.1	-1	3052044	3053528	494	Cluster 2	-	2 0 o30-52i64-85o	NN		Cluster 7	VgrG, T6SS_Vgr, DUF2345	Cluster 2	Imm71, Imm72 superfamily	+
735	Duganella sp. BJB476	73501075	WP_116989046.1	NZ_QVIO01000001.1	-1	1239111	1240643	510	Cluster 2	-	1 0 o82-103i	NN		No Upstream	-	Cluster 2	Imm71, Imm72 superfamily	+
734	Duganella sp. BJB475	73401165	WP_116989046.1	NZ_QVIP01000001.1	-1	1304789	1306321	510	Cluster 2	-	1 0 o82-103i	NN		No Upstream	-	Cluster 2	Imm71, Imm72 superfamily	+
2657	Xanthomonas oryzae pv. oryzae ZPY1	265702963	WP_080496139.1	NZ_QNQK01000780.1	-1	1176	2660	494	Cluster 2	-	2 0 o30-52i64-85o	NN		Cluster 13	Phage_GPD, DUF2345 superfamily	Cluster 2	Imm71, Imm72 superfamily	+
2658	Xanthomonas oryzae pv. oryzae MAFF 311018	265803987	WP_080496139.1	NC_007705.1	-1	4232553	4234037	494	Cluster 2	-	2 0 o30-52i64-85o	NN		Cluster 13	Phage_GPD, DUF2345 superfamily	Cluster 2	Imm71, Imm72 superfamily	+
2659	Xanthomonas oryzae pv. oryzae PXO86	265900769	WP_082322882.1	NZ_CP007166.1	1	830088	831572	494	Cluster 2	-	2 0 o30-52i64-85o	NN		Cluster 13	VgrG, DUF2345 superfamily	Cluster 2	Imm71, Imm72 superfamily	+
2659	Xanthomonas oryzae pv. oryzae PXO86	265901210	WP_082322887.1	NZ_CP007166.1	-1	1282222	1283700	492	Cluster 2	-	2 0 o30-52i64-85o	NN		Cluster 7	VgrG, T6SS_Vgr, DUF2345	Cluster 2	Imm71, Imm72 superfamily	+
2366	Xanthomonas citri pv. glycines str. 8ra	236602623	WP_080683262.1	NZ_CP017188.1	-1	3035156	3036640	494	Cluster 2	-	2 0 o30-52i64-85o	NN		Cluster 7	VgrG, T6SS_Vgr, DUF2345	Cluster 2	Imm71, Imm72 superfamily	+
2660	Xanthomonas oryzae pv. oryzicola B8-12	266001221	WP_082350349.1	NZ_CP011955.1	-1	1364207	1365694	495	Cluster 2	-	2 0 o30-52i64-85o	NN		Cluster 7	VgrG, T6SS_Vgr, DUF2345	Cluster 2	Imm71, Imm72 superfamily	+
728	Cupriavidus taiwanensis STM 6070 STM6070	72804464	WP_081610764.1	NZ_AQUR01000103.1	-1	176339	177883	514	Cluster 2	-	1 0 i84-105o	NN		Cluster 5	VgrG, COG4253	Cluster 2	Imm71, Imm72 superfamily	+
2365	Xanthomonas citri pv. glycines str. 8ra	236501900	WP_080683262.1	NZ_JDSU01000002.1	-1	982578	984062	494	Cluster 2	-	2 0 o30-52i64-85o	NN		Cluster 7	VgrG, T6SS_Vgr, DUF2345	Cluster 2	Imm71, Imm72 superfamily	+
2364	Xanthomonas citri pv. glycines CFBP 7119	236402481	WP_080671032.1	NZ_CM002264.1	1	2768907	2770391	494	Cluster 2	-	2 0 o30-52i64-85o	NN		Cluster 7	VgrG, DUF2345	Cluster 2	Imm71, Imm72 superfamily	+
725	Cupriavidus taiwanensis Cupriavidus taiwanensis ip2.30/pp 2.30	72504220	WP_116292972.1	NZ_LT977068.1	-1	1218718	1220262	514	Cluster 2	-	1 0 o84-105i	NN		Cluster 5	VgrG, COG4253	Cluster 2	Imm71, Imm72 superfamily	+
2661	Xanthomonas oryzae pv. oryzicola BAI20	266102554	WP_082356543.1	NZ_MVFT01000114.1	1	64904	66388	494	Cluster 2	-	2 0 o30-52i64-85o	NN		No Upstream	-	Cluster 2	Imm71, Imm72 superfamily	+
724	Cupriavidus taiwanensis Cupriavidus taiwanensis TPUD 27.6	72404426	WP_115689799.1	NZ_LT977000.1	-1	1237243	1238787	514	Cluster 2	-	1 0 o84-105i	NN		Cluster 5	VgrG, COG4253	Cluster 2	Imm71, Imm72 superfamily	+
2662	Xanthomonas oryzae pv. oryzicola BLS279	266201220	WP_082350349.1	NZ_CP011956.1	-1	1363451	1364938	495	Cluster 2	-	2 0 o30-52i64-85o	NN		Cluster 7	VgrG, T6SS_Vgr, DUF2345	Cluster 2	Imm71, Imm72 superfamily	+
723	Cupriavidus taiwanensis Cupriavidus taiwanensis TPIG 6a	72304844	WP_116325399.1	NZ_LT977074.1	-1	1672658	1674202	514	Cluster 2	-	1 0 o84-105i	NN		Cluster 5	VgrG, COG4253	Cluster 2	Imm71, Imm72 superfamily	+
2663	Xanthomonas oryzae pv. oryzicola CFBP2286	266301234	WP_014502402.1	NZ_CP011962.1	-1	1350515	1351954	479	Cluster 2	-	2 0 o15-37i49-70o	NN		Cluster 59	Imm72 superfamily	Cluster 2	Imm71, Imm72 superfamily	+
2363	Xanthomonas citri pv. fuscans CFBP7767	236303877	WP_082321415.1	NZ_LT961149.1	1	33280	34764	494	Cluster 2	-	2 0 o30-52i64-85o	NN		Cluster 7	VgrG, T6SS_Vgr, DUF2345	Cluster 2	Imm71, Imm72 superfamily	+
2599	Xanthomonas oryzae pv. oryzae OS221	259903819	WP_109182015.1	NZ_QNNQ01000331.1	-1	3146	4630	494	Cluster 2	-	2 0 o30-52i64-85o	NN		Cluster 13	Phage_GPD, DUF2345 superfamily	Cluster 2	Imm71, Imm72 superfamily	+
2663	Xanthomonas oryzae pv. oryzicola CFBP2286	266301244	WP_014502409.1	NZ_CP011962.1	-1	1365738	1367225	495	Cluster 2	-	2 0 o30-52i64-85o	NN		Cluster 9	VgrG superfamily, T6SS_Vgr, DUF2345	Cluster 2	Imm71, Imm72 superfamily	+
719	Cupriavidus taiwanensis Cupriavidus taiwanensis STM 8565	71904502	WP_115689799.1	NZ_LT976992.1	-1	1384483	1386027	514	Cluster 2	-	1 0 o84-105i	NN		Cluster 5	VgrG, COG4253	Cluster 2	Imm71, Imm72 superfamily	+
2664	Xanthomonas oryzae pv. oryzicola CFBP7331	266400671	WP_082348174.1	NZ_CP011958.1	1	759382	760866	494	Cluster 2	-	2 0 o30-52i64-85o	NN		Cluster 13	VgrG, DUF2345 superfamily	Cluster 2	Imm71, Imm72 superfamily	+
718	Cupriavidus taiwanensis Cupriavidus taiwanensis STM 8564	71804498	WP_115689799.1	NZ_LT976996.1	-1	1377152	1378696	514	Cluster 2	-	1 0 o84-105i	NN		No Upstream	-	Cluster 2	Imm71, Imm72 superfamily	+
2665	Xanthomonas oryzae pv. oryzicola CFBP7341	266503214	WP_048488653.1	NZ_CP011959.1	1	3609435	3610874	479	Cluster 2	-	1 0 o49-70i	NN		Cluster 21	Imm71, Imm72 superfamily	Cluster 2	Imm71, Imm72 superfamily	+
717	Cupriavidus taiwanensis Cupriavidus taiwanensis STM 8561	71704500	WP_115689799.1	NZ_LT976989.1	-1	1382964	1384508	514	Cluster 2	-	1 0 o84-105i	NN		Cluster 5	VgrG, COG4253	Cluster 2	Imm71, Imm72 superfamily	+
2665	Xanthomonas oryzae pv. oryzicola CFBP7341	266503229	WP_048488658.1	NZ_CP011959.1	1	3631657	3633099	480	Cluster 2	-	1 0 o49-70i	NN		Cluster 21	Imm71, Imm72 superfamily	Cluster 2	Imm71, Imm72 superfamily	+
716	Cupriavidus taiwanensis Cupriavidus taiwanensis STM 8560	71604364	WP_115689799.1	NZ_LT976986.1	-1	1235694	1237238	514	Cluster 2	-	1 0 o84-105i	NN		Cluster 5	VgrG, COG4253	Cluster 2	Imm71, Imm72 superfamily	+
715	Cupriavidus taiwanensis Cupriavidus taiwanensis STM 6160	71504748	WP_081610764.1	NZ_LT984807.1	1	1628473	1630017	514	Cluster 2	-	1 0 i84-105o	NN		No Upstream	-	Cluster 2	Imm71, Imm72 superfamily	+
714	Cupriavidus taiwanensis Cupriavidus taiwanensis STM 6150	71404166	WP_116292972.1	NZ_LT976971.1	-1	1213660	1215204	514	Cluster 2	-	1 0 o84-105i	NN		Cluster 5	VgrG, COG4253	Cluster 2	Imm71, Imm72 superfamily	+
2665	Xanthomonas oryzae pv. oryzicola CFBP7341	266503201	WP_082356532.1	NZ_CP011959.1	1	3595465	3596949	494	Cluster 2	-	2 0 o30-52i64-85o	NN		Cluster 25	VgrG, T6SS_Vgr, DUF2345	Cluster 2	Imm71, Imm72 superfamily	+
713	Cupriavidus taiwanensis Cupriavidus taiwanensis STM 6082	71304332	WP_081610764.1	NZ_LT976977.1	-1	1265544	1267088	514	Cluster 2	-	1 0 i84-105o	NN		Cluster 5	VgrG, COG4253	Cluster 2	Imm71, Imm72 superfamily	+
2599	Xanthomonas oryzae pv. oryzae OS221	259904183	WP_080496542.1	NZ_QNNQ01000360.1	1	895	2382	495	Cluster 2	-	2 0 o30-52i64-85o	NN		No Upstream	-	Cluster 2	Imm71, Imm72 superfamily	+
707	Cupriavidus taiwanensis Cupriavidus taiwanensis STM 3711	70704509	WP_115689799.1	NZ_LT976863.1	-1	1382877	1384421	514	Cluster 2	-	1 0 o84-105i	NN		Cluster 5	VgrG, COG4253	Cluster 2	Imm71, Imm72 superfamily	+
2665	Xanthomonas oryzae pv. oryzicola CFBP7341	266503212	WP_082356534.1	NZ_CP011959.1	1	3606872	3608350	492	Cluster 2	-	2 0 o30-52i64-85o	NN		Cluster 7	VgrG, T6SS_Vgr, DUF2345	Cluster 2	Imm71, Imm72 superfamily	+
706	Cupriavidus taiwanensis Cupriavidus taiwanensis STM 3681	70604507	WP_115689799.1	NZ_LT976915.1	-1	116796	118340	514	Cluster 2	-	1 0 o84-105i	NN		Cluster 5	VgrG, COG4253	Cluster 2	Imm71, Imm72 superfamily	+
2665	Xanthomonas oryzae pv. oryzicola CFBP7341	266503227	WP_082356535.1	NZ_CP011959.1	1	3629085	3630572	495	Cluster 2	-	2 0 o30-52i64-85o	NN		Cluster 9	VgrG superfamily, T6SS_Vgr, DUF2345	Cluster 2	Imm71, Imm72 superfamily	+
705	Cupriavidus taiwanensis Cupriavidus taiwanensis STM 3679	70504343	WP_115689799.1	NZ_LT984804.1	-1	1162885	1164429	514	Cluster 2	-	1 0 o84-105i	NN		Cluster 5	VgrG, COG4253	Cluster 2	Imm71, Imm72 superfamily	+
2665	Xanthomonas oryzae pv. oryzicola CFBP7341	266503808	WP_082356543.1	NZ_CP011959.1	-1	4266699	4268183	494	Cluster 2	-	2 0 o30-52i64-85o	NN		No Upstream	-	Cluster 2	Imm71, Imm72 superfamily	+
704	Cupriavidus taiwanensis Cupriavidus taiwanensis STM 3511	70404426	WP_115689799.1	NZ_LT976869.1	-1	1383778	1385322	514	Cluster 2	-	1 0 o84-105i	NN		Cluster 5	VgrG, COG4253	Cluster 2	Imm71, Imm72 superfamily	+
2666	Xanthomonas oryzae pv. oryzicola CFBP7342	266603166	WP_044750749.1	NZ_CP007221.1	1	3490787	3492220	477	Cluster 2	-	1 0 o49-70i	NN		Cluster 21	Imm71, Imm72 superfamily	Cluster 2	Imm71, Imm72 superfamily	+
2598	Xanthomonas oryzae pv. oryzae OS209	259804495	WP_113343809.1	NZ_QNNP01001077.1	1	442	1929	495	Cluster 2	-	2 0 o30-52i64-85o	NN		No Upstream	-	Cluster 2	Imm71, Imm72 superfamily	+
2598	Xanthomonas oryzae pv. oryzae OS209	259802820	WP_113343725.1	NZ_QNNP01000738.1	-1	2058	3542	494	Cluster 2	-	2 0 o30-52i64-85o	NN		No Upstream	-	Cluster 2	Imm71, Imm72 superfamily	+
2597	Xanthomonas oryzae pv. oryzae OS185	259702684	WP_080496139.1	NZ_QNNN01000480.1	-1	1252	2736	494	Cluster 2	-	2 0 o30-52i64-85o	NN		Cluster 13	Phage_GPD, DUF2345 superfamily	Cluster 2	Imm71, Imm72 superfamily	+
701	Cupriavidus taiwanensis Cupriavidus taiwanensis LMG 19425	70104102	WP_115664818.1	NZ_LT991977.1	1	892334	893872	512	Cluster 2	-	1 0 i87-105o	NN		Cluster 5	VgrG, COG4253	Cluster 2	Imm71, Imm72 superfamily	+
2596	Xanthomonas oryzae pv. oryzae OS182	259602985	WP_080496139.1	NZ_QNNM01000669.1	-1	1151	2635	494	Cluster 2	-	2 0 o30-52i64-85o	NN		Cluster 13	Phage_GPD, DUF2345 superfamily	Cluster 2	Imm71, Imm72 superfamily	+
2595	Xanthomonas oryzae pv. oryzae LYG53	259504221	WP_080496139.1	NZ_QNNG01000409.1	1	9766	11250	494	Cluster 2	-	2 0 o30-52i64-85o	NN		Cluster 13	Phage_GPD, DUF2345 superfamily	Cluster 2	Imm71, Imm72 superfamily	+
2594	Xanthomonas oryzae pv. oryzae LYG52	259404276	WP_080496139.1	NZ_QNNF01000437.1	1	9766	11250	494	Cluster 2	-	2 0 o30-52i64-85o	NN		Cluster 13	Phage_GPD, DUF2345 superfamily	Cluster 2	Imm71, Imm72 superfamily	+
2593	Xanthomonas oryzae pv. oryzae LYG51	259304205	WP_080496139.1	NZ_QNNE01000423.1	1	9766	11250	494	Cluster 2	-	2 0 o30-52i64-85o	NN		Cluster 13	Phage_GPD, DUF2345 superfamily	Cluster 2	Imm71, Imm72 superfamily	+
2592	Xanthomonas oryzae pv. oryzae LYG49	259201719	WP_113085551.1	NZ_QTKH01000526.1	1	708	2195	495	Cluster 2	-	2 0 o30-52i64-85o	NN		No Upstream	-	Cluster 2	Imm71, Imm72 superfamily	+
2666	Xanthomonas oryzae pv. oryzicola CFBP7342	266603177	WP_044750755.1	NZ_CP007221.1	1	3503747	3505180	477	Cluster 2	-	1 0 o49-70i	NN		Cluster 21	Imm72 superfamily	Cluster 2	Imm71, Imm72 superfamily	+
2666	Xanthomonas oryzae pv. oryzicola CFBP7342	266603981	WP_052806863.1	NZ_CP007221.1	-1	4377209	4378594	461	Cluster 2	-	1 0 o31-52i	NN		Cluster 21	Imm71, Imm72 superfamily	Cluster 2	Imm71, Imm72 superfamily	+
2592	Xanthomonas oryzae pv. oryzae LYG49	259203942	WP_080496139.1	NZ_QTKH01000681.1	-1	6180	7664	494	Cluster 2	-	2 0 o30-52i64-85o	NN		Cluster 13	Phage_GPD superfamily, DUF2345 superfamily	Cluster 2	Imm71, Imm72 superfamily	+
2362	Xanthomonas citri pv. fuscans CFBP7766	236204001	WP_082321415.1	NZ_LT961353.1	1	33282	34766	494	Cluster 2	-	2 0 o30-52i64-85o	NN		Cluster 7	VgrG, T6SS_Vgr, DUF2345	Cluster 2	Imm71, Imm72 superfamily	+
2361	Xanthomonas citri pv. fuscans CFBP6992	236103764	WP_082321415.1	NZ_LT961733.1	1	4343088	4344572	494	Cluster 2	-	2 0 o30-52i64-85o	NN		Cluster 7	VgrG, T6SS_Vgr, DUF2345	Cluster 2	Imm71, Imm72 superfamily	+
679	Caballeronia pedi LMG 29323	67904763	WP_087131557.1	NZ_FCOE02000017.1	-1	98785	100290	501	Cluster 2	-	1 0 i89-107o	NN		Cluster 35	VgrG superfamily	Cluster 2	Imm71, Imm72 superfamily	+
2625	Xanthomonas oryzae pv. oryzae XZ44	262504164	WP_080496139.1	NZ_QNOM01000434.1	1	9766	11250	494	Cluster 2	-	2 0 o30-52i64-85o	NN		Cluster 13	Phage_GPD, DUF2345 superfamily	Cluster 2	Imm71, Imm72 superfamily	+
2591	Xanthomonas oryzae pv. oryzae LYG48	259104164	WP_080496139.1	NZ_QNND01000426.1	1	9766	11250	494	Cluster 2	-	2 0 o30-52i64-85o	NN		Cluster 13	Phage_GPD, DUF2345 superfamily	Cluster 2	Imm71, Imm72 superfamily	+
2590	Xanthomonas oryzae pv. oryzae LYG46	259004268	WP_080496139.1	NZ_QNNC01000419.1	1	9766	11250	494	Cluster 2	-	2 0 o30-52i64-85o	NN		Cluster 13	Phage_GPD, DUF2345 superfamily	Cluster 2	Imm71, Imm72 superfamily	+
2589	Xanthomonas oryzae pv. oryzae LYG03-11	258902215	WP_080496139.1	NZ_QNNA01000647.1	1	2929	4413	494	Cluster 2	-	2 0 o30-52i64-85o	NN		Cluster 13	Phage_GPD, DUF2345 superfamily	Cluster 2	Imm71, Imm72 superfamily	+
2588	Xanthomonas oryzae pv. oryzae LYG03-07	258802353	WP_080496139.1	NZ_QNMY01000745.1	-1	1148	2632	494	Cluster 2	-	2 0 o30-52i64-85o	NN		Cluster 13	Phage_GPD, DUF2345 superfamily	Cluster 2	Imm71, Imm72 superfamily	+
2587	Xanthomonas oryzae pv. oryzae LYG03-05	258703323	WP_080496139.1	NZ_QNMX01000970.1	-1	1169	2653	494	Cluster 2	-	2 0 o30-52i64-85o	NN		Cluster 13	Phage_GPD, DUF2345 superfamily	Cluster 2	Imm71, Imm72 superfamily	+
2586	Xanthomonas oryzae pv. oryzae LYG03-02	258603115	WP_080496139.1	NZ_QNMV01000908.1	-1	1111	2595	494	Cluster 2	-	2 0 o30-52i64-85o	NN		Cluster 13	Phage_GPD, DUF2345 superfamily	Cluster 2	Imm71, Imm72 superfamily	+
2582	Xanthomonas oryzae pv. oryzae LN02	258201064	WP_080496139.1	NZ_QNMP01000104.1	1	9766	11250	494	Cluster 2	-	2 0 o30-52i64-85o	NN		Cluster 13	Phage_GPD, DUF2345 superfamily	Cluster 2	Imm71, Imm72 superfamily	+
2581	Xanthomonas oryzae pv. oryzae LN01	258104141	WP_080496139.1	NZ_QNMO01000415.1	-1	3346	4830	494	Cluster 2	-	2 0 o30-52i64-85o	NN		Cluster 13	Phage_GPD, DUF2345 superfamily	Cluster 2	Imm71, Imm72 superfamily	+
2580	Xanthomonas oryzae pv. oryzae LN-85-59	258000012	WP_080496139.1	NZ_QNMU01000002.1	1	9766	11250	494	Cluster 2	-	2 0 o30-52i64-85o	NN		Cluster 13	Phage_GPD, DUF2345 superfamily	Cluster 2	Imm71, Imm72 superfamily	+
2579	Xanthomonas oryzae pv. oryzae KSI-3	257903504	WP_080496139.1	NZ_QNMM01000748.1	1	3037	4521	494	Cluster 2	-	2 0 o30-52i64-85o	NN		Cluster 13	Phage_GPD, DUF2345 superfamily	Cluster 2	Imm71, Imm72 superfamily	+
2577	Xanthomonas oryzae pv. oryzae JX19	257700025	WP_080496139.1	NZ_QNMI01000005.1	1	9766	11250	494	Cluster 2	-	2 0 o30-52i64-85o	NN		Cluster 13	Phage_GPD, DUF2345 superfamily	Cluster 2	Imm71, Imm72 superfamily	+
2576	Xanthomonas oryzae pv. oryzae JS65	257604235	WP_080496139.1	NZ_QNME01000437.1	1	9766	11250	494	Cluster 2	-	2 0 o30-52i64-85o	NN		Cluster 13	Phage_GPD, DUF2345 superfamily	Cluster 2	Imm71, Imm72 superfamily	+
2575	Xanthomonas oryzae pv. oryzae JP04	257503262	WP_080496542.1	NZ_QNMC01000315.1	1	1371	2858	495	Cluster 2	-	2 0 o30-52i64-85o	NN		No Upstream	-	Cluster 2	Imm71, Imm72 superfamily	+
2573	Xanthomonas oryzae pv. oryzae JP02	257300105	WP_080496139.1	NZ_QNMA01000005.1	1	9766	11250	494	Cluster 2	-	2 0 o30-52i64-85o	NN		Cluster 13	Phage_GPD, DUF2345 superfamily	Cluster 2	Imm71, Imm72 superfamily	+
2572	Xanthomonas oryzae pv. oryzae JP01	257204053	WP_080496139.1	NZ_CP031460.1	-1	4239376	4240860	494	Cluster 2	-	2 0 o30-52i64-85o	NN		Cluster 13	Phage_GPD, DUF2345 superfamily	Cluster 2	Imm71, Imm72 superfamily	+
2571	Xanthomonas oryzae pv. oryzae JNXO	257103284	WP_080496139.1	NZ_QNLZ01000919.1	-1	1199	2683	494	Cluster 2	-	2 0 o30-52i64-85o	NN		Cluster 13	Phage_GPD, DUF2345 superfamily	Cluster 2	Imm71, Imm72 superfamily	+
2626	Xanthomonas oryzae pv. oryzae YC11	262603944	WP_080496139.1	NZ_CP031464.1	-1	4156697	4158181	494	Cluster 2	-	2 0 o30-52i64-85o	NN		Cluster 13	Phage_GPD, DUF2345 superfamily	Cluster 2	Imm71, Imm72 superfamily	+
2570	Xanthomonas oryzae pv. oryzae JL6	257000982	WP_080496139.1	NZ_QNLY01000094.1	1	5615	7099	494	Cluster 2	-	2 0 o30-52i64-85o	NN		Cluster 13	Phage_GPD, DUF2345 superfamily	Cluster 2	Imm71, Imm72 superfamily	+
2568	Xanthomonas oryzae pv. oryzae JL33	256803985	WP_080496139.1	NZ_CP031459.1	-1	4190963	4192447	494	Cluster 2	-	2 0 o30-52i64-85o	NN		Cluster 13	Phage_GPD, DUF2345 superfamily	Cluster 2	Imm71, Imm72 superfamily	+
2627	Xanthomonas oryzae pv. oryzae YC20	262704203	WP_080496139.1	NZ_QNON01000417.1	1	9766	11250	494	Cluster 2	-	2 0 o30-52i64-85o	NN		Cluster 13	Phage_GPD, DUF2345 superfamily	Cluster 2	Imm71, Imm72 superfamily	+
2535	Xanthomonas oryzae pv. oryzae IXO603	253500447	WP_080496139.1	NZ_JXGN01000026.1	1	10225	11709	494	Cluster 2	-	2 0 o30-52i64-85o	NN		Cluster 13	Phage_GPD, DUF2345 superfamily	Cluster 2	Imm71, Imm72 superfamily	+
2637	Xanthomonas oryzae pv. oryzae YN03-11	263704682	WP_080493944.1	NZ_QNOY01000413.1	-1	875	2359	494	Cluster 2	-	2 0 o30-52i64-85o	NN		No Upstream	-	No Downstream	-	+
2612	Xanthomonas oryzae pv. oryzae PXO61	261202455	WP_080493944.1	NZ_CP020942.1	1	2637714	2639198	494	Cluster 2	-	2 0 o30-52i64-85o	NN		Cluster 25	VgrG, T6SS_Vgr, DUF2345	No Downstream	-	+
2611	Xanthomonas oryzae pv. oryzae PXO602	261103493	WP_080493944.1	NZ_CP013679.1	1	3763660	3765144	494	Cluster 2	-	2 0 o30-52i64-85o	NN		Cluster 25	VgrG, T6SS_Vgr, DUF2345	No Downstream	-	+
2610	Xanthomonas oryzae pv. oryzae PXO563	261003497	WP_080493944.1	NZ_CP013678.1	1	3743140	3744624	494	Cluster 2	-	2 0 o30-52i64-85o	NN		Cluster 25	VgrG, T6SS_Vgr, DUF2345	No Downstream	-	+
2609	Xanthomonas oryzae pv. oryzae PXO524	260903517	WP_080493944.1	NZ_CP013677.1	1	3770079	3771563	494	Cluster 2	-	2 0 o30-52i64-85o	NN		Cluster 25	VgrG, T6SS_Vgr, DUF2345	No Downstream	-	+
2644	Xanthomonas oryzae pv. oryzae YN07	264403965	WP_080493944.1	NZ_QNPK01000683.1	-1	998	2482	494	Cluster 2	-	2 0 o30-52i64-85o	NN		No Upstream	-	No Downstream	-	+
2522	Xanthomonas oryzae pv. oryzae HuN39	252204362	WP_080493944.1	NZ_QNLD01001098.1	1	726	2210	494	Cluster 2	-	2 0 o30-52i64-85o	NN		No Upstream	-	No Downstream	-	+
2521	Xanthomonas oryzae pv. oryzae HuN37	252103503	WP_080493944.1	NZ_CP031456.1	1	3714300	3715784	494	Cluster 2	-	2 0 o30-52i64-85o	NN		Cluster 25	VgrG, T6SS_Vgr, DUF2345	No Downstream	-	+
2643	Xanthomonas oryzae pv. oryzae YN03-24	264303230	WP_080493944.1	NZ_QNPH01000495.1	-1	919	2403	494	Cluster 2	-	2 0 o30-52i64-85o	NN		No Upstream	-	No Downstream	-	+
2520	Xanthomonas oryzae pv. oryzae HuN36	252003388	WP_080493944.1	NZ_QNLB01000573.1	-1	919	2403	494	Cluster 2	-	2 0 o30-52i64-85o	NN		No Upstream	-	No Downstream	-	+
2645	Xanthomonas oryzae pv. oryzae YN15	264502475	WP_113318806.1	NZ_QNPQ01000359.1	-1	613	2097	494	Cluster 2	-	2 0 o30-52i64-85o	NN		No Upstream	-	No Downstream	-	+
2519	Xanthomonas oryzae pv. oryzae HuN33	251902095	WP_080493944.1	NZ_QNLA01000396.1	1	736	2220	494	Cluster 2	-	2 0 o30-52i64-85o	NN		No Upstream	-	No Downstream	-	+
2518	Xanthomonas oryzae pv. oryzae HuN32	251801237	WP_080493944.1	NZ_QNKZ01000258.1	1	754	2238	494	Cluster 2	-	2 0 o30-52i64-85o	NN		No Upstream	-	No Downstream	-	+
2508	Xanthomonas oryzae pv. oryzae HUN20	250804410	WP_080496139.1	NZ_QNKX01000468.1	1	9766	11250	494	Cluster 2	-	2 0 o30-52i64-85o	NN		Cluster 13	Phage_GPD, DUF2345 superfamily	No Downstream	-	+
2507	Xanthomonas oryzae pv. oryzae HUN17	250702759	WP_080496139.1	NZ_QNKW01000732.1	-1	1175	2659	494	Cluster 2	-	2 0 o30-52i64-85o	NN		Cluster 13	Phage_GPD, DUF2345 superfamily	No Downstream	-	+
2642	Xanthomonas oryzae pv. oryzae YN03-23	264203643	WP_080493944.1	NZ_QNPG01000780.1	-1	613	2097	494	Cluster 2	-	2 0 o30-52i64-85o	NN		No Upstream	-	No Downstream	-	+
2641	Xanthomonas oryzae pv. oryzae YN03-21	264102747	WP_080493944.1	NZ_QNPF01000657.1	1	639	2123	494	Cluster 2	-	2 0 o30-52i64-85o	NN		No Upstream	-	No Downstream	-	+
2640	Xanthomonas oryzae pv. oryzae YN03-20	264004635	WP_080493944.1	NZ_QNPE01000457.1	1	709	2193	494	Cluster 2	-	2 0 o30-52i64-85o	NN		No Upstream	-	No Downstream	-	+
2603	Xanthomonas oryzae pv. oryzae PX061	260302059	WP_080493944.1	NZ_QNOF01000335.1	1	756	2240	494	Cluster 2	-	2 0 o30-52i64-85o	NN		No Upstream	-	No Downstream	-	+
2495	Xanthomonas oryzae pv. oryzae GX56	249501827	WP_080493944.1	NZ_QNJU01000209.1	1	881	2365	494	Cluster 2	-	2 0 o30-52i64-85o	NN		No Upstream	-	No Downstream	-	+
2601	Xanthomonas oryzae pv. oryzae OS70	260101771	WP_080493944.1	NZ_QNOA01000447.1	1	745	2229	494	Cluster 2	-	2 0 o30-52i64-85o	NN		No Upstream	-	No Downstream	-	+
2639	Xanthomonas oryzae pv. oryzae YN03-18	263901267	WP_080493944.1	NZ_QNPD01000127.1	1	895	2379	494	Cluster 2	-	2 0 o30-52i64-85o	NN		No Upstream	-	No Downstream	-	+
2638	Xanthomonas oryzae pv. oryzae YN03-15	263804302	WP_080493944.1	NZ_QNPB01000392.1	-1	1133	2617	494	Cluster 2	-	2 0 o30-52i64-85o	NN		No Upstream	-	No Downstream	-	+
2486	Xanthomonas oryzae pv. oryzae GD417	248604529	WP_113102119.1	NZ_QNJJ01000448.1	1	630	2114	494	Cluster 2	-	2 0 o30-52i64-85o	NN		Cluster 13	DUF2345 superfamily	No Downstream	-	+
2613	Xanthomonas oryzae pv. oryzae PXO61	261303573	WP_080493944.1	NZ_CP021789.1	1	3788692	3790176	494	Cluster 2	-	2 0 o30-52i64-85o	NN		Cluster 25	VgrG, T6SS_Vgr, DUF2345	No Downstream	-	+
2485	Xanthomonas oryzae pv. oryzae GD413	248504464	WP_113102119.1	NZ_QNJG01000431.1	1	754	2238	494	Cluster 2	-	2 0 o30-52i64-85o	NN		No Upstream	-	No Downstream	-	+
2484	Xanthomonas oryzae pv. oryzae GD411	248404450	WP_113102119.1	NZ_QNJE01000417.1	-1	1144	2628	494	Cluster 2	-	2 0 o30-52i64-85o	NN		No Upstream	-	No Downstream	-	+
2552	Xanthomonas oryzae pv. oryzae JL1	255204616	WP_080493944.1	NZ_QNLE01000465.1	1	711	2195	494	Cluster 2	-	2 0 o30-52i64-85o	NN		No Upstream	-	No Downstream	-	+
2677	Xanthomonas translucens pv. cerealis NCPPB1943	267703773	WP_080763521.1	NZ_MADM01000164.1	-1	538	2022	494	Cluster 2	-	2 0 o30-52i64-85o	NN		No Upstream	-	No Downstream	-	+
2676	Xanthomonas translucens pv. cerealis CFBP 2541	267601965	WP_080763521.1	NZ_CM003052.1	1	2308936	2310420	494	Cluster 2	-	2 0 o30-52i64-85o	NN		No Upstream	-	No Downstream	-	+
2675	Xanthomonas translucens XT123	267503328	WP_081044758.1	NZ_LNSU01000244.1	-1	3349	4833	494	Cluster 2	-	2 0 o30-52i64-85o	NN		No Upstream	-	No Downstream	-	+
2483	Xanthomonas oryzae pv. oryzae GD408	248303238	WP_080493944.1	NZ_QNJD01000284.1	1	895	2379	494	Cluster 2	-	2 0 o30-52i64-85o	NN		No Upstream	-	No Downstream	-	+
2482	Xanthomonas oryzae pv. oryzae GD407	248204432	WP_113102119.1	NZ_QNJC01000447.1	-1	728	2212	494	Cluster 2	-	2 0 o30-52i64-85o	NN		Cluster 13	DUF2345 superfamily	No Downstream	-	+
2557	Xanthomonas oryzae pv. oryzae JL15	255704382	WP_080493944.1	NZ_QNLJ01000443.1	-1	839	2323	494	Cluster 2	-	2 0 o30-52i64-85o	NN		No Upstream	-	No Downstream	-	+
2559	Xanthomonas oryzae pv. oryzae JL17	255904531	WP_080493944.1	NZ_QNLM01000459.1	-1	839	2323	494	Cluster 2	-	2 0 o30-52i64-85o	NN		No Upstream	-	No Downstream	-	+
2635	Xanthomonas oryzae pv. oryzae YN03-07	263504339	WP_080493944.1	NZ_QNOV01001033.1	1	719	2203	494	Cluster 2	-	2 0 o30-52i64-85o	NN		No Upstream	-	No Downstream	-	+
2481	Xanthomonas oryzae pv. oryzae GD405	248100437	WP_113102119.1	NZ_QNJB01000042.1	1	895	2379	494	Cluster 2	-	2 0 o30-52i64-85o	NN		No Upstream	-	No Downstream	-	+
2480	Xanthomonas oryzae pv. oryzae GD404	248004761	WP_113102119.1	NZ_QNJA01000465.1	1	895	2379	494	Cluster 2	-	2 0 o30-52i64-85o	NN		No Upstream	-	No Downstream	-	+
2634	Xanthomonas oryzae pv. oryzae YN03-06	263404537	WP_080493944.1	NZ_QNOU01000399.1	1	5759	7243	494	Cluster 2	-	2 0 o30-52i64-85o	NN		Cluster 9	VgrG superfamily, T6SS_Vgr, DUF2345	No Downstream	-	+
2479	Xanthomonas oryzae pv. oryzae GD403	247902786	WP_113102119.1	NZ_QNIZ01000268.1	1	895	2379	494	Cluster 2	-	2 0 o30-52i64-85o	NN		No Upstream	-	No Downstream	-	+
2633	Xanthomonas oryzae pv. oryzae YN03-04	263302465	WP_080493944.1	NZ_QNOT01000233.1	-1	613	2097	494	Cluster 2	-	2 0 o30-52i64-85o	NN		No Upstream	-	No Downstream	-	+
2478	Xanthomonas oryzae pv. oryzae GD402	247801331	WP_080493944.1	NZ_QNIY01000136.1	-1	875	2359	494	Cluster 2	-	2 0 o30-52i64-85o	NN		No Upstream	-	No Downstream	-	+
2632	Xanthomonas oryzae pv. oryzae YN03-03	263201716	WP_080493944.1	NZ_QNOS01000161.1	-1	839	2323	494	Cluster 2	-	2 0 o30-52i64-85o	NN		No Upstream	-	No Downstream	-	+
2477	Xanthomonas oryzae pv. oryzae GD401	247704657	WP_080493944.1	NZ_QNIX01000444.1	1	756	2240	494	Cluster 2	-	2 0 o30-52i64-85o	NN		No Upstream	-	No Downstream	-	+
2476	Xanthomonas oryzae pv. oryzae GD38	247602220	WP_080493944.1	NZ_QNIW01000593.1	1	690	2174	494	Cluster 2	-	2 0 o30-52i64-85o	NN		No Upstream	-	No Downstream	-	+
2475	Xanthomonas oryzae pv. oryzae GD33	247502720	WP_113102119.1	NZ_QNIV01000257.1	-1	617	2101	494	Cluster 2	-	2 0 o30-52i64-85o	NN		No Upstream	-	No Downstream	-	+
2468	Xanthomonas oryzae pv. oryzae DXO-331	246800741	WP_080493944.1	NZ_JXFK01000041.1	-1	560	2044	494	Cluster 2	-	2 0 o30-52i64-85o	NN		No Upstream	-	No Downstream	-	+
2449	Xanthomonas oryzae pv. oryzae DBX004	244904466	WP_080493944.1	NZ_QNIN01000447.1	1	712	2196	494	Cluster 2	-	2 0 o30-52i64-85o	NN		No Upstream	-	No Downstream	-	+
2567	Xanthomonas oryzae pv. oryzae JL3	256704466	WP_080493944.1	NZ_QNLT01000441.1	-1	839	2323	494	Cluster 2	-	2 0 o30-52i64-85o	NN		No Upstream	-	No Downstream	-	+
2448	Xanthomonas oryzae pv. oryzae DBX0024	244804591	WP_080493944.1	NZ_QNIM01000449.1	-1	839	2323	494	Cluster 2	-	2 0 o30-52i64-85o	NN		No Upstream	-	No Downstream	-	+
2447	Xanthomonas oryzae pv. oryzae DBX0023	244704363	WP_080493944.1	NZ_QNIL01000437.1	-1	839	2323	494	Cluster 2	-	2 0 o30-52i64-85o	NN		No Upstream	-	No Downstream	-	+
2566	Xanthomonas oryzae pv. oryzae JL3	256603406	WP_080493944.1	NZ_QNLW01000329.1	1	1041	2525	494	Cluster 2	-	2 0 o30-52i64-85o	NN		No Upstream	-	No Downstream	-	+
2627	Xanthomonas oryzae pv. oryzae YC20	262704712	WP_080493944.1	NZ_QNON01000470.1	1	740	2224	494	Cluster 2	-	2 0 o30-52i64-85o	NN		No Upstream	-	No Downstream	-	+
2631	Xanthomonas oryzae pv. oryzae YN03-02	263101333	WP_080493944.1	NZ_QNOR01000133.1	1	895	2379	494	Cluster 2	-	2 0 o30-52i64-85o	NN		No Upstream	-	No Downstream	-	+
2656	Xanthomonas oryzae pv. oryzae ZJ28	265604690	WP_080493944.1	NZ_QNQJ01000472.1	-1	839	2323	494	Cluster 2	-	2 0 o30-52i64-85o	NN		No Upstream	-	No Downstream	-	+
2657	Xanthomonas oryzae pv. oryzae ZPY1	265702389	WP_080493944.1	NZ_QNQK01000671.1	1	701	2185	494	Cluster 2	-	2 0 o30-52i64-85o	NN		No Upstream	-	No Downstream	-	+
2446	Xanthomonas oryzae pv. oryzae DBX0020	244604819	WP_080493944.1	NZ_QNIK01000479.1	-1	839	2323	494	Cluster 2	-	2 0 o30-52i64-85o	NN		No Upstream	-	No Downstream	-	+
2600	Xanthomonas oryzae pv. oryzae OS225	260003886	WP_080493944.1	NZ_QNNR01000359.1	1	532	2016	494	Cluster 2	-	2 0 o30-52i64-85o	NN		No Upstream	-	No Downstream	-	+
2443	Xanthomonas oryzae pv. oryzae DBX0017	244304478	WP_080493944.1	NZ_QNIH01000449.1	1	711	2195	494	Cluster 2	-	2 0 o30-52i64-85o	NN		No Upstream	-	No Downstream	-	+
2620	Xanthomonas oryzae pv. oryzae XM9	262003505	WP_080493944.1	NZ_CP020334.1	1	3723960	3725444	494	Cluster 2	-	2 0 o30-52i64-85o	NN		Cluster 25	VgrG, T6SS_Vgr, DUF2345	No Downstream	-	+
2442	Xanthomonas oryzae pv. oryzae DBX0016	244204397	WP_080493944.1	NZ_QNIG01000433.1	-1	839	2323	494	Cluster 2	-	2 0 o30-52i64-85o	NN		No Upstream	-	No Downstream	-	+
2626	Xanthomonas oryzae pv. oryzae YC11	262603452	WP_080493944.1	NZ_CP031464.1	1	3671401	3672885	494	Cluster 2	-	2 0 o30-52i64-85o	NN		Cluster 25	VgrG, T6SS_Vgr, DUF2345	No Downstream	-	+
2417	Xanthomonas oryzae pv. oryzae BJ84-3	241700556	WP_080493944.1	NZ_QNIC01000056.1	-1	615	2099	494	Cluster 2	-	2 0 o30-52i64-85o	NN		No Upstream	-	No Downstream	-	+
2416	Xanthomonas oryzae pv. oryzae BJ12	241603178	WP_080493944.1	NZ_QNIB01000877.1	1	653	2137	494	Cluster 2	-	2 0 o30-52i64-85o	NN		No Upstream	-	No Downstream	-	+
2630	Xanthomonas oryzae pv. oryzae YC36	263004504	WP_080493944.1	NZ_QNOQ01000459.1	1	756	2240	494	Cluster 2	-	2 0 o30-52i64-85o	NN		No Upstream	-	No Downstream	-	+
2569	Xanthomonas oryzae pv. oryzae JL4	256904595	WP_080493944.1	NZ_QNLX01000465.1	-1	728	2212	494	Cluster 2	-	2 0 o30-52i64-85o	NN		No Upstream	-	No Downstream	-	+
2412	Xanthomonas oryzae pv. oryzae AH1	241204668	WP_080493944.1	NZ_QNHT01000448.1	1	1396	2880	494	Cluster 2	-	2 0 o30-52i64-85o	NN		No Upstream	-	No Downstream	-	+
2591	Xanthomonas oryzae pv. oryzae LYG48	259104709	WP_080493944.1	NZ_QNND01000479.1	-1	839	2323	494	Cluster 2	-	2 0 o30-52i64-85o	NN		No Upstream	-	No Downstream	-	+
2589	Xanthomonas oryzae pv. oryzae LYG03-11	258903249	WP_080493944.1	NZ_QNNA01000882.1	-1	875	2359	494	Cluster 2	-	2 0 o30-52i64-85o	NN		No Upstream	-	No Downstream	-	+
2411	Xanthomonas oryzae pv. oryzae 296	241101666	WP_080493944.1	NZ_QNHR01000147.1	-1	891	2375	494	Cluster 2	-	2 0 o30-52i64-85o	NN		No Upstream	-	No Downstream	-	+
2408	Xanthomonas oryzae pv. oryzae #2	240801481	WP_080493944.1	NZ_QNHS01000155.1	-1	621	2105	494	Cluster 2	-	2 0 o30-52i64-85o	NN		No Upstream	-	No Downstream	-	+
2587	Xanthomonas oryzae pv. oryzae LYG03-05	258703168	WP_080493944.1	NZ_QNMX01000932.1	-1	875	2359	494	Cluster 2	-	2 0 o30-52i64-85o	NN		No Upstream	-	No Downstream	-	+
2574	Xanthomonas oryzae pv. oryzae JP03	257400161	WP_080493944.1	NZ_QNMB01000013.1	1	895	2379	494	Cluster 2	-	2 0 o30-52i64-85o	NN		No Upstream	-	No Downstream	-	+
2586	Xanthomonas oryzae pv. oryzae LYG03-02	258603954	WP_080493944.1	NZ_QNMV01001115.1	1	633	2117	494	Cluster 2	-	2 0 o30-52i64-85o	NN		No Upstream	-	No Downstream	-	+
2621	Xanthomonas oryzae pv. oryzae XZ39	262104754	WP_080493944.1	NZ_QNOI01000483.1	1	740	2224	494	Cluster 2	-	2 0 o30-52i64-85o	NN		No Upstream	-	No Downstream	-	+
2585	Xanthomonas oryzae pv. oryzae LN3	258504477	WP_080493944.1	NZ_QNMS01000459.1	1	711	2195	494	Cluster 2	-	2 0 o30-52i64-85o	NN		No Upstream	-	No Downstream	-	+
2578	Xanthomonas oryzae pv. oryzae JX21	257804650	WP_080493944.1	NZ_QNMJ01000447.1	1	754	2238	494	Cluster 2	-	2 0 o30-52i64-85o	NN		No Upstream	-	No Downstream	-	+
2584	Xanthomonas oryzae pv. oryzae LN2	258404691	WP_080493944.1	NZ_QNMR01000475.1	-1	617	2101	494	Cluster 2	-	2 0 o30-52i64-85o	NN		No Upstream	-	No Downstream	-	+
2628	Xanthomonas oryzae pv. oryzae YC26	262804514	WP_080493944.1	NZ_QNOO01000453.1	-1	728	2212	494	Cluster 2	-	2 0 o30-52i64-85o	NN		No Upstream	-	No Downstream	-	+
2622	Xanthomonas oryzae pv. oryzae XZ40	262204558	WP_080493944.1	NZ_QNOJ01000455.1	1	754	2238	494	Cluster 2	-	2 0 o30-52i64-85o	NN		No Upstream	-	No Downstream	-	+
2623	Xanthomonas oryzae pv. oryzae XZ42	262304691	WP_080493944.1	NZ_QNOK01000474.1	1	740	2224	494	Cluster 2	-	2 0 o30-52i64-85o	NN		No Upstream	-	No Downstream	-	+
2583	Xanthomonas oryzae pv. oryzae LN1	258304422	WP_080493944.1	NZ_QNMQ01000428.1	1	709	2193	494	Cluster 2	-	2 0 o30-52i64-85o	NN		No Upstream	-	No Downstream	-	+
2624	Xanthomonas oryzae pv. oryzae XZ43	262404624	WP_080493944.1	NZ_QNOL01000481.1	1	630	2114	494	Cluster 2	-	2 0 o30-52i64-85o	NN		Cluster 13	DUF2345 superfamily	No Downstream	-	+
454	Burkholderia multivorans Bmul_CF170.5j	45401705	WP_012212425.1	NZ_QLCQ01000009.1	1	1482	3062	526	Cluster 3	-	1 0 i78-95o	NN		No Upstream	-	Cluster 1	Imm72 superfamily	+
455	Burkholderia multivorans Bmul_CF170.6a	45501629	WP_012212425.1	NZ_QLCP01000011.1	1	1481	3061	526	Cluster 3	-	1 0 i78-95o	NN		No Upstream	-	Cluster 1	Imm72 superfamily	+
456	Burkholderia multivorans Bmul_CF170.6b	45600335	WP_012212425.1	NZ_QLCO01000002.1	1	3175	4755	526	Cluster 3	-	1 0 i78-95o	NN		Cluster 2	VgrG, COG4253	Cluster 1	Imm72 superfamily	+
457	Burkholderia multivorans Bmul_CF170.6c	45703083	WP_012212425.1	NZ_QLCN01000024.1	1	1482	3062	526	Cluster 3	-	1 0 i78-95o	NN		No Upstream	-	Cluster 1	Imm72 superfamily	+
458	Burkholderia multivorans Bmul_CF170.6d	45803852	WP_012212425.1	NZ_QLCM01000025.1	-1	171107	172687	526	Cluster 3	-	1 0 i78-95o	NN		No Upstream	-	Cluster 1	Imm72 superfamily	+
459	Burkholderia multivorans Bmul_CF170.6e	45900889	WP_012212425.1	NZ_QLCL01000003.1	-1	300307	301887	526	Cluster 3	-	1 0 i78-95o	NN		No Upstream	-	Cluster 1	Imm72 superfamily	+
460	Burkholderia multivorans Bmul_CF170.6f	46001834	WP_012212425.1	NZ_QLCK01000011.1	1	2183	3763	526	Cluster 3	-	1 0 i78-95o	NN		Cluster 2	VgrG, COG4253	Cluster 1	Imm72 superfamily	+
556	Burkholderia territorii MSMB1843WGS	55603951	WP_060259810.1	NZ_LPGT01000066.1	-1	4957	6450	497	Cluster 3	-	1 0 o79-97i	NN		No Upstream	-	Cluster 1	Imm72 superfamily	-
453	Burkholderia multivorans Bmul_CF170.5i	45301872	WP_012212425.1	NZ_QLCR01000010.1	1	1482	3062	526	Cluster 3	-	1 0 i78-95o	NN		No Upstream	-	Cluster 1	Imm72 superfamily	+
558	Burkholderia territorii MSMB1918WGS	55804857	WP_060176550.1	NZ_LPGY01000064.1	1	525	2105	526	Cluster 3	-	1 0 i78-95o	NN		No Upstream	-	Cluster 1	Imm72 superfamily	+
559	Burkholderia territorii MSMB2156WGS	55905038	WP_060259810.1	NZ_LPJC01000063.1	1	519	2012	497	Cluster 3	-	1 0 o79-97i	NN		No Upstream	-	Cluster 1	Imm72 superfamily	-
560	Burkholderia territorii MSMB2202WGS	56000748	WP_060259810.1	NZ_LPJD01000005.1	1	519	2012	497	Cluster 3	-	1 0 o79-97i	NN		No Upstream	-	Cluster 1	Imm72 superfamily	-
561	Burkholderia territorii MSMB2203WGS	56100011	WP_063547469.1	NZ_CM004191.1	-1	21336	22829	497	Cluster 3	-	1 0 o79-97i	NN		Cluster 2	VgrG, COG4253	Cluster 1	Imm72 superfamily	-
562	Burkholderia territorii MSMB2206WGS	56206168	WP_060259810.1	NZ_LPJE01000083.1	1	519	2012	497	Cluster 3	-	1 0 o79-97i	NN		No Upstream	-	Cluster 1	Imm72 superfamily	-
461	Burkholderia multivorans Bmul_CF170.6g	46101726	WP_012212425.1	NZ_QLCJ01000007.1	1	1482	3062	526	Cluster 3	-	1 0 i78-95o	NN		No Upstream	-	Cluster 1	Imm72 superfamily	+
452	Burkholderia multivorans Bmul_CF170.5h	45205395	WP_012212425.1	NZ_QLCS01000043.1	-1	167380	168960	526	Cluster 3	-	1 0 i78-95o	NN		No Upstream	-	Cluster 1	Imm72 superfamily	+
451	Burkholderia multivorans Bmul_CF170.5g	45101771	WP_012212425.1	NZ_QLCT01000008.1	-1	340871	342451	526	Cluster 3	-	1 0 i78-95o	NN		No Upstream	-	Cluster 1	Imm72 superfamily	+
462	Burkholderia multivorans Bmul_CF170.6h	46203619	WP_012212425.1	NZ_QLCI01000025.1	1	1482	3062	526	Cluster 3	-	1 0 i78-95o	NN		No Upstream	-	Cluster 1	Imm72 superfamily	+
566	Burkholderia territorii RF6-non_BP1	56604107	WP_059450700.1	NZ_LOSY01000066.1	-1	5191	6771	526	Cluster 3	-	1 0 i78-95o	NN		No Upstream	-	Cluster 1	Imm72 superfamily	+
463	Burkholderia multivorans Bmul_CF170.6i	46306097	WP_012212425.1	NZ_QLCH01000064.1	-1	7843	9423	526	Cluster 3	-	1 0 i78-95o	NN		No Upstream	-	Cluster 1	Imm72 superfamily	+
567	Burkholderia territorii RF7-non_BP5	56702288	WP_059450700.1	NZ_LOTB01000026.1	1	24700	26280	526	Cluster 3	-	1 0 i78-95o	NN		No Upstream	-	Cluster 1	Imm72 superfamily	+
568	Burkholderia territorii RF8-non-BP5	56802254	WP_060259810.1	NZ_CP013366.1	-1	42722	44215	497	Cluster 3	-	1 0 o79-97i	NN		Cluster 2	VgrG, COG4253	Cluster 1	Imm72 superfamily	-
464	Burkholderia multivorans Bmul_CF170.6j	46406042	WP_012212425.1	NZ_QLCG01000056.1	1	1482	3062	526	Cluster 3	-	1 0 i78-95o	NN		No Upstream	-	Cluster 1	Imm72 superfamily	+
470	Burkholderia multivorans Bmul_CF170.7f	47002429	WP_012212425.1	NZ_QLCA01000016.1	1	1772	3352	526	Cluster 3	-	1 0 i78-95o	NN		No Upstream	-	Cluster 1	Imm72 superfamily	+
471	Burkholderia multivorans Bmul_CF170.7g	47103680	WP_012212425.1	NZ_QLBZ01000026.1	-1	171355	172935	526	Cluster 3	-	1 0 i78-95o	NN		No Upstream	-	Cluster 1	Imm72 superfamily	+
472	Burkholderia multivorans Bmul_CF170.7h	47203345	WP_012212425.1	NZ_QLBY01000022.1	1	650	2230	526	Cluster 3	-	1 0 i78-95o	NN		No Upstream	-	Cluster 1	Imm72 superfamily	+
573	Burkholderia ubonensis MSMB0170	57305021	WP_071750986.1	NZ_MEBC01000039.1	-1	5545	7125	526	Cluster 3	-	1 0 i78-95o	NN		Cluster 2	VgrG, COG4253	Cluster 1	Imm71 superfamily, Imm72 superfamily	+
574	Burkholderia ubonensis MSMB0677	57406525	WP_059550121.1	NZ_MEBL01000108.1	-1	1682	3259	525	Cluster 3	-	1 0 i78-95o	NN		No Upstream	-	Cluster 1	Imm71 superfamily, Imm72 superfamily	+
576	Burkholderia ubonensis MSMB0717	57605252	WP_059864719.1	NZ_MEBO01000045.1	1	279164	280741	525	Cluster 3	-	1 0 i78-95o	NN		Cluster 2	VgrG, COG4253	Cluster 1	Imm71 superfamily, Imm72 superfamily	+
473	Burkholderia multivorans Bmul_CF170.7i	47301673	WP_012212425.1	NZ_QLBX01000009.1	1	1482	3062	526	Cluster 3	-	1 0 i78-95o	NN		No Upstream	-	Cluster 1	Imm72 superfamily	+
474	Burkholderia multivorans Bmul_CF170.7j	47400548	WP_012212425.1	NZ_QLBW01000006.1	1	1482	3062	526	Cluster 3	-	1 0 i78-95o	NN		No Upstream	-	Cluster 1	Imm72 superfamily	+
579	Burkholderia ubonensis MSMB1079WGS	57905833	WP_059926896.1	NZ_LPDJ01000096.1	-1	80247	81668	473	Cluster 3	-	1 0 i52-72o	NN		Cluster 2	VgrG, COG4253	Cluster 1	Imm72 superfamily	-
579	Burkholderia ubonensis MSMB1079WGS	57906045	WP_059965895.1	NZ_LPDJ01000102.1	1	732	2312	526	Cluster 3	-	1 0 i78-95o	NN		No Upstream	-	Cluster 1	Imm71 superfamily, Imm72 superfamily	+
580	Burkholderia ubonensis MSMB1164	58000267	WP_059550121.1	NZ_LOVF01000007.1	-1	100139	101716	525	Cluster 3	-	1 0 i78-95o	NN		No Upstream	-	Cluster 1	Imm71 superfamily, Imm72 superfamily	+
475	Burkholderia multivorans Bmul_CF170.8a	47501398	WP_012212425.1	NZ_QLBV01000007.1	1	1481	3061	526	Cluster 3	-	1 0 i78-95o	NN		No Upstream	-	Cluster 1	Imm72 superfamily	+
583	Burkholderia ubonensis MSMB1185	58303867	WP_059635212.1	NZ_LOVN01000061.1	-1	33000	34580	526	Cluster 3	-	1 0 i78-95o	NN		Cluster 2	VgrG, COG4253	Cluster 1	Imm71 superfamily, Imm72 superfamily	+
584	Burkholderia ubonensis MSMB1186	58401800	WP_059839153.1	NZ_LOVO01000061.1	-1	22005	23585	526	Cluster 3	-	1 0 i78-95o	NN		No Upstream	-	Cluster 1	Imm71 superfamily, Imm72 superfamily	+
476	Burkholderia multivorans Bmul_CF170.8c	47600942	WP_012212425.1	NZ_QLBT01000006.1	1	1482	3062	526	Cluster 3	-	1 0 i78-95o	NN		No Upstream	-	Cluster 1	Imm72 superfamily	+
586	Burkholderia ubonensis MSMB1191	58606478	WP_059635212.1	NZ_LOVR01000132.1	-1	127074	128654	526	Cluster 3	-	1 0 i78-95o	NN		Cluster 2	VgrG, COG4253	Cluster 1	Imm71 superfamily, Imm72 superfamily	+
588	Burkholderia ubonensis MSMB1199	58800125	WP_059485753.1	NZ_LOVP01000002.1	-1	127884	129464	526	Cluster 3	-	1 0 i78-95o	NN		Cluster 2	VgrG, COG4253	Cluster 1	Imm71 superfamily, Imm72 superfamily	+
588	Burkholderia ubonensis MSMB1199	58803125	WP_059488922.1	NZ_LOVP01000072.1	-1	72154	73647	497	Cluster 3	-	1 0 i76-96o	NN		Cluster 2	VgrG, COG4253	Cluster 1	Imm72 superfamily	-
589	Burkholderia ubonensis MSMB1200	58904649	WP_059851082.1	NZ_LOVL01000067.1	-1	25421	26992	523	Cluster 3	-	1 0 i78-95o	NN		Cluster 2	VgrG, COG4253	Cluster 1	Imm71 superfamily, Imm72 superfamily	+
591	Burkholderia ubonensis MSMB1216WGS	59100882	WP_059635212.1	NZ_LPEG01000017.1	-1	226734	228314	526	Cluster 3	-	1 0 i78-95o	NN		No Upstream	-	Cluster 1	Imm71 superfamily, Imm72 superfamily	+
592	Burkholderia ubonensis MSMB1225WGS	59201581	WP_059839153.1	NZ_LPEL01000021.1	-1	234700	236280	526	Cluster 3	-	1 0 i78-95o	NN		Cluster 2	VgrG, COG4253	Cluster 1	Imm71 superfamily, Imm72 superfamily	+
593	Burkholderia ubonensis MSMB1304WGS	59306437	WP_059485753.1	NZ_LPER01000121.1	-1	210754	212334	526	Cluster 3	-	1 0 i78-95o	NN		Cluster 2	VgrG, COG4253	Cluster 1	Imm71 superfamily, Imm72 superfamily	+
594	Burkholderia ubonensis MSMB1342WGS	59400143	WP_059485753.1	NZ_LPFB01000002.1	1	153793	155373	526	Cluster 3	-	1 0 i78-95o	NN		Cluster 2	VgrG, COG4253	Cluster 1	Imm71 superfamily, Imm72 superfamily	+
595	Burkholderia ubonensis MSMB1471WGS	59500037	WP_069237306.1	NZ_CP013463.1	-1	20393	21973	526	Cluster 3	-	1 0 i78-95o	NN		Cluster 2	VgrG, COG4253	Cluster 1	Imm71 superfamily, Imm72 superfamily	+
596	Burkholderia ubonensis MSMB1488WGS	59601016	WP_060095931.1	NZ_LPFN01000009.1	-1	235786	237366	526	Cluster 3	-	1 0 i78-95o	NN		No Upstream	-	Cluster 1	Imm71 superfamily, Imm72 superfamily	+
450	Burkholderia multivorans Bmul_CF170.5f	45004799	WP_012212425.1	NZ_QLCU01000042.1	-1	7957	9537	526	Cluster 3	-	1 0 i78-95o	NN		No Upstream	-	Cluster 1	Imm72 superfamily	+
477	Burkholderia multivorans Bmul_CF170.8d	47702371	WP_012212425.1	NZ_QLBS01000014.1	1	2170	3750	526	Cluster 3	-	1 0 i78-95o	NN		Cluster 2	VgrG, COG4253	Cluster 1	Imm72 superfamily	+
599	Burkholderia ubonensis MSMB1540WGS	59903216	WP_059550121.1	NZ_LPMZ01000080.1	-1	238216	239793	525	Cluster 3	-	1 0 i78-95o	NN		No Upstream	-	Cluster 1	Imm71 superfamily, Imm72 superfamily	+
478	Burkholderia multivorans Bmul_CF170.8e	47800390	WP_012212425.1	NZ_QLBR01000004.1	1	1482	3062	526	Cluster 3	-	1 0 i78-95o	NN		No Upstream	-	Cluster 1	Imm72 superfamily	+
601	Burkholderia ubonensis MSMB1561WGS	60105651	WP_059864719.1	NZ_LPGI01000097.1	-1	83981	85558	525	Cluster 3	-	1 0 i78-95o	NN		No Upstream	-	Cluster 1	Imm71 superfamily, Imm72 superfamily	+
602	Burkholderia ubonensis MSMB1562WGS	60205555	WP_060397385.1	NZ_LPGJ01000129.1	1	153468	154889	473	Cluster 3	-	1 0 i52-72o	NN		Cluster 2	VgrG, COG4253	Cluster 1	Imm72 superfamily	-
603	Burkholderia ubonensis MSMB1565WGS	60301577	WP_059864719.1	NZ_LPAA01000029.1	-1	36853	38430	525	Cluster 3	-	1 0 i78-95o	NN		No Upstream	-	Cluster 1	Imm71 superfamily, Imm72 superfamily	+
604	Burkholderia ubonensis MSMB1568WGS	60405717	WP_059806431.1	NZ_LPAB01000084.1	1	150513	151934	473	Cluster 3	-	1 0 i55-73o	NN		Cluster 2	VgrG, COG4253	Cluster 1	Imm72 superfamily	-
449	Burkholderia multivorans Bmul_CF170.5e	44900770	WP_012212425.1	NZ_QLCV01000004.1	-1	300064	301644	526	Cluster 3	-	1 0 i78-95o	NN		No Upstream	-	Cluster 1	Imm72 superfamily	+
605	Burkholderia ubonensis MSMB1623WGS	60503268	WP_059824323.1	NZ_LPAS01000047.1	-1	414813	416393	526	Cluster 3	-	1 0 i78-95o	NN		Cluster 2	VgrG, COG4253	Cluster 1	Imm71 superfamily, Imm72 superfamily	+
606	Burkholderia ubonensis MSMB1627WGS	60603007	WP_059980569.1	NZ_LPAT01000053.1	-1	2295	3875	526	Cluster 3	-	1 0 i78-95o	NN		Cluster 2	VgrG, COG4253	Cluster 1	Imm71 superfamily, Imm72 superfamily	+
607	Burkholderia ubonensis MSMB1628WGS	60705985	WP_059980569.1	NZ_LPGL01000091.1	-1	469790	471370	526	Cluster 3	-	1 0 i78-95o	NN		Cluster 2	VgrG, COG4253	Cluster 1	Imm71 superfamily, Imm72 superfamily	+
608	Burkholderia ubonensis MSMB1629WGS	60801420	WP_059980569.1	NZ_LPGM01000032.1	1	82281	83861	526	Cluster 3	-	1 0 i78-95o	NN		Cluster 2	VgrG, COG4253	Cluster 1	Imm71 superfamily, Imm72 superfamily	+
609	Burkholderia ubonensis MSMB1633WGS	60905648	WP_059902215.1	NZ_LPAU01000139.1	1	64326	65906	526	Cluster 3	-	1 0 i78-95o	NN		Cluster 2	VgrG, COG4253	Cluster 1	Imm71 superfamily, Imm72 superfamily	+
610	Burkholderia ubonensis MSMB1635WGS	61000472	WP_060030194.1	NZ_LPNB01000008.1	1	235577	237157	526	Cluster 3	-	1 0 i78-95o	NN		Cluster 2	VgrG, COG4253	Cluster 1	Imm71 superfamily, Imm72 superfamily	+
534	Burkholderia sp. UYPR1.413	53409630	WP_035545359.1	NZ_KI912607.1	1	434674	436158	494	Cluster 3	-	1 0 i74-95o	NN		Cluster 2	VgrG, COG4253	Cluster 1	Imm72 superfamily	+
612	Burkholderia ubonensis MSMB1795WGS	61200621	WP_059813473.1	NZ_LPBA01000012.1	1	193612	195192	526	Cluster 3	-	1 0 i78-95o	NN		Cluster 2	VgrG, COG4253	Cluster 1	Imm71 superfamily, Imm72 superfamily	+
613	Burkholderia ubonensis MSMB1801WGS	61300261	WP_059784432.1	NZ_LPBD01000016.1	-1	13579	15159	526	Cluster 3	-	1 0 i78-95o	NN		No Upstream	-	Cluster 1	Imm71 superfamily, Imm72 superfamily	+
614	Burkholderia ubonensis MSMB1804WGS	61403625	WP_059839153.1	NZ_LPBG01000084.1	1	732	2312	526	Cluster 3	-	1 0 i78-95o	NN		Cluster 24	COG4253	Cluster 1	Imm71 superfamily, Imm72 superfamily	+
614	Burkholderia ubonensis MSMB1804WGS	61404317	WP_059926896.1	NZ_LPBG01000091.1	1	310715	312136	473	Cluster 3	-	1 0 i52-72o	NN		Cluster 2	VgrG, COG4253	Cluster 1	Imm72 superfamily	-
479	Burkholderia multivorans Bmul_CF170.8f	47904182	WP_012212425.1	NZ_QLBQ01000038.1	1	1482	3062	526	Cluster 3	-	1 0 i78-95o	NN		No Upstream	-	Cluster 1	Imm72 superfamily	+
616	Burkholderia ubonensis MSMB1807WGS	61605014	WP_059861808.1	NZ_LPBI01000114.1	-1	212162	213742	526	Cluster 3	-	1 0 i78-95o	NN		No Upstream	-	Cluster 1	Imm71 superfamily, Imm72 superfamily	+
617	Burkholderia ubonensis MSMB1817WGS	61703127	WP_059813473.1	NZ_LPBN01000104.1	-1	25800	27380	526	Cluster 3	-	1 0 i78-95o	NN		Cluster 2	VgrG, COG4253	Cluster 1	Imm71 superfamily, Imm72 superfamily	+
618	Burkholderia ubonensis MSMB1823	61805363	WP_059806431.1	NZ_LOYM01000101.1	1	97489	98910	473	Cluster 3	-	1 0 i55-73o	NN		Cluster 2	VgrG, COG4253	Cluster 1	Imm72 superfamily	-
619	Burkholderia ubonensis MSMB1832WGS	61905676	WP_060162993.1	NZ_LPBR01000115.1	1	97417	98910	497	Cluster 3	-	1 0 i79-97o	NN		Cluster 2	VgrG, COG4253	Cluster 1	Imm72 superfamily	-
620	Burkholderia ubonensis MSMB1969	62005118	WP_059839153.1	NZ_LOZW01000139.1	-1	91369	92949	526	Cluster 3	-	1 0 i78-95o	NN		Cluster 2	VgrG, COG4253	Cluster 1	Imm71 superfamily, Imm72 superfamily	+
621	Burkholderia ubonensis MSMB19WGS	62101219	WP_059864719.1	NZ_LPJP01000022.1	1	197866	199443	525	Cluster 3	-	1 0 i78-95o	NN		Cluster 2	VgrG, COG4253	Cluster 1	Imm71 superfamily, Imm72 superfamily	+
622	Burkholderia ubonensis MSMB2009WGS	62205957	WP_060030194.1	NZ_LPBY01000080.1	-1	214849	216429	526	Cluster 3	-	1 0 i78-95o	NN		No Upstream	-	Cluster 1	Imm71 superfamily, Imm72 superfamily	+
623	Burkholderia ubonensis MSMB2016WGS	62306767	WP_059824323.1	NZ_LPCE01000108.1	1	114578	116158	526	Cluster 3	-	1 0 i78-95o	NN		Cluster 2	VgrG, COG4253	Cluster 1	Imm71 superfamily, Imm72 superfamily	+
624	Burkholderia ubonensis MSMB2018WGS	62403889	WP_059926896.1	NZ_LPCF01000065.1	1	1011	2432	473	Cluster 3	-	1 0 i52-72o	NN		Cluster 24	COG4253	Cluster 1	Imm72 superfamily	-
625	Burkholderia ubonensis MSMB2020WGS	62500781	WP_059784432.1	NZ_LPCG01000011.1	-1	13579	15159	526	Cluster 3	-	1 0 i78-95o	NN		No Upstream	-	Cluster 1	Imm71 superfamily, Imm72 superfamily	+
480	Burkholderia multivorans Bmul_CF170.8g	48003607	WP_012212425.1	NZ_QLBP01000021.1	1	1482	3062	526	Cluster 3	-	1 0 i78-95o	NN		No Upstream	-	Cluster 1	Imm72 superfamily	+
627	Burkholderia ubonensis MSMB2085WGS	62703009	WP_060142198.1	NZ_LPHC01000051.1	-1	113984	115477	497	Cluster 3	-	1 0 i76-96o	NN		No Upstream	-	Cluster 1	Imm72 superfamily	-
628	Burkholderia ubonensis MSMB2098WGS	62801257	WP_060095931.1	NZ_LPHH01000028.1	-1	194346	195926	526	Cluster 3	-	1 0 i78-95o	NN		No Upstream	-	Cluster 1	Imm71 superfamily, Imm72 superfamily	+
629	Burkholderia ubonensis MSMB2105WGS	62900215	WP_059926896.1	NZ_LPHK01000003.1	-1	185367	186788	473	Cluster 3	-	1 0 i52-72o	NN		No Upstream	-	Cluster 1	Imm72 superfamily	-
481	Burkholderia multivorans Bmul_CF170.8h	48106070	WP_012212425.1	NZ_QLBO01000079.1	1	2930	4510	526	Cluster 3	-	1 0 i78-95o	NN		No Upstream	-	Cluster 1	Imm72 superfamily	+
631	Burkholderia ubonensis MSMB2115WGS	63102510	WP_059926896.1	NZ_LPHT01000022.1	-1	169307	170728	473	Cluster 3	-	1 0 i52-72o	NN		No Upstream	-	Cluster 1	Imm72 superfamily	-
482	Burkholderia multivorans Bmul_CF170.8i	48205464	WP_012212425.1	NZ_QLBN01000037.1	-1	170657	172237	526	Cluster 3	-	1 0 i78-95o	NN		No Upstream	-	Cluster 1	Imm72 superfamily	+
633	Burkholderia ubonensis MSMB2119WGS	63304498	WP_059864719.1	NZ_LPHW01000221.1	-1	9527	11104	525	Cluster 3	-	1 0 i78-95o	NN		No Upstream	-	Cluster 1	Imm71 superfamily, Imm72 superfamily	+
634	Burkholderia ubonensis MSMB2120WGS	63401497	WP_059864719.1	NZ_LPHX01000100.1	-1	9843	11420	525	Cluster 3	-	1 0 i78-95o	NN		No Upstream	-	Cluster 1	Imm71 superfamily, Imm72 superfamily	+
635	Burkholderia ubonensis MSMB2121WGS	63502280	WP_060095931.1	NZ_LPHY01000076.1	-1	210673	212253	526	Cluster 3	-	1 0 i78-95o	NN		No Upstream	-	Cluster 1	Imm71 superfamily, Imm72 superfamily	+
483	Burkholderia multivorans Bmul_CF170.8j	48303901	WP_012212425.1	NZ_QLBM01000024.1	1	2247	3827	526	Cluster 3	-	1 0 i78-95o	NN		Cluster 2	VgrG, COG4253	Cluster 1	Imm72 superfamily	+
637	Burkholderia ubonensis MSMB2162WGS	63704029	WP_060162993.1	NZ_LPIR01000089.1	-1	142952	144445	497	Cluster 3	-	1 0 i79-97o	NN		Cluster 2	VgrG, COG4253	Cluster 1	Imm72 superfamily	-
638	Burkholderia ubonensis MSMB2163WGS	63801993	WP_060227035.1	NZ_LPIQ01000041.1	-1	142952	144439	495	Cluster 3	-	1 0 i77-95o	NN		Cluster 2	VgrG, COG4253	Cluster 1	Imm72 superfamily	-
639	Burkholderia ubonensis MSMB2189WGS	63902663	WP_059824323.1	NZ_LPIL01000053.1	1	114578	116158	526	Cluster 3	-	1 0 i78-95o	NN		Cluster 2	VgrG, COG4253	Cluster 1	Imm71 superfamily, Imm72 superfamily	+
640	Burkholderia ubonensis MSMB2190WGS	64003649	WP_059824323.1	NZ_LPIM01000071.1	1	1152	2732	526	Cluster 3	-	1 0 i78-95o	NN		No Upstream	-	Cluster 1	Imm71 superfamily, Imm72 superfamily	+
448	Burkholderia multivorans Bmul_CF170.5d	44805230	WP_012212425.1	NZ_QLCW01000042.1	-1	7846	9426	526	Cluster 3	-	1 0 i78-95o	NN		No Upstream	-	Cluster 1	Imm72 superfamily	+
642	Burkholderia ubonensis MSMB609WGS	64203010	WP_059635212.1	NZ_LPKF01000044.1	-1	219367	220947	526	Cluster 3	-	1 0 i78-95o	NN		No Upstream	-	Cluster 1	Imm71 superfamily, Imm72 superfamily	+
643	Burkholderia ubonensis MSMB696WGS	64305990	WP_059864719.1	NZ_LPKV01000108.1	-1	36853	38430	525	Cluster 3	-	1 0 i78-95o	NN		No Upstream	-	Cluster 1	Imm71 superfamily, Imm72 superfamily	+
644	Burkholderia ubonensis MSMB702WGS	64403149	WP_059864719.1	NZ_LPKW01000046.1	-1	36853	38430	525	Cluster 3	-	1 0 i78-95o	NN		No Upstream	-	Cluster 1	Imm71 superfamily, Imm72 superfamily	+
484	Burkholderia multivorans Bmul_CF170.9a	48402064	WP_012212425.1	NZ_QLBL01000019.1	1	1481	3061	526	Cluster 3	-	1 0 i78-95o	NN		No Upstream	-	Cluster 1	Imm72 superfamily	+
485	Burkholderia multivorans Bmul_CF170.9b	48502713	WP_012212425.1	NZ_QLBK01000016.1	1	1481	3061	526	Cluster 3	-	1 0 i78-95o	NN		No Upstream	-	Cluster 1	Imm72 superfamily	+
486	Burkholderia multivorans Bmul_CF170.9c	48602851	WP_012212425.1	NZ_QLBJ01000017.1	-1	171355	172935	526	Cluster 3	-	1 0 i78-95o	NN		No Upstream	-	Cluster 1	Imm72 superfamily	+
487	Burkholderia multivorans Bmul_CF170.9d	48701197	WP_012212425.1	NZ_QLBI01000009.1	1	3110	4690	526	Cluster 3	-	1 0 i78-95o	NN		No Upstream	-	Cluster 1	Imm72 superfamily	+
488	Burkholderia multivorans Bmul_CF170.9e	48805832	WP_012212425.1	NZ_QLBH01000053.1	1	1482	3062	526	Cluster 3	-	1 0 i78-95o	NN		No Upstream	-	Cluster 1	Imm72 superfamily	+
489	Burkholderia multivorans Bmul_CF170.9f	48903810	WP_012212425.1	NZ_QLBG01000024.1	-1	170909	172489	526	Cluster 3	-	1 0 i78-95o	NN		No Upstream	-	Cluster 1	Imm72 superfamily	+
651	Burkholderia ubonensis MSMB778WGS	65101113	WP_059926896.1	NZ_LPLS01000023.1	-1	59935	61356	473	Cluster 3	-	1 0 i52-72o	NN		No Upstream	-	Cluster 1	Imm72 superfamily	-
652	Burkholderia ubonensis MSMB785WGS	65204963	WP_059839153.1	NZ_LPLV01000069.1	1	197721	199301	526	Cluster 3	-	1 0 i78-95o	NN		Cluster 2	VgrG, COG4253	Cluster 1	Imm71 superfamily, Imm72 superfamily	+
653	Burkholderia ubonensis MSMB788WGS	65301295	WP_059839153.1	NZ_LPLW01000018.1	-1	16127	17707	526	Cluster 3	-	1 0 i78-95o	NN		No Upstream	-	Cluster 1	Imm71 superfamily, Imm72 superfamily	+
654	Burkholderia ubonensis MSMB791WGS	65405085	WP_059635212.1	NZ_LPLX01000073.1	-1	212745	214325	526	Cluster 3	-	1 0 i78-95o	NN		No Upstream	-	Cluster 1	Imm71 superfamily, Imm72 superfamily	+
655	Burkholderia ubonensis MSMB792WGS	65504536	WP_059635212.1	NZ_LPLY01000071.1	-1	221644	223224	526	Cluster 3	-	1 0 i78-95o	NN		No Upstream	-	Cluster 1	Imm71 superfamily, Imm72 superfamily	+
656	Burkholderia ubonensis MSMB803WGS	65600677	WP_059635212.1	NZ_LPMD01000007.1	-1	221644	223224	526	Cluster 3	-	1 0 i78-95o	NN		No Upstream	-	Cluster 1	Imm71 superfamily, Imm72 superfamily	+
657	Burkholderia ubonensis MSMB834WGS	65703764	WP_059864719.1	NZ_LPML01000172.1	1	132359	133936	525	Cluster 3	-	1 0 i78-95o	NN		Cluster 2	VgrG, COG4253	Cluster 1	Imm71 superfamily, Imm72 superfamily	+
658	Burkholderia ubonensis RF23-BP17	65803343	WP_059637350.1	NZ_LOTD01000031.1	1	93243	94664	473	Cluster 3	-	1 0 i52-72o	NN		Cluster 2	VgrG, COG4253	Cluster 1	Imm72 superfamily	-
659	Burkholderia ubonensis RF23-BP19	65906559	WP_059637350.1	NZ_LOTE01000076.1	1	71288	72709	473	Cluster 3	-	1 0 i52-72o	NN		Cluster 2	VgrG, COG4253	Cluster 1	Imm72 superfamily	-
661	Burkholderia ubonensis RF23-BP58	66106073	WP_059637350.1	NZ_LOTF01000074.1	-1	62274	63695	473	Cluster 3	-	1 0 i52-72o	NN		Cluster 2	VgrG, COG4253	Cluster 1	Imm72 superfamily	-
662	Burkholderia ubonensis RF23-BP81	66205388	WP_059637350.1	NZ_LOTH01000055.1	-1	62274	63695	473	Cluster 3	-	1 0 i52-72o	NN		Cluster 2	VgrG, COG4253	Cluster 1	Imm72 superfamily	-
663	Burkholderia ubonensis RF23-BP90	66303695	WP_059637350.1	NZ_LOTJ01000038.1	-1	62274	63695	473	Cluster 3	-	1 0 i52-72o	NN		Cluster 2	VgrG, COG4253	Cluster 1	Imm72 superfamily	-
664	Burkholderia ubonensis RF23-BP93	66405044	WP_059637350.1	NZ_LOTK01000067.1	1	127672	129093	473	Cluster 3	-	1 0 i52-72o	NN		Cluster 2	VgrG, COG4253	Cluster 1	Imm72 superfamily	-
665	Burkholderia ubonensis RF32-BP3	66504508	WP_059637350.1	NZ_LOTM01000048.1	1	858	2279	473	Cluster 3	-	1 0 i52-72o	NN		Cluster 24	DUF2345	Cluster 1	Imm72 superfamily	-
666	Burkholderia ubonensis RF32-BP4	66605972	WP_059637350.1	NZ_LOTN01000071.1	1	127671	129092	473	Cluster 3	-	1 0 i52-72o	NN		Cluster 2	VgrG, COG4253	Cluster 1	Imm72 superfamily	-
667	Burkholderia ubonensis RF32-BP6	66700002	WP_059637350.1	NZ_LOTO01000001.1	1	975	2396	473	Cluster 3	-	1 0 i52-72o	NN		Cluster 24	COG4253	Cluster 1	Imm72 superfamily	-
668	Burkholderia ubonensis MSMB57	66802003	WP_059839153.1	NZ_JAVQ01000038.1	-1	21829	23409	526	Cluster 3	-	1 0 i78-95o	NN		Cluster 2	VgrG, COG4253	Cluster 1	Imm71 superfamily, Imm72 superfamily	+
465	Burkholderia multivorans Bmul_CF170.7a	46500786	WP_012212425.1	NZ_QLCF01000003.1	-1	171218	172798	526	Cluster 3	-	1 0 i78-95o	NN		No Upstream	-	Cluster 1	Imm72 superfamily	+
466	Burkholderia multivorans Bmul_CF170.7b	46602442	WP_012212425.1	NZ_QLCE01000011.1	-1	171349	172929	526	Cluster 3	-	1 0 i78-95o	NN		No Upstream	-	Cluster 1	Imm72 superfamily	+
490	Burkholderia multivorans Bmul_CF170.9g	49006094	WP_012212425.1	NZ_QLBF01000061.1	-1	7841	9421	526	Cluster 3	-	1 0 i78-95o	NN		No Upstream	-	Cluster 1	Imm72 superfamily	+
447	Burkholderia multivorans Bmul_CF170.5c	44702135	WP_012212425.1	NZ_QLCX01000014.1	-1	171294	172874	526	Cluster 3	-	1 0 i78-95o	NN		No Upstream	-	Cluster 1	Imm72 superfamily	+
673	Burkholderia vietnamiensis FL-2-3-10-S3-D0	67304210	WP_059455987.1	NZ_LOWL01000039.1	1	492	2072	526	Cluster 3	-	1 0 i78-95o	NN		No Upstream	-	Cluster 1	Imm72 superfamily	+
674	Burkholderia vietnamiensis FL-2-4-30-S1-D0	67401048	WP_059718020.1	NZ_LOWM01000022.1	-1	5070	6650	526	Cluster 3	-	1 0 i78-95o	NN		No Upstream	-	Cluster 1	Imm71 superfamily, Imm72 superfamily	+
530	Burkholderia sp. RF2-non_BP3	53001949	WP_059699711.1	NZ_LOSU01000024.1	-1	5051	6631	526	Cluster 3	-	1 0 i78-95o	NN		Cluster 2	VgrG, COG4253	Cluster 1	Imm71 superfamily, Imm72 superfamily	+
676	Burkholderia vietnamiensis FL-5-1-10-S1-D0	67602223	WP_059578733.1	NZ_LOWQ01000030.1	-1	4910	6490	526	Cluster 3	-	1 0 i78-95o	NN		No Upstream	-	Cluster 1	Imm71 superfamily, Imm72 superfamily	+
491	Burkholderia multivorans Bmul_CF170.9h	49102287	WP_012212425.1	NZ_QLBE01000012.1	-1	171381	172961	526	Cluster 3	-	1 0 i78-95o	NN		No Upstream	-	Cluster 1	Imm72 superfamily	+
529	Burkholderia sp. Nafp2/4-1b	52903624	WP_121860358.1	NZ_ML058608.1	-1	5314	6894	526	Cluster 3	-	1 0 i78-95o	NN		Cluster 2	VgrG, COG4253	Cluster 1	Imm72 superfamily	+
446	Burkholderia multivorans Bmul_CF170.5b	44604560	WP_012212425.1	NZ_QLCY01000042.1	-1	19731	21311	526	Cluster 3	-	1 0 i78-95o	NN		No Upstream	-	Cluster 1	Imm72 superfamily	+
445	Burkholderia multivorans Bmul_CF170.5a	44504598	WP_012212425.1	NZ_QLCZ01000035.1	-1	171366	172946	526	Cluster 3	-	1 0 i78-95o	NN		No Upstream	-	Cluster 1	Imm72 superfamily	+
467	Burkholderia multivorans Bmul_CF170.7c	46705214	WP_012212425.1	NZ_QLCD01000045.1	1	1482	3062	526	Cluster 3	-	1 0 i78-95o	NN		No Upstream	-	Cluster 1	Imm72 superfamily	+
492	Burkholderia multivorans Bmul_CF170.9i	49201678	WP_012212425.1	NZ_QLBD01000010.1	-1	170868	172448	526	Cluster 3	-	1 0 i78-95o	NN		No Upstream	-	Cluster 1	Imm72 superfamily	+
493	Burkholderia multivorans Bmul_CF170.9j	49300993	WP_012212425.1	NZ_QLBC01000005.1	-1	170889	172469	526	Cluster 3	-	1 0 i78-95o	NN		No Upstream	-	Cluster 1	Imm72 superfamily	+
494	Burkholderia multivorans DDS 15A-1	49405107	WP_048805492.1	NZ_CP008730.1	1	1816919	1818499	526	Cluster 3	-	1 0 i78-95o	NN		Cluster 2	VgrG, COG4253	Cluster 1	Imm72 superfamily	+
495	Burkholderia multivorans FDAARGOS_246	49500140	WP_006409649.1	NZ_CP020397.1	-1	134707	136287	526	Cluster 3	-	1 0 i78-95o	NN		Cluster 23	-	Cluster 1	Imm71 superfamily, Imm72 superfamily	+
444	Burkholderia multivorans Bmul_CF170.4j	44400069	WP_012212425.1	NZ_QLDA01000002.1	1	3174	4754	526	Cluster 3	-	1 0 i78-95o	NN		Cluster 2	VgrG, COG4253	Cluster 1	Imm72 superfamily	+
496	Burkholderia multivorans FDAARGOS_548	49603082	WP_105768740.1	NZ_CP033745.1	-1	3205838	3207418	526	Cluster 3	-	1 0 i78-95o	NN		Cluster 2	VgrG, COG4253	Cluster 1	Imm72 superfamily	+
1326	Paraburkholderia kururiensis M130	132600037	WP_017772068.1	NZ_ANSK01000001.1	1	42415	43995	526	Cluster 3	-	1 0 i74-95o	NN		Cluster 2	VgrG, COG4253	Cluster 1	Imm72 superfamily	+
443	Burkholderia multivorans Bmul_CF170.4i	44304792	WP_012212425.1	NZ_QLDB01000034.1	1	1482	3062	526	Cluster 3	-	1 0 i78-95o	NN		No Upstream	-	Cluster 1	Imm72 superfamily	+
442	Burkholderia multivorans Bmul_CF170.4h	44206090	WP_012212425.1	NZ_QLDC01000075.1	1	1482	3062	526	Cluster 3	-	1 0 i78-95o	NN		No Upstream	-	Cluster 1	Imm72 superfamily	+
497	Burkholderia multivorans HI3534	49701793	WP_059938074.1	NZ_LPCT01000048.1	-1	6751	8331	526	Cluster 3	-	1 0 i78-95o	NN		Cluster 23	-	Cluster 1	Imm71 superfamily, Imm72 superfamily	+
441	Burkholderia multivorans Bmul_CF170.4g	44100933	WP_012212425.1	NZ_QLDD01000006.1	-1	300114	301694	526	Cluster 3	-	1 0 i78-95o	NN		No Upstream	-	Cluster 1	Imm72 superfamily	+
440	Burkholderia multivorans Bmul_CF170.4f	44001250	WP_012212425.1	NZ_QLDE01000010.1	1	130818	132398	526	Cluster 3	-	1 0 i78-95o	NN		Cluster 2	VgrG, COG4253	Cluster 1	Imm72 superfamily	+
439	Burkholderia multivorans Bmul_CF170.4e	43904137	WP_012212425.1	NZ_QLDF01000032.1	1	1482	3062	526	Cluster 3	-	1 0 i78-95o	NN		No Upstream	-	Cluster 1	Imm72 superfamily	+
438	Burkholderia multivorans Bmul_CF170.4d	43800150	WP_012212425.1	NZ_QLDG01000002.1	1	1529	3109	526	Cluster 3	-	1 0 i78-95o	NN		No Upstream	-	Cluster 1	Imm72 superfamily	+
525	Burkholderia sp. HMSC10F09	52503838	WP_070555542.1	NZ_KV786780.1	-1	16869	18449	526	Cluster 3	-	1 0 i78-95o	NN		Cluster 23	-	Cluster 1	Imm72 superfamily	+
437	Burkholderia multivorans Bmul_CF170.4c	43702090	WP_012212425.1	NZ_QLDH01000011.1	-1	171374	172954	526	Cluster 3	-	1 0 i78-95o	NN		No Upstream	-	Cluster 1	Imm72 superfamily	+
1324	Paraburkholderia caribensis MWAP64	132405475	WP_060606187.1	NZ_CP013103.1	1	2522153	2523721	522	Cluster 3	-	1 0 i74-95o	NN		Cluster 2	VgrG, COG4253	Cluster 1	Imm72 superfamily	+
436	Burkholderia multivorans Bmul_CF170.4b	43604028	WP_012212425.1	NZ_QLDI01000029.1	1	1481	3061	526	Cluster 3	-	1 0 i78-95o	NN		No Upstream	-	Cluster 1	Imm72 superfamily	+
435	Burkholderia multivorans Bmul_CF170.4a	43506032	WP_012212425.1	NZ_QLDJ01000093.1	-1	1349	2929	526	Cluster 3	-	1 0 i78-95o	NN		Cluster 23	-	Cluster 1	Imm72 superfamily	+
434	Burkholderia multivorans Bmul_CF170.3j	43401633	WP_012212425.1	NZ_QLDK01000011.1	-1	170861	172441	526	Cluster 3	-	1 0 i78-95o	NN		No Upstream	-	Cluster 1	Imm72 superfamily	+
433	Burkholderia multivorans Bmul_CF170.3i	43300350	WP_012212425.1	NZ_QLDL01000002.1	1	1818	3398	526	Cluster 3	-	1 0 i78-95o	NN		No Upstream	-	Cluster 1	Imm72 superfamily	+
432	Burkholderia multivorans Bmul_CF170.3h	43204729	WP_012212425.1	NZ_QLDM01000036.1	-1	171370	172950	526	Cluster 3	-	1 0 i78-95o	NN		No Upstream	-	Cluster 1	Imm72 superfamily	+
431	Burkholderia multivorans Bmul_CF170.3g	43103518	WP_012212425.1	NZ_QLDN01000022.1	-1	7846	9426	526	Cluster 3	-	1 0 i78-95o	NN		No Upstream	-	Cluster 1	Imm72 superfamily	+
430	Burkholderia multivorans Bmul_CF170.3f	43005919	WP_012212425.1	NZ_QLDO01000058.1	-1	7945	9525	526	Cluster 3	-	1 0 i78-95o	NN		No Upstream	-	Cluster 1	Imm72 superfamily	+
429	Burkholderia multivorans Bmul_CF170.3e	42901213	WP_012212425.1	NZ_QLDP01000007.1	-1	320468	322048	526	Cluster 3	-	1 0 i78-95o	NN		No Upstream	-	Cluster 1	Imm72 superfamily	+
428	Burkholderia multivorans Bmul_CF170.3d	42800464	WP_012212425.1	NZ_QLDQ01000004.1	1	1482	3062	526	Cluster 3	-	1 0 i78-95o	NN		No Upstream	-	Cluster 1	Imm72 superfamily	+
427	Burkholderia multivorans Bmul_CF170.3c	42702788	WP_012212425.1	NZ_QLDR01000016.1	-1	266030	267610	526	Cluster 3	-	1 0 i78-95o	NN		No Upstream	-	Cluster 1	Imm72 superfamily	+
426	Burkholderia multivorans Bmul_CF170.3b	42602174	WP_012212425.1	NZ_QLDS01000004.1	-1	1050497	1052077	526	Cluster 3	-	1 0 i78-95o	NN		No Upstream	-	Cluster 1	Imm72 superfamily	+
425	Burkholderia multivorans Bmul_CF170.3a	42505015	WP_012212425.1	NZ_QLDT01000035.1	1	1481	3061	526	Cluster 3	-	1 0 i78-95o	NN		No Upstream	-	Cluster 1	Imm72 superfamily	+
424	Burkholderia multivorans Bmul_CF170.2j	42402602	WP_012212425.1	NZ_QLDU01000021.1	1	1482	3062	526	Cluster 3	-	1 0 i78-95o	NN		No Upstream	-	Cluster 1	Imm72 superfamily	+
1323	Paraburkholderia caribensis DSM 13236	132304732	WP_060606187.1	NZ_CP026102.1	-1	1695737	1697305	522	Cluster 3	-	1 0 i74-95o	NN		Cluster 2	VgrG, COG4253	Cluster 1	Imm72 superfamily	+
1322	Paraburkholderia caribensis Bcrs1W	132204894	WP_062916764.1	NZ_CP013348.1	-1	1838952	1840520	522	Cluster 3	-	1 0 i74-95o	NN		Cluster 2	VgrG, COG4253	Cluster 1	Imm72 superfamily	+
1321	Paraburkholderia bryophila LMG 23644	132105913	WP_111934902.1	NZ_QLTK01000030.1	1	81733	83235	500	Cluster 3	-	1 0 i74-95o	NN		Cluster 2	VgrG, COG4253	Cluster 1	Imm72 superfamily	-
423	Burkholderia multivorans Bmul_CF170.2i	42304684	WP_012212425.1	NZ_QLDV01000031.1	-1	170864	172444	526	Cluster 3	-	1 0 i78-95o	NN		No Upstream	-	Cluster 1	Imm72 superfamily	+
1321	Paraburkholderia bryophila LMG 23644	132103640	WP_111932805.1	NZ_QLTK01000012.1	1	9586	11133	515	Cluster 3	-	1 0 i77-95o	NN		No Upstream	-	Cluster 1	Imm71 superfamily, Imm72 superfamily	+
422	Burkholderia multivorans Bmul_CF170.2h	42206009	WP_012212425.1	NZ_QLDW01000080.1	1	1482	3062	526	Cluster 3	-	1 0 i78-95o	NN		No Upstream	-	Cluster 1	Imm72 superfamily	+
421	Burkholderia multivorans Bmul_CF170.2g	42101905	WP_012212425.1	NZ_QLDX01000011.1	-1	265992	267572	526	Cluster 3	-	1 0 i78-95o	NN		No Upstream	-	Cluster 1	Imm72 superfamily	+
420	Burkholderia multivorans Bmul_CF170.2f	42005827	WP_012212425.1	NZ_QLDY01000070.1	1	1482	3062	526	Cluster 3	-	1 0 i78-95o	NN		No Upstream	-	Cluster 1	Imm72 superfamily	+
419	Burkholderia multivorans Bmul_CF170.2e	41905110	WP_012212425.1	NZ_QLDZ01000049.1	1	1482	3062	526	Cluster 3	-	1 0 i78-95o	NN		No Upstream	-	Cluster 1	Imm72 superfamily	+
418	Burkholderia multivorans Bmul_CF170.2d	41802171	WP_012212425.1	NZ_QLEA01000014.1	1	1248	2828	526	Cluster 3	-	1 0 i78-95o	NN		No Upstream	-	Cluster 1	Imm72 superfamily	+
417	Burkholderia multivorans Bmul_CF170.2c	41702635	WP_012212425.1	NZ_QLEB01000012.1	-1	320303	321883	526	Cluster 3	-	1 0 i78-95o	NN		No Upstream	-	Cluster 1	Imm72 superfamily	+
416	Burkholderia multivorans Bmul_CF170.2b	41603673	WP_012212425.1	NZ_QLEC01000022.1	-1	170737	172317	526	Cluster 3	-	1 0 i78-95o	NN		No Upstream	-	Cluster 1	Imm72 superfamily	+
415	Burkholderia multivorans Bmul_CF170.2a	41500685	WP_012212425.1	NZ_QLED01000004.1	1	1481	3061	526	Cluster 3	-	1 0 i78-95o	NN		No Upstream	-	Cluster 1	Imm72 superfamily	+
414	Burkholderia multivorans Bmul_CF170.1j	41402651	WP_012212425.1	NZ_QLEE01000012.1	-1	266099	267679	526	Cluster 3	-	1 0 i78-95o	NN		No Upstream	-	Cluster 1	Imm72 superfamily	+
413	Burkholderia multivorans Bmul_CF170.1i	41306107	WP_012212425.1	NZ_QLEF01000077.1	-1	7832	9412	526	Cluster 3	-	1 0 i78-95o	NN		No Upstream	-	Cluster 1	Imm72 superfamily	+
412	Burkholderia multivorans Bmul_CF170.1h	41205813	WP_012212425.1	NZ_QLEG01000064.1	1	1481	3061	526	Cluster 3	-	1 0 i78-95o	NN		No Upstream	-	Cluster 1	Imm72 superfamily	+
411	Burkholderia multivorans Bmul_CF170.1g	41100398	WP_012212425.1	NZ_QLEH01000003.1	1	130762	132342	526	Cluster 3	-	1 0 i78-95o	NN		No Upstream	-	Cluster 1	Imm72 superfamily	+
410	Burkholderia multivorans Bmul_CF170.1f	41005078	WP_012212425.1	NZ_QLEI01000036.1	-1	45686	47266	526	Cluster 3	-	1 0 i78-95o	NN		No Upstream	-	Cluster 1	Imm72 superfamily	+
524	Burkholderia sp. HI2714	52400025	WP_089483150.1	NZ_NKFM01000003.1	-1	6913	8490	525	Cluster 3	-	1 0 i78-95o	NN		No Upstream	-	Cluster 1	Imm71 superfamily, Imm72 superfamily	+
409	Burkholderia multivorans Bmul_CF170.1e	40903198	WP_012212425.1	NZ_QLEJ01000023.1	1	1481	3061	526	Cluster 3	-	1 0 i78-95o	NN		No Upstream	-	Cluster 1	Imm72 superfamily	+
408	Burkholderia multivorans Bmul_CF170.1d	40801451	WP_012212425.1	NZ_QLEK01000011.1	1	1782	3362	526	Cluster 3	-	1 0 i78-95o	NN		No Upstream	-	Cluster 1	Imm72 superfamily	+
407	Burkholderia multivorans Bmul_CF170.1c	40700002	WP_012212425.1	NZ_QLEL01000001.1	1	1005	2585	526	Cluster 3	-	1 0 i78-95o	NN		No Upstream	-	Cluster 1	Imm72 superfamily	+
406	Burkholderia multivorans Bmul_CF170.1b	40600340	WP_012212425.1	NZ_QLEM01000003.1	1	1392	2972	526	Cluster 3	-	1 0 i78-95o	NN		No Upstream	-	Cluster 1	Imm72 superfamily	+
405	Burkholderia multivorans Bmul_CF170.1a	40502997	WP_012212425.1	NZ_QLEN01000020.1	1	1481	3061	526	Cluster 3	-	1 0 i78-95o	NN		No Upstream	-	Cluster 1	Imm72 superfamily	+
404	Burkholderia multivorans Bmul_CF170.11j	40405537	WP_012212425.1	NZ_QLAI01000039.1	-1	171342	172922	526	Cluster 3	-	1 0 i78-95o	NN		No Upstream	-	Cluster 1	Imm72 superfamily	+
403	Burkholderia multivorans Bmul_CF170.11i	40301103	WP_012212425.1	NZ_QLAJ01000008.1	1	1482	3062	526	Cluster 3	-	1 0 i78-95o	NN		No Upstream	-	Cluster 1	Imm72 superfamily	+
402	Burkholderia multivorans Bmul_CF170.11h	40206115	WP_012212425.1	NZ_QLAK01000138.1	-1	1454	3034	526	Cluster 3	-	1 0 i78-95o	NN		Cluster 23	-	Cluster 1	Imm72 superfamily	+
401	Burkholderia multivorans Bmul_CF170.11g	40100861	WP_012212425.1	NZ_QLAL01000007.1	1	2941	4521	526	Cluster 3	-	1 0 i78-95o	NN		No Upstream	-	Cluster 1	Imm72 superfamily	+
400	Burkholderia multivorans Bmul_CF170.11f	40005922	WP_012212425.1	NZ_QLAM01000067.1	-1	7968	9548	526	Cluster 3	-	1 0 i78-95o	NN		No Upstream	-	Cluster 1	Imm72 superfamily	+
399	Burkholderia multivorans Bmul_CF170.11e	39905424	WP_012212425.1	NZ_QLAN01000046.1	1	1482	3062	526	Cluster 3	-	1 0 i78-95o	NN		No Upstream	-	Cluster 1	Imm72 superfamily	+
398	Burkholderia multivorans Bmul_CF170.11d	39803812	WP_012212425.1	NZ_QLAO01000032.1	1	1482	3062	526	Cluster 3	-	1 0 i78-95o	NN		No Upstream	-	Cluster 1	Imm72 superfamily	+
397	Burkholderia multivorans Bmul_CF170.11c	39705120	WP_012212425.1	NZ_QLAP01000047.1	1	1482	3062	526	Cluster 3	-	1 0 i78-95o	NN		No Upstream	-	Cluster 1	Imm72 superfamily	+
396	Burkholderia multivorans Bmul_CF170.11b	39603847	WP_012212425.1	NZ_QLAQ01000021.1	-1	266216	267796	526	Cluster 3	-	1 0 i78-95o	NN		No Upstream	-	Cluster 1	Imm72 superfamily	+
498	Burkholderia multivorans LMG 29308	49803292	WP_006409649.1	NZ_FKJX01000001.1	1	3412020	3413600	526	Cluster 3	-	1 0 i78-95o	NN		Cluster 23	-	Cluster 1	Imm71 superfamily, Imm72 superfamily	+
395	Burkholderia multivorans Bmul_CF170.11a	39501559	WP_012212425.1	NZ_QLAR01000007.1	1	2246	3826	526	Cluster 3	-	1 0 i78-95o	NN		No Upstream	-	Cluster 1	Imm72 superfamily	+
394	Burkholderia multivorans Bmul_CF170.10j	39405677	WP_012212425.1	NZ_QLAS01000032.1	-1	171356	172936	526	Cluster 3	-	1 0 i78-95o	NN		No Upstream	-	Cluster 1	Imm72 superfamily	+
393	Burkholderia multivorans Bmul_CF170.10i	39303700	WP_012212425.1	NZ_QLAT01000020.1	1	1482	3062	526	Cluster 3	-	1 0 i78-95o	NN		No Upstream	-	Cluster 1	Imm72 superfamily	+
392	Burkholderia multivorans Bmul_CF170.10h	39205875	WP_012212425.1	NZ_QLAU01000050.1	1	1482	3062	526	Cluster 3	-	1 0 i78-95o	NN		No Upstream	-	Cluster 1	Imm72 superfamily	+
391	Burkholderia multivorans Bmul_CF170.10g	39102151	WP_012212425.1	NZ_QLAV01000013.1	1	1482	3062	526	Cluster 3	-	1 0 i78-95o	NN		No Upstream	-	Cluster 1	Imm72 superfamily	+
390	Burkholderia multivorans Bmul_CF170.10f	39004840	WP_012212425.1	NZ_QLAW01000034.1	1	1482	3062	526	Cluster 3	-	1 0 i78-95o	NN		No Upstream	-	Cluster 1	Imm72 superfamily	+
523	Burkholderia sp. CCA53	52301561	WP_006409649.1	NZ_BDDJ01000001.1	1	1632763	1634343	526	Cluster 3	-	1 0 i78-95o	NN		Cluster 23	-	Cluster 1	Imm71 superfamily, Imm72 superfamily	+
389	Burkholderia multivorans Bmul_CF170.10e	38903534	WP_012212425.1	NZ_QLAX01000029.1	-1	170868	172448	526	Cluster 3	-	1 0 i78-95o	NN		No Upstream	-	Cluster 1	Imm72 superfamily	+
388	Burkholderia multivorans Bmul_CF170.10d	38800264	WP_012212425.1	NZ_QLAY01000003.1	1	1482	3062	526	Cluster 3	-	1 0 i78-95o	NN		No Upstream	-	Cluster 1	Imm72 superfamily	+
387	Burkholderia multivorans Bmul_CF170.10c	38704455	WP_012212425.1	NZ_QLAZ01000032.1	-1	7944	9524	526	Cluster 3	-	1 0 i78-95o	NN		No Upstream	-	Cluster 1	Imm72 superfamily	+
386	Burkholderia multivorans Bmul_CF170.10b	38606057	WP_012212425.1	NZ_QLBA01000075.1	-1	19969	21549	526	Cluster 3	-	1 0 i78-95o	NN		No Upstream	-	Cluster 1	Imm72 superfamily	+
499	Burkholderia multivorans LMG 29309	49903203	WP_053296644.1	NZ_FKJU01000001.1	1	3360421	3362001	526	Cluster 3	-	1 0 i78-95o	NN		Cluster 2	VgrG, COG4253	Cluster 1	Imm72 superfamily	+
385	Burkholderia multivorans Bmul_CF170.0a	38506006	WP_012212425.1	NZ_QLEO01000063.1	-1	7846	9426	526	Cluster 3	-	1 0 i78-95o	NN		No Upstream	-	Cluster 1	Imm72 superfamily	+
521	Burkholderia sp. AU33423	52100014	WP_089444792.1	NZ_NKFH01000002.1	-1	7060	8637	525	Cluster 3	-	1 0 i78-95o	NN		Cluster 2	VgrG, COG4253	Cluster 1	Imm71 superfamily, Imm72 superfamily	+
384	Burkholderia multivorans AU30760	38401219	WP_012212425.1	NZ_PVHJ01000026.1	1	567	2147	526	Cluster 3	-	1 0 i78-95o	NN		No Upstream	-	Cluster 1	Imm72 superfamily	+
383	Burkholderia multivorans AU30438	38305215	WP_105848107.1	NZ_PVHG01000084.1	-1	8632	10212	526	Cluster 3	-	1 0 i78-95o	NN		Cluster 23	-	Cluster 1	Imm72 superfamily	+
382	Burkholderia multivorans AU30050	38202979	WP_053296644.1	NZ_PVHF01000031.1	-1	9078	10658	526	Cluster 3	-	1 0 i78-95o	NN		No Upstream	-	Cluster 1	Imm72 superfamily	+
381	Burkholderia multivorans AU27706	38104960	WP_053296644.1	NZ_PVHA01000142.1	-1	9184	10764	526	Cluster 3	-	1 0 i78-95o	NN		No Upstream	-	Cluster 1	Imm72 superfamily	+
380	Burkholderia multivorans AU25543	38006411	WP_105768740.1	NZ_PVGX01000127.1	-1	11060	12640	526	Cluster 3	-	1 0 i78-95o	NN		No Upstream	-	Cluster 1	Imm72 superfamily	+
379	Burkholderia multivorans AU25057	37905734	WP_105839115.1	NZ_PVGW01000075.1	-1	47661	49241	526	Cluster 3	-	1 0 i78-95o	NN		No Upstream	-	Cluster 1	Imm71 superfamily, Imm72 superfamily	+
378	Burkholderia multivorans AU23668	37803150	WP_105813874.1	NZ_PVGQ01000032.1	1	490	2070	526	Cluster 3	-	1 0 i78-95o	NN		No Upstream	-	Cluster 1	Imm71 superfamily, Imm72 superfamily	+
377	Burkholderia multivorans AU23365	37705493	WP_053296644.1	NZ_PVGP01000112.1	-1	9396	10976	526	Cluster 3	-	1 0 i78-95o	NN		No Upstream	-	Cluster 1	Imm72 superfamily	+
376	Burkholderia multivorans AU21747	37602475	WP_012212425.1	NZ_PVGM01000057.1	1	750	2330	526	Cluster 3	-	1 0 i78-95o	NN		No Upstream	-	Cluster 1	Imm72 superfamily	+
500	Burkholderia multivorans LMG 29310	50003060	WP_006409649.1	NZ_FKJY01000001.1	1	3163665	3165245	526	Cluster 3	-	1 0 i78-95o	NN		Cluster 23	-	Cluster 1	Imm71 superfamily, Imm72 superfamily	+
501	Burkholderia multivorans LMG 29312	50103181	WP_053296644.1	NZ_FKJP01000005.1	1	246963	248543	526	Cluster 3	-	1 0 i78-95o	NN		Cluster 2	VgrG, COG4253	Cluster 1	Imm72 superfamily	+
375	Burkholderia multivorans AU18096	37503336	WP_105768740.1	NZ_PVGC01000094.1	-1	11060	12640	526	Cluster 3	-	1 0 i78-95o	NN		No Upstream	-	Cluster 1	Imm72 superfamily	+
374	Burkholderia multivorans AU16734	37405003	WP_105793115.1	NZ_PVFY01000067.1	1	240175	241755	526	Cluster 3	-	1 0 i78-95o	NN		Cluster 23	-	Cluster 1	Imm72 superfamily	+
502	Burkholderia multivorans MSMB1128WGS	50202408	WP_060041596.1	NZ_LPDN01000019.1	-1	48965	50545	526	Cluster 3	-	1 0 i78-95o	NN		No Upstream	-	Cluster 1	Imm72 superfamily	+
373	Burkholderia multivorans AU14328	37305971	WP_006401739.1	NZ_PVFR01000090.1	-1	45525	47105	526	Cluster 3	-	1 0 i78-95o	NN		No Upstream	-	Cluster 1	Imm72 superfamily	+
503	Burkholderia multivorans MSMB1272WGS	50304468	WP_060098359.1	NZ_LPEO01000068.1	1	618	2198	526	Cluster 3	-	1 0 i78-95o	NN		No Upstream	-	Cluster 1	Imm72 superfamily	+
372	Burkholderia multivorans AU13919	37202693	WP_006401739.1	NZ_PVFQ01000039.1	-1	45525	47105	526	Cluster 3	-	1 0 i78-95o	NN		No Upstream	-	Cluster 1	Imm72 superfamily	+
371	Burkholderia multivorans AU12481	37104692	WP_012212425.1	NZ_PVFO01000066.1	1	649	2229	526	Cluster 3	-	1 0 i78-95o	NN		No Upstream	-	Cluster 1	Imm72 superfamily	+
370	Burkholderia multivorans AU1185	37000014	WP_053296644.1	NZ_CP013430.1	-1	16148	17728	526	Cluster 3	-	1 0 i78-95o	NN		Cluster 2	VgrG, COG4253	Cluster 1	Imm72 superfamily	+
369	Burkholderia multivorans AU11358	36903702	WP_105775049.1	NZ_PVFM01000049.1	1	238529	240109	526	Cluster 3	-	1 0 i78-95o	NN		Cluster 23	-	Cluster 1	Imm72 superfamily	+
504	Burkholderia multivorans MSMB1535WGS	50401409	WP_060111395.1	NZ_LPGG01000020.1	-1	37943	39523	526	Cluster 3	-	1 0 i78-95o	NN		No Upstream	-	Cluster 1	Imm71 superfamily, Imm72 superfamily	+
368	Burkholderia multivorans AU11233	36801032	WP_105768740.1	NZ_PVFL01000016.1	1	561	2141	526	Cluster 3	-	1 0 i78-95o	NN		No Upstream	-	Cluster 1	Imm72 superfamily	+
468	Burkholderia multivorans Bmul_CF170.7d	46802071	WP_012212425.1	NZ_QLCC01000010.1	-1	171211	172791	526	Cluster 3	-	1 0 i78-95o	NN		No Upstream	-	Cluster 1	Imm72 superfamily	+
366	Burkholderia lata FL-7-5-30-S1-D0	36600040	WP_069249186.1	NZ_CP013404.1	-1	49794	51371	525	Cluster 3	-	1 0 i78-95o	NN		Cluster 2	VgrG, COG4253	Cluster 1	Imm71 superfamily, Imm72 superfamily	+
519	Burkholderia sp. A27	51904509	WP_083085022.1	NZ_MWJQ01000003.1	-1	719228	720775	515	Cluster 3	-	1 0 i77-95o	NN		Cluster 2	VgrG, COG4253	Cluster 1	Imm71 superfamily, Imm72 superfamily	+
344	Burkholderia ambifaria AU20319	34401164	WP_105830797.1	NZ_PVGI01000012.1	1	111030	112610	526	Cluster 3	-	1 0 i78-95o	NN		Cluster 2	VgrG, COG4253	Cluster 1	Imm72 superfamily	+
519	Burkholderia sp. A27	51903948	WP_083084465.1	NZ_MWJQ01000003.1	-1	60023	61579	518	Cluster 3	-	1 0 i74-95o	NN		Cluster 2	VgrG, COG4253	Cluster 1	Imm72 superfamily	+
345	Burkholderia ambifaria IOP40-10	34501210	WP_006750396.1	NZ_ABLC01000016.1	-1	6869	8449	526	Cluster 3	-	1 0 i78-95o	NN		Cluster 2	VgrG, COG4253	Cluster 1	Imm72 superfamily	+
346	Burkholderia cenocepacia 869T2	34603001	WP_034188263.1	NZ_JJOA01000012.1	1	306814	308394	526	Cluster 3	-	1 0 i78-95o	NN		No Upstream	-	Cluster 1	Imm71 superfamily, Imm72 superfamily	+
505	Burkholderia multivorans MSMB1640WGS	50502282	WP_048805492.1	NZ_CP013467.1	-1	12993	14573	526	Cluster 3	-	1 0 i78-95o	NN		Cluster 2	VgrG, COG4253	Cluster 1	Imm72 superfamily	+
516	Burkholderia pyrrocinia mHSR5	51600024	WP_114178427.1	NZ_CP024902.1	-1	32087	33664	525	Cluster 3	-	1 0 i78-95o	NN		Cluster 2	VgrG, COG4253	Cluster 1	Imm72 superfamily	+
506	Burkholderia multivorans MSMB1641WGS	50604492	WP_048805492.1	NZ_LPGO01000077.1	1	649	2229	526	Cluster 3	-	1 0 i78-95o	NN		No Upstream	-	Cluster 1	Imm72 superfamily	+
507	Burkholderia multivorans MSMB612WGS	50700750	WP_060144204.1	NZ_LPKG01000013.1	1	539	2119	526	Cluster 3	-	1 0 i78-95o	NN		No Upstream	-	Cluster 1	Imm71 superfamily, Imm72 superfamily	+
513	Burkholderia multivorans CGD1	51305002	WP_006401739.1	NZ_ACFB01000012.1	1	34256	35836	526	Cluster 3	-	1 0 i78-95o	NN		Cluster 2	VgrG, COG4253	Cluster 1	Imm72 superfamily	+
512	Burkholderia multivorans ATCC BAA-247	51202796	WP_006409649.1	NZ_CP009832.1	-1	150457	152037	526	Cluster 3	-	1 0 i78-95o	NN		Cluster 23	-	Cluster 1	Imm71 superfamily, Imm72 superfamily	+
511	Burkholderia multivorans ATCC BAA-247	51101596	WP_006409649.1	NZ_ALIW01000149.1	-1	4921	6501	526	Cluster 3	-	1 0 i78-95o	NN		Cluster 23	-	Cluster 1	Imm71 superfamily, Imm72 superfamily	+
510	Burkholderia multivorans ATCC 17616	51000180	WP_012212425.1	NC_010084.1	-1	15309	16889	526	Cluster 3	-	1 0 i78-95o	NN		Cluster 24	DUF2345	Cluster 1	Imm72 superfamily	+
509	Burkholderia multivorans ATCC 17616	50901102	WP_012212425.1	NC_010804.1	1	59417	60997	526	Cluster 3	-	1 0 i78-95o	NN		Cluster 24	DUF2345	Cluster 1	Imm72 superfamily	+
508	Burkholderia multivorans NCTC13007	50800392	WP_006409649.1	NZ_UAQY01000001.1	1	404795	406375	526	Cluster 3	-	1 0 i78-95o	NN		Cluster 23	-	Cluster 1	Imm71 superfamily, Imm72 superfamily	+
469	Burkholderia multivorans Bmul_CF170.7e	46901713	WP_012212425.1	NZ_QLCB01000010.1	-1	266284	267864	526	Cluster 3	-	1 0 i78-95o	NN		No Upstream	-	Cluster 1	Imm72 superfamily	+
572	Burkholderia ubonensis MSMB0169	57204983	WP_059784432.1	NZ_MEBB01000377.1	1	654	2234	526	Cluster 3	-	1 0 i78-95o	NN		No Upstream	-	No Downstream	-	+
577	Burkholderia ubonensis MSMB0718	57705775	WP_059864719.1	NZ_MECP01000056.1	1	1108	2685	525	Cluster 3	-	1 0 i78-95o	NN		No Upstream	-	No Downstream	-	+
578	Burkholderia ubonensis MSMB0803	57806092	WP_059635212.1	NZ_MECO01000029.1	1	291296	292876	526	Cluster 3	-	1 0 i78-95o	NN		Cluster 2	VgrG, COG4253	No Downstream	-	+
582	Burkholderia ubonensis MSMB1178WGS	58203112	WP_059635212.1	NZ_LPDY01000078.1	1	735	2315	526	Cluster 3	-	1 0 i78-95o	NN		No Upstream	-	No Downstream	-	+
585	Burkholderia ubonensis MSMB1190	58506277	WP_059550121.1	NZ_LOVQ01000239.1	-1	669	2246	525	Cluster 3	-	1 0 i78-95o	NN		Cluster 2	VgrG, COG4253	No Downstream	-	+
598	Burkholderia ubonensis MSMB1530WGS	59803866	WP_059635212.1	NZ_LPGE01000122.1	1	489	2069	526	Cluster 3	-	1 0 i78-95o	NN		No Upstream	-	No Downstream	-	+
600	Burkholderia ubonensis MSMB1559WGS	60005332	WP_059839153.1	NZ_LPGH01000195.1	-1	597	2177	526	Cluster 3	-	1 0 i78-95o	NN		Cluster 2	VgrG, COG4253	No Downstream	-	+
514	Burkholderia multivorans R-20526	51400019	WP_053296644.1	NZ_JPZC01000004.1	-1	644	2224	526	Cluster 3	-	1 0 i78-95o	NN		No Upstream	-	No Downstream	-	+
626	Burkholderia ubonensis MSMB2022WGS	62600380	WP_059912417.1	NZ_LPCI01000005.1	1	735	2315	526	Cluster 3	-	1 0 i78-95o	NN		No Upstream	-	No Downstream	-	+
630	Burkholderia ubonensis MSMB2110WGS	63000369	WP_059912417.1	NZ_LPHP01000011.1	1	735	2315	526	Cluster 3	-	1 0 i78-95o	NN		No Upstream	-	No Downstream	-	+
632	Burkholderia ubonensis MSMB2116WGS	63200651	WP_059912417.1	NZ_LPHU01000008.1	1	576	2156	526	Cluster 3	-	1 0 i78-95o	NN		No Upstream	-	No Downstream	-	+
636	Burkholderia ubonensis MSMB2152WGS	63602063	WP_059839153.1	NZ_LPJN01000038.1	1	744	2324	526	Cluster 3	-	1 0 i78-95o	NN		No Upstream	-	No Downstream	-	+
645	Burkholderia ubonensis MSMB728WGS	64503212	WP_059635212.1	NZ_LPLC01000051.1	-1	218	1798	526	Cluster 3	-	1 0 i78-95o	NN		Cluster 2	VgrG, COG4253	No Downstream	-	+
571	Burkholderia ubonensis MSMB0083	57105446	WP_059864719.1	NZ_MEAT01000037.1	1	494	2071	525	Cluster 3	-	1 0 i78-95o	NN		No Upstream	-	No Downstream	-	+
1325	Paraburkholderia graminis PHS1	132503576	WP_114157988.1	NZ_CP024935.1	1	2771	4309	512	Cluster 3	-	1 0 i74-95o	NN		No Upstream	-	No Downstream	-	+
646	Burkholderia ubonensis MSMB747WGS	64604665	WP_059635212.1	NZ_LPLH01000083.1	-1	623	2203	526	Cluster 3	-	1 0 i78-95o	NN		Cluster 2	VgrG, COG4253	No Downstream	-	+
570	Burkholderia ubonensis MSMB0054	57001259	WP_071737940.1	NZ_MEAR01000004.1	1	196613	198193	526	Cluster 3	-	1 0 i78-95o	NN		No Upstream	-	No Downstream	-	+
615	Burkholderia ubonensis MSMB1806WGS	61503044	WP_059912417.1	NZ_LPBH01000053.1	-1	563	2143	526	Cluster 3	-	1 0 i78-95o	NN		Cluster 2	VgrG, COG4253	No Downstream	-	+
647	Burkholderia ubonensis MSMB748WGS	64700337	WP_059635212.1	NZ_LPLI01000006.1	1	193872	195452	526	Cluster 3	-	1 0 i78-95o	NN		Cluster 2	VgrG, COG4253	No Downstream	-	+
648	Burkholderia ubonensis MSMB752WGS	64802273	WP_059635212.1	NZ_LPLK01000045.1	1	193797	195377	526	Cluster 3	-	1 0 i78-95o	NN		Cluster 2	VgrG, COG4253	No Downstream	-	+
649	Burkholderia ubonensis MSMB761WGS	64903297	WP_059635212.1	NZ_LPLO01000037.1	1	193797	195377	526	Cluster 3	-	1 0 i78-95o	NN		Cluster 2	VgrG, COG4253	No Downstream	-	+
650	Burkholderia ubonensis MSMB764WGS	65004048	WP_059635212.1	NZ_LPLP01000072.1	-1	623	2203	526	Cluster 3	-	1 0 i78-95o	NN		Cluster 2	VgrG, COG4253	No Downstream	-	+
686	Cedecea davisae DSM 4568	68601285	WP_016535710.1	NZ_KE161030.1	1	1381034	1382587	517	Cluster 3	-	1 0 i78-96o	NN		Cluster 8	VgrG superfamily, T6SS_Vgr, COG4253	Cluster 9	Imm72 superfamily	+
1453	Rahnella sp. AA	145304152	WP_101079075.1	NZ_PITQ01000010.1	-1	83496	85046	516	Cluster 3	-	1 0 i78-96o	NN		No Upstream	-	Cluster 9	Imm72 superfamily	+
685	Cedecea davisae NCTC13724	68500933	WP_016535710.1	NZ_UFVK01000002.1	-1	813251	814804	517	Cluster 3	-	1 0 i78-96o	NN		Cluster 8	VgrG superfamily, T6SS_Vgr, COG4253	Cluster 9	Imm72 superfamily	+
1629	Vibrio cholerae OYP5B11	162901298	WP_000264537.1	NZ_QEBT01000058.1	1	3129	4445	438	Cluster 1	-	1 0 o97-120i	NN	PoNe	Cluster 4	VgrG superfamily	Cluster 4	DUF1910 superfamily, DUF1911	+
841	Halomonas huangheensis BJGMM-B45	84100756	WP_021817704.1	NZ_AVBC01000016.1	1	57145	58554	469	Cluster 1	-	1 0 i121-141o	NN	PoNe	Cluster 129	-	Cluster 4	DUF1910 superfamily, DUF1911	+
1609	Vibrio cholerae 195V0316	160901700	WP_000264537.1	NZ_NOJV01000009.1	1	3104	4420	438	Cluster 1	-	1 0 o97-120i	NN	PoNe	Cluster 4	VgrG superfamily	Cluster 4	DUF1910 superfamily, DUF1911	+
1610	Vibrio cholerae 254-93	161000457	WP_000264537.1	NZ_JMBP01000002.1	1	104970	106286	438	Cluster 1	-	1 0 o97-120i	NN	PoNe	Cluster 4	VgrG superfamily	Cluster 4	DUF1910 superfamily, DUF1911	+
1611	Vibrio cholerae 3523-03	161102836	WP_123011557.1	NZ_RHPC01000002.1	1	280459	281775	438	Cluster 1	-	1 0 o97-120i	NN	PoNe	Cluster 4	VgrG superfamily	Cluster 4	DUF1910 superfamily, DUF1911	+
258	Aeromonas bestiarum CBA100	25803498	WP_043141092.1	NZ_JPWL01000058.1	-1	11305	12624	439	Cluster 1	-	1 0 o98-120i	NN	PoNe	Cluster 4	VI_Rhs_Vgr	Cluster 4	DUF1910, DUF1911	+
259	Aeromonas bestiarum CECT 4227	25902221	WP_043556119.1	NZ_CDDA01000021.1	-1	29926	31245	439	Cluster 1	-	1 0 o98-120i	NN	PoNe	Cluster 4	VI_Rhs_Vgr	Cluster 4	DUF1910, DUF1911	+
260	Aeromonas bivalvium CECT 7113	26003314	WP_042000609.1	NZ_CDBT01000056.1	-1	46733	48052	439	Cluster 1	-	1 0 o98-120i	NN	PoNe	Cluster 4	VI_Rhs_Vgr	Cluster 4	DUF1910, DUF1911	+
261	Aeromonas cavernicola MDC 2508	26103379	WP_100295274.1	NZ_PGGC01000198.1	1	792	2111	439	Cluster 1	-	1 0 i98-120o	NN	PoNe	No Upstream	-	Cluster 4	DUF1910 superfamily, DUF1911	+
262	Aeromonas dhakensis 17FW001	26201789	WP_117404251.1	NZ_QUOJ01000003.1	1	374916	376235	439	Cluster 1	-	1 0 o98-120i	NN	PoNe	Cluster 4	VI_Rhs_Vgr	Cluster 4	DUF1910, DUF1911	+
263	Aeromonas dhakensis CECT 7289	26302515	WP_017764283.1	NZ_CDBP01000054.1	1	159781	161100	439	Cluster 1	-	1 0 o98-120i	NN	PoNe	Cluster 4	VI_Rhs_Vgr	Cluster 4	DUF1910 superfamily, DUF1911	+
264	Aeromonas dhakensis F2S2-1	26402326	WP_065017894.1	NZ_LZFM01000018.1	1	807	2126	439	Cluster 1	-	1 0 o98-120i	NN	PoNe	No Upstream	-	Cluster 4	DUF1910 superfamily, DUF1911	+
265	Aeromonas dhakensis KN-Mc-6U21	26503232	WP_095592930.1	NZ_CP023141.1	-1	3637864	3639183	439	Cluster 1	-	1 0 o98-120i	NN	PoNe	Cluster 4	VI_Rhs_Vgr	Cluster 4	DUF1910 superfamily, DUF1911	+
266	Aeromonas dhakensis AAK1	26601579	WP_010634240.1	NZ_BAFL01000006.1	-1	240595	241914	439	Cluster 1	-	1 0 o98-120i	NN	PoNe	Cluster 4	VI_Rhs_Vgr	Cluster 4	DUF1910 superfamily, DUF1911	+
267	Aeromonas enteropelogenes LK14	26702398	WP_017764283.1	NZ_LDWG01000012.1	1	203783	205102	439	Cluster 1	-	1 0 o98-120i	NN	PoNe	Cluster 4	VI_Rhs_Vgr	Cluster 4	DUF1910, DUF1911	+
268	Aeromonas finlandiensis 4287D	26803806	WP_033138471.1	NZ_JRGK01000301.1	-1	22482	23801	439	Cluster 1	-	1 0 o98-120i	NN	PoNe	No Upstream	-	Cluster 4	DUF1910 superfamily, DUF1911	+
269	Aeromonas hydrophila 2JBN101	26900615	WP_043159085.1	NZ_LXME01000011.1	-1	24954	26273	439	Cluster 1	-	1 0 o98-120i	NN	PoNe	No Upstream	-	Cluster 4	DUF1910, DUF1911	+
270	Aeromonas hydrophila 48_AHYD	27003190	WP_049048585.1	NZ_JVFM01000058.1	1	4878	6197	439	Cluster 1	-	1 0 o98-120i	NN	PoNe	Cluster 4	VI_Rhs_Vgr	Cluster 4	DUF1910, DUF1911	+
271	Aeromonas hydrophila 50_AHYD	27100020	WP_049048585.1	NZ_JVES01000002.1	-1	24874	26193	439	Cluster 1	-	1 0 o98-120i	NN	PoNe	No Upstream	-	Cluster 4	DUF1910, DUF1911	+
272	Aeromonas hydrophila 52_AHYD	27203342	WP_049048585.1	NZ_JVDW01000090.1	1	1123	2442	439	Cluster 1	-	1 0 o98-120i	NN	PoNe	No Upstream	-	Cluster 4	DUF1910, DUF1911	+
273	Aeromonas hydrophila 53_AHYD	27300813	WP_049048585.1	NZ_JVDL01000027.1	-1	25003	26322	439	Cluster 1	-	1 0 o98-120i	NN	PoNe	Cluster 4	VI_Rhs_Vgr	Cluster 4	DUF1910, DUF1911	+
274	Aeromonas hydrophila 56_AHYD	27401118	WP_049048585.1	NZ_JVCD01000030.1	-1	24874	26193	439	Cluster 1	-	1 0 o98-120i	NN	PoNe	Cluster 4	VgrG superfamily	Cluster 4	DUF1910, DUF1911	+
275	Aeromonas hydrophila AFG_SD03_1510_Ahy_093	27500619	WP_113994257.1	NZ_PUTQ01000003.1	-1	117584	118903	439	Cluster 1	-	1 0 o98-120i	NN	PoNe	Cluster 4	VI_Rhs_Vgr	Cluster 4	DUF1910, DUF1911	+
276	Aeromonas hydrophila AH1	27600995	WP_101149232.1	NZ_LSZC01000004.1	1	1704	3023	439	Cluster 1	-	1 0 o98-120i	NN	PoNe	Cluster 4	VgrG superfamily	Cluster 4	DUF1910 superfamily, DUF1911	+
2318	Vibrio ruber DSM 16370 CECT 7878	231801520	WP_077334982.1	NZ_FULE01000021.1	-1	6306	7625	439	Cluster 1	-	1 0 o97-120i	NN	PoNe	Cluster 4	VgrG superfamily	Cluster 4	DUF1910 superfamily, DUF1911	+
277	Aeromonas hydrophila AH10	27702582	WP_045790057.1	NZ_CP011100.1	-1	2939407	2940726	439	Cluster 1	-	1 0 o98-120i	NN	PoNe	Cluster 4	VI_Rhs_Vgr	Cluster 4	DUF1910, DUF1911	+
278	Aeromonas hydrophila ATCC 7966	27803016	WP_011705708.1	NZ_MTGJ01000024.1	1	366323	367642	439	Cluster 1	-	1 0 o98-120i	NN	PoNe	Cluster 4	VI_Rhs_Vgr	Cluster 4	DUF1910, DUF1911	+
279	Aeromonas hydrophila Ah DBHS101	27904506	WP_043159085.1	NZ_NADM01000027.1	-1	24993	26312	439	Cluster 1	-	1 0 o98-120i	NN	PoNe	No Upstream	-	Cluster 4	DUF1910, DUF1911	+
280	Aeromonas hydrophila Ah-HSP	28003234	WP_077096912.1	NZ_MTPO01000040.1	-1	13391	14710	439	Cluster 1	-	1 0 o98-120i	NN	PoNe	Cluster 4	VI_Rhs_Vgr	Cluster 4	DUF1910 superfamily, DUF1911	+
281	Aeromonas hydrophila BSK-10	28102687	WP_043159085.1	NZ_NBOV01000018.1	-1	25888	27207	439	Cluster 1	-	1 0 o98-120i	NN	PoNe	No Upstream	-	Cluster 4	DUF1910, DUF1911	+
282	Aeromonas hydrophila HZAUAH	28204516	WP_043159085.1	NZ_MRDF01000022.1	-1	25029	26348	439	Cluster 1	-	1 0 o98-120i	NN	PoNe	No Upstream	-	Cluster 4	DUF1910, DUF1911	+
283	Aeromonas hydrophila JBN2301	28302661	WP_043159085.1	NZ_CP013178.1	-1	3015796	3017115	439	Cluster 1	-	1 0 o98-120i	NN	PoNe	Cluster 4	VI_Rhs_Vgr	Cluster 4	DUF1910, DUF1911	+
284	Aeromonas hydrophila L14f	28403912	WP_043171967.1	NZ_JWJQ01000047.1	-1	3876	5195	439	Cluster 1	-	1 0 o98-120i	NN	PoNe	Cluster 4	VI_Rhs_Vgr	Cluster 4	DUF1910, DUF1911	+
285	Aeromonas hydrophila MX16A	28501757	WP_073349860.1	NZ_CP018201.1	1	1909986	1911305	439	Cluster 1	-	1 0 o98-120i	NN	PoNe	Cluster 4	VI_Rhs_Vgr	Cluster 4	DUF1910, DUF1911	+
286	Aeromonas hydrophila NCTC8049	28601831	WP_011705708.1	NZ_UFSL01000002.1	1	1993381	1994700	439	Cluster 1	-	1 0 o98-120i	NN	PoNe	Cluster 4	VI_Rhs_Vgr	Cluster 4	DUF1910, DUF1911	+
287	Aeromonas hydrophila RU34A	28704300	WP_076362874.1	NZ_FTME01000014.1	1	1238	2557	439	Cluster 1	-	1 0 o98-120i	NN	PoNe	No Upstream	-	Cluster 4	DUF1910, DUF1911	+
288	Aeromonas hydrophila TN-97-08	28802021	WP_060389665.1	NZ_LNUR01000001.1	-1	2224336	2225655	439	Cluster 1	-	1 0 o98-120i	NN	PoNe	Cluster 4	VI_Rhs_Vgr	Cluster 4	DUF1910 superfamily, DUF1911	+
289	Aeromonas hydrophila TPS-30	28902616	WP_085735177.1	NZ_NBWY01000021.1	-1	1067785	1069104	439	Cluster 1	-	1 0 o98-120i	NN	PoNe	Cluster 4	VI_Rhs_Vgr	Cluster 4	DUF1910, DUF1911	+
290	Aeromonas hydrophila ZYAH72	29002678	WP_043159085.1	NZ_CP016989.1	-1	3039054	3040373	439	Cluster 1	-	1 0 o98-120i	NN	PoNe	Cluster 4	VI_Rhs_Vgr	Cluster 4	DUF1910, DUF1911	+
291	Aeromonas hydrophila ZYAH75	29102519	WP_118881415.1	NZ_CP016990.1	-1	2880062	2881381	439	Cluster 1	-	1 0 o98-120i	NN	PoNe	Cluster 4	VI_Rhs_Vgr	Cluster 4	DUF1910, DUF1911	+
1674	Vibrio gazogenes DSM 21264 = NBRC 103151	167401270	WP_072957062.1	NZ_FQUH01000005.1	1	26187	27506	439	Cluster 1	-	1 0 o97-120i	NN	PoNe	Cluster 4	VgrG superfamily	Cluster 4	DUF1910 superfamily, DUF1911	+
292	Aeromonas hydrophila 116	29200653	WP_017764283.1	NZ_ANPN01000006.1	1	205143	206462	439	Cluster 1	-	1 0 o98-120i	NN	PoNe	Cluster 4	VI_Rhs_Vgr	Cluster 4	DUF1910 superfamily, DUF1911	+
1672	Vibrio gazogenes type strain: CECT 5068	167201740	WP_072957062.1	NZ_FULF01000042.1	-1	17673	18992	439	Cluster 1	-	1 0 o97-120i	NN	PoNe	Cluster 4	VgrG superfamily	Cluster 4	DUF1910 superfamily, DUF1911	+
1653	Vibrio cholerae RC385	165301203	WP_000264537.1	NZ_GG774556.1	-1	160237	161553	438	Cluster 1	-	1 0 o97-120i	NN	PoNe	Cluster 4	VgrG superfamily	Cluster 4	DUF1910 superfamily, DUF1911	+
1652	Vibrio cholerae O1 str. NHCC-008D	165201988	WP_000264537.1	NZ_KB661860.1	-1	148169	149485	438	Cluster 1	-	1 0 o97-120i	NN	PoNe	Cluster 4	VgrG superfamily	Cluster 4	DUF1910 superfamily, DUF1911	+
1651	Vibrio cholerae YB7A09	165102975	WP_000264537.1	NZ_LBGM01000016.1	-1	59257	60573	438	Cluster 1	-	1 0 o97-120i	NN	PoNe	Cluster 4	VgrG superfamily	Cluster 4	DUF1910 superfamily, DUF1911	+
1650	Vibrio cholerae YB6A06	165003078	WP_000264537.1	NZ_LBGK01000022.1	-1	59257	60573	438	Cluster 1	-	1 0 o97-120i	NN	PoNe	Cluster 4	VgrG superfamily	Cluster 4	DUF1910 superfamily, DUF1911	+
1649	Vibrio cholerae YB4H02	164902210	WP_000264537.1	NZ_LBGI01000013.1	-1	197858	199174	438	Cluster 1	-	1 0 o97-120i	NN	PoNe	Cluster 4	VgrG superfamily	Cluster 4	DUF1910 superfamily, DUF1911	+
1648	Vibrio cholerae YB4G06	164802040	WP_000264537.1	NZ_LBGH01000007.1	-1	197858	199174	438	Cluster 1	-	1 0 o97-120i	NN	PoNe	Cluster 4	VgrG superfamily	Cluster 4	DUF1910 superfamily, DUF1911	+
1647	Vibrio cholerae YB4F05	164701115	WP_000264537.1	NZ_LBGF01000004.1	-1	59257	60573	438	Cluster 1	-	1 0 o97-120i	NN	PoNe	Cluster 4	VgrG superfamily	Cluster 4	DUF1910 superfamily, DUF1911	+
1646	Vibrio cholerae YB3G04	164602131	WP_000264537.1	NZ_LBGC01000007.1	-1	197858	199174	438	Cluster 1	-	1 0 o97-120i	NN	PoNe	Cluster 4	VgrG superfamily	Cluster 4	DUF1910 superfamily, DUF1911	+
1645	Vibrio cholerae YB2G05	164502288	WP_000264537.1	NZ_LBFZ01000008.1	-1	59501	60817	438	Cluster 1	-	1 0 o97-120i	NN	PoNe	Cluster 4	VgrG superfamily	Cluster 4	DUF1910 superfamily, DUF1911	+
1644	Vibrio cholerae YB2G01	164402586	WP_000264537.1	NZ_LBFY01000011.1	-1	197858	199174	438	Cluster 1	-	1 0 o97-120i	NN	PoNe	Cluster 4	VgrG superfamily	Cluster 4	DUF1910 superfamily, DUF1911	+
1643	Vibrio cholerae YB2A06	164301931	WP_000264537.1	NZ_LBFX01000005.1	-1	198684	200000	438	Cluster 1	-	1 0 o97-120i	NN	PoNe	Cluster 4	VgrG superfamily	Cluster 4	DUF1910 superfamily, DUF1911	+
1642	Vibrio cholerae YB2A05	164201329	WP_000264537.1	NZ_LBFW01000006.1	-1	59500	60816	438	Cluster 1	-	1 0 o97-120i	NN	PoNe	Cluster 4	VgrG superfamily	Cluster 4	DUF1910 superfamily, DUF1911	+
1641	Vibrio cholerae YB1G06	164101996	WP_000264537.1	NZ_LBFV01000018.1	-1	59211	60527	438	Cluster 1	-	1 0 o97-120i	NN	PoNe	Cluster 4	VgrG superfamily	Cluster 4	DUF1910 superfamily, DUF1911	+
1640	Vibrio cholerae OYP9F05	164003085	WP_000264537.1	NZ_QEAT01000037.1	1	30660	31976	438	Cluster 1	-	1 0 o97-120i	NN	PoNe	Cluster 4	VgrG superfamily	Cluster 4	DUF1910 superfamily, DUF1911	+
1639	Vibrio cholerae OYP8F12	163900100	WP_000264537.1	NZ_NMSU01000001.1	1	118104	119420	438	Cluster 1	-	1 0 o97-120i	NN	PoNe	Cluster 4	VgrG superfamily	Cluster 4	DUF1910 superfamily, DUF1911	+
1638	Vibrio cholerae OYP8C06	163802262	WP_000264537.1	NZ_NMSV01000012.1	1	117900	119216	438	Cluster 1	-	1 0 o97-120i	NN	PoNe	Cluster 4	VgrG superfamily	Cluster 4	DUF1910 superfamily, DUF1911	+
1637	Vibrio cholerae OYP8A02	163703265	WP_000264537.1	NZ_QEAW01000020.1	-1	59157	60473	438	Cluster 1	-	1 0 o97-120i	NN	PoNe	Cluster 4	VgrG superfamily	Cluster 4	DUF1910 superfamily, DUF1911	+
1636	Vibrio cholerae OYP7B05	163603277	WP_000264537.1	NZ_QEBC01000017.1	-1	59263	60579	438	Cluster 1	-	1 0 o97-120i	NN	PoNe	Cluster 4	VgrG superfamily	Cluster 4	DUF1910 superfamily, DUF1911	+
1635	Vibrio cholerae OYP6F08	163502670	WP_000264537.1	NZ_NMTA01000030.1	1	119737	121053	438	Cluster 1	-	1 0 o97-120i	NN	PoNe	Cluster 4	VgrG superfamily	Cluster 4	DUF1910 superfamily, DUF1911	+
1634	Vibrio cholerae OYP6F07	163402027	WP_000264537.1	NZ_QEBG01000015.1	-1	32599	33915	438	Cluster 1	-	1 0 o97-120i	NN	PoNe	Cluster 4	VgrG superfamily	Cluster 4	DUF1910 superfamily, DUF1911	+
293	Aeromonas hydrophila 14	29300392	WP_017764283.1	NZ_AOBM01000002.1	1	124948	126267	439	Cluster 1	-	1 0 o98-120i	NN	PoNe	Cluster 4	VI_Rhs_Vgr	Cluster 4	DUF1910, DUF1911	+
294	Aeromonas hydrophila 4AK4	29401558	WP_025326624.1	NZ_CP006579.1	1	1718564	1719883	439	Cluster 1	-	1 0 i98-120o	NN	PoNe	Cluster 4	VI_Rhs_Vgr	Cluster 4	DUF1910, DUF1911	+
295	Aeromonas hydrophila AD9	29503968	WP_043163041.1	NZ_JFJO01000117.1	1	1525	2844	439	Cluster 1	-	1 0 o98-120i	NN	PoNe	Cluster 4	VgrG superfamily	Cluster 4	DUF1910 superfamily, DUF1911	+
296	Aeromonas hydrophila J-1	29602537	WP_043159085.1	NZ_CP006883.1	-1	2902108	2903427	439	Cluster 1	-	1 0 o98-120i	NN	PoNe	Cluster 4	VI_Rhs_Vgr	Cluster 4	DUF1910, DUF1911	+
297	Aeromonas hydrophila NJ-35	29702609	WP_043159085.1	NZ_CP006870.1	-1	2971672	2972991	439	Cluster 1	-	1 0 o98-120i	NN	PoNe	Cluster 4	VI_Rhs_Vgr	Cluster 4	DUF1910, DUF1911	+
298	Aeromonas hydrophila subsp. hydrophila WCHAH045096	29803048	WP_085735177.1	NZ_CP028568.1	-1	2969149	2970468	439	Cluster 1	-	1 0 o98-120i	NN	PoNe	Cluster 4	VI_Rhs_Vgr	Cluster 4	DUF1910, DUF1911	+
299	Aeromonas hydrophila subsp. hydrophila ATCC 7966	29901779	YP_856362.1	NC_008570.1	1	1993544	1994863	439	Cluster 1	-	1 0 o98-120i	NN	PoNe	Cluster 4	VI_Rhs_Vgr	Cluster 4	DUF1910, DUF1911	+
300	Aeromonas jandaei L14h	30003061	WP_043171967.1	NZ_JWJR01000048.1	1	2044	3363	439	Cluster 1	-	1 0 o98-120i	NN	PoNe	Cluster 4	VI_Rhs_Vgr	Cluster 4	DUF1910, DUF1911	+
301	Aeromonas salmonicida O23A	30101638	WP_087755883.1	NZ_CP021654.1	-1	1854454	1855773	439	Cluster 1	-	1 0 o98-120i	NN	PoNe	Cluster 4	VI_Rhs_Vgr	Cluster 4	DUF1910, DUF1911	+
302	Aeromonas sobria 08005	30204168	WP_042017916.1	NZ_KV861306.1	1	573	1892	439	Cluster 1	-	1 0 i98-116o	NN	PoNe	No Upstream	-	Cluster 4	DUF1910 superfamily, DUF1911	+
303	Aeromonas sobria CECT 4245	30300002	WP_042017916.1	NZ_CDBW01000001.1	1	593	1912	439	Cluster 1	-	1 0 i98-116o	NN	PoNe	No Upstream	-	Cluster 4	DUF1910 superfamily, DUF1911	+
304	Aeromonas sp. CA23	30402871	WP_098983846.1	NZ_CP023818.1	1	3199600	3200919	439	Cluster 1	-	1 0 o98-120i	NN	PoNe	Cluster 4	VI_Rhs_Vgr	Cluster 4	DUF1910, DUF1911	+
1633	Vibrio cholerae OYP6F04	163302905	WP_000264537.1	NZ_QEBH01000025.1	-1	59257	60573	438	Cluster 1	-	1 0 o97-120i	NN	PoNe	Cluster 4	VgrG superfamily	Cluster 4	DUF1910 superfamily, DUF1911	+
1632	Vibrio cholerae OYP6E09	163202110	WP_000264537.1	NZ_QEBJ01000008.1	-1	59257	60573	438	Cluster 1	-	1 0 o97-120i	NN	PoNe	Cluster 4	VgrG superfamily	Cluster 4	DUF1910 superfamily, DUF1911	+
1631	Vibrio cholerae OYP6B02	163100705	WP_000264537.1	NZ_QEBP01000002.1	1	120513	121829	438	Cluster 1	-	1 0 o97-120i	NN	PoNe	Cluster 4	VgrG superfamily	Cluster 4	DUF1910 superfamily, DUF1911	+
1630	Vibrio cholerae OYP5H09	163002481	WP_000264537.1	NZ_QEBQ01000015.1	1	118187	119503	438	Cluster 1	-	1 0 o97-120i	NN	PoNe	Cluster 4	VgrG superfamily	Cluster 4	DUF1910 superfamily, DUF1911	+
842	Halomonas huangheensis BJGMM-B45	84201808	WP_021817704.1	NZ_CP013106.1	-1	2047240	2048649	469	Cluster 1	-	1 0 i121-141o	NN	PoNe	Cluster 129	-	Cluster 4	DUF1910 superfamily, DUF1911	+
1628	Vibrio cholerae OYP5B09	162800004	WP_000264537.1	NZ_QEBU01000001.1	1	3160	4476	438	Cluster 1	-	1 0 o97-120i	NN	PoNe	Cluster 4	VgrG superfamily	Cluster 4	DUF1910 superfamily, DUF1911	+
1627	Vibrio cholerae OYP4H11	162701863	WP_000264537.1	NZ_NMTE01000007.1	1	120513	121829	438	Cluster 1	-	1 0 o97-120i	NN	PoNe	Cluster 4	VgrG superfamily	Cluster 4	DUF1910 superfamily, DUF1911	+
1626	Vibrio cholerae OYP4H08	162602751	WP_000264537.1	NZ_QEBW01000223.1	-1	5112	6428	438	Cluster 1	-	1 0 o97-120i	NN	PoNe	Cluster 4	VgrG superfamily	Cluster 4	DUF1910 superfamily, DUF1911	+
1625	Vibrio cholerae OYP4H08	162502739	WP_000264537.1	NZ_NMTF01000223.1	-1	5112	6428	438	Cluster 1	-	1 0 o97-120i	NN	PoNe	Cluster 4	VgrG superfamily	Cluster 4	DUF1910 superfamily, DUF1911	+
1624	Vibrio cholerae OYP4B08	162403646	WP_000264537.1	NZ_QECF01000314.1	-1	2002	3318	438	Cluster 1	-	1 0 o97-120i	NN	PoNe	Cluster 4	VgrG superfamily	Cluster 4	DUF1910 superfamily, DUF1911	+
1623	Vibrio cholerae OYP3F10	162301476	WP_000264537.1	NZ_NMTJ01000018.1	1	19083	20399	438	Cluster 1	-	1 0 o97-120i	NN	PoNe	Cluster 4	VgrG superfamily	Cluster 4	DUF1910 superfamily, DUF1911	+
1622	Vibrio cholerae OYP2E01	162202357	WP_000264537.1	NZ_NMTK01000007.1	1	120513	121829	438	Cluster 1	-	1 0 o97-120i	NN	PoNe	Cluster 4	VgrG superfamily	Cluster 4	DUF1910 superfamily, DUF1911	+
1621	Vibrio cholerae OYP2C01	162102976	WP_000264537.1	NZ_QECM01000021.1	-1	47508	48824	438	Cluster 1	-	1 0 o97-120i	NN	PoNe	Cluster 4	VgrG superfamily	Cluster 4	DUF1910 superfamily, DUF1911	+
1620	Vibrio cholerae OYP2B04	162000501	WP_000264537.1	NZ_QECN01000019.1	-1	54546	55862	438	Cluster 1	-	1 0 o97-120i	NN	PoNe	Cluster 4	VgrG superfamily	Cluster 4	DUF1910 superfamily, DUF1911	+
1619	Vibrio cholerae MZO-2	161902384	WP_000264538.1	NZ_MIKJ01000102.1	1	118909	120225	438	Cluster 1	-	1 0 o97-120i	NN	PoNe	Cluster 4	VgrG superfamily	Cluster 4	DUF1910 superfamily, DUF1911	+
1618	Vibrio cholerae M1337	161800955	WP_088127926.1	NZ_NEEB01000005.1	-1	82856	84172	438	Cluster 1	-	1 0 o97-120i	NN	PoNe	No Upstream	-	Cluster 4	DUF1910 superfamily, DUF1911	+
1617	Vibrio cholerae BD54	161701829	WP_000264537.1	NZ_QEDC01000012.1	1	3118	4434	438	Cluster 1	-	1 0 o97-120i	NN	PoNe	Cluster 4	VgrG superfamily	Cluster 4	DUF1910 superfamily, DUF1911	+
1616	Vibrio cholerae BD24	161603103	WP_000264537.1	NZ_QEEB01000025.1	1	3071	4387	438	Cluster 1	-	1 0 o97-120i	NN	PoNe	Cluster 4	VgrG superfamily	Cluster 4	DUF1910 superfamily, DUF1911	+
1615	Vibrio cholerae BD18	161500876	WP_000264537.1	NZ_QEEH01000013.1	1	120675	121991	438	Cluster 1	-	1 0 o97-120i	NN	PoNe	Cluster 4	VgrG superfamily	Cluster 4	DUF1910 superfamily, DUF1911	+
1614	Vibrio cholerae 8-76	161400457	WP_000264537.1	NZ_JIDN01000002.1	-1	40390	41706	438	Cluster 1	-	1 0 o97-120i	NN	PoNe	Cluster 4	VgrG	Cluster 4	DUF1910 superfamily, DUF1911	+
1613	Vibrio cholerae 571-88	161301347	WP_000264537.1	NZ_JIDO01000006.1	1	106145	107461	438	Cluster 1	-	1 0 o97-120i	NN	PoNe	Cluster 4	VgrG superfamily	Cluster 4	DUF1910 superfamily, DUF1911	+
1612	Vibrio cholerae 5	161201238	WP_000264537.1	NZ_NDXM01000004.1	1	62229	63545	438	Cluster 1	-	1 0 o97-120i	NN	PoNe	Cluster 4	VgrG superfamily	Cluster 4	DUF1910 superfamily, DUF1911	+
1727	Vibrio metoecus OYP4E03	172700155	WP_095458236.1	NZ_NMST01000001.1	1	177723	179039	438	Cluster 1	-	1 0 o97-120i	NN	PoNe	Cluster 4	VgrG superfamily	Cluster 4	DUF1910 superfamily, DUF1911	+
1728	Vibrio metoecus OYP9D09	172801359	WP_095458236.1	NZ_NMSJ01000004.1	1	188281	189597	438	Cluster 1	-	1 0 o97-120i	NN	PoNe	Cluster 4	VgrG superfamily	Cluster 4	DUF1910 superfamily, DUF1911	+
307	Aeromonas sp. RU34C	30704298	WP_076362874.1	NZ_FTNG01000016.1	1	983	2302	439	Cluster 1	-	1 0 o98-120i	NN	PoNe	No Upstream	-	Cluster 4	DUF1910, DUF1911	+
306	Aeromonas sp. HMWF036	30604180	WP_108542686.1	NZ_QAIE01000275.1	-1	38169	39488	439	Cluster 1	-	1 0 o98-120i	NN	PoNe	Cluster 4	VgrG superfamily	Cluster 4	DUF1910 superfamily, DUF1911	+
305	Aeromonas sp. HMWF017	30501989	WP_108542686.1	NZ_QAJD01000105.1	1	8308	9627	439	Cluster 1	-	1 0 o98-120i	NN	PoNe	Cluster 4	VI_Rhs_Vgr	Cluster 4	DUF1910 superfamily, DUF1911	+
1393	Pseudomonas putida KG-4	139303098	WP_046615657.1	NZ_AYRY01000013.1	1	116098	117390	430	Cluster 1	-	3 0 o6-30i51-74o80-101i	NN	PoNe	No Upstream	-	Cluster 30	DUF1910, DUF1911	+
1394	Pseudomonas putida KT2440	139404152	NP_746174.2	NC_002947.4	-1	4560145	4561548	467	Cluster 1	-	3 0 o43-67i88-111o117-138i	NN	PoNe	Cluster 12	VgrG superfamily, DUF2345 superfamily	Cluster 30	DUF1910, DUF1911	+
1391	Pseudomonas putida KT2440	139102742	WP_051122585.1	NZ_LT799039.1	-1	2941141	2942544	467	Cluster 1	-	3 0 o43-67i88-111o117-138i	NN	PoNe	Cluster 12	VgrG superfamily, DUF2345 superfamily	Cluster 30	DUF1910, DUF1911	+
1390	Pseudomonas putida JLR11	139004198	WP_051122585.1	NZ_LDJF01000025.1	-1	22100	23503	467	Cluster 1	-	3 0 o43-67i88-111o117-138i	NN	PoNe	Cluster 12	VgrG superfamily, DUF2345 superfamily	Cluster 30	DUF1910, DUF1911	+
1410	Pseudomonas sp. B5(2017)	141003048	WP_085664743.1	NZ_NEIR01000009.1	1	138777	140069	430	Cluster 1	-	3 0 o6-30i51-74o80-101i	NN	PoNe	Cluster 12	VgrG superfamily, DUF2345 superfamily	Cluster 30	DUF1910, DUF1911	+
1389	Pseudomonas putida H	138904851	WP_051122585.1	NZ_LFYQ01000044.1	1	346608	348011	467	Cluster 1	-	3 0 o43-67i88-111o117-138i	NN	PoNe	Cluster 12	VgrG superfamily, DUF2345 superfamily	Cluster 30	DUF1910, DUF1911	+
1392	Pseudomonas putida SF1	139201987	WP_047933466.1	NZ_LDPF01000030.1	-1	14755	16047	430	Cluster 1	-	3 0 o6-30i51-74o80-101i	NN	PoNe	Cluster 12	VgrG superfamily, DUF2345 superfamily	Cluster 30	DUF1910, DUF1911	+
1411	Pseudomonas sp. B8(2017)	141102870	WP_085705672.1	NZ_NEIO01000008.1	1	156111	157403	430	Cluster 1	-	3 0 o6-30i51-74o80-101i	NN	PoNe	Cluster 70	-	Cluster 30	DUF1910, DUF1911	+
1420	Pseudomonas sp. SMT-1	142004998	WP_051122585.1	NZ_QJOV01000028.1	1	49024	50427	467	Cluster 1	-	3 0 o43-67i88-111o117-138i	NN	PoNe	Cluster 12	VgrG superfamily, DUF2345 superfamily	Cluster 30	DUF1910, DUF1911	+
1418	Pseudomonas sp. NBRC 111121	141801737	WP_051122585.1	NZ_BCAX01000011.1	-1	61363	62766	467	Cluster 1	-	3 0 o43-67i88-111o117-138i	NN	PoNe	Cluster 12	VgrG superfamily, DUF2345 superfamily	Cluster 30	DUF1910, DUF1911	+
1414	Pseudomonas sp. GTC 16482	141403898	WP_051122585.1	NZ_BCAS01000063.1	-1	25051	26454	467	Cluster 1	-	3 0 o43-67i88-111o117-138i	NN	PoNe	Cluster 12	VgrG superfamily, DUF2345 superfamily	Cluster 30	DUF1910, DUF1911	+
1409	Pseudomonas sp. B4(2017)	140902620	WP_085692388.1	NZ_NEIS01000009.1	1	151855	153147	430	Cluster 1	-	3 0 o6-30i51-74o80-101i	NN	PoNe	Cluster 12	VgrG superfamily, DUF2345 superfamily	Cluster 30	DUF1910, DUF1911	+
1408	Pseudomonas sp. B13(2017)	140802809	WP_085692388.1	NZ_NEJX01000009.1	1	151855	153147	430	Cluster 1	-	3 0 o6-30i51-74o80-101i	NN	PoNe	Cluster 12	VgrG superfamily, DUF2345 superfamily	Cluster 30	DUF1910, DUF1911	+
1407	Pseudomonas sp. B12(2017)	140702765	WP_085692388.1	NZ_NEJW01000008.1	1	151855	153147	430	Cluster 1	-	3 0 o6-30i51-74o80-101i	NN	PoNe	Cluster 12	VgrG superfamily, DUF2345 superfamily	Cluster 30	DUF1910, DUF1911	+
1413	Pseudomonas sp. GTC 16473	141300631	WP_051122585.1	NZ_BCAQ01000005.1	-1	58795	60198	467	Cluster 1	-	3 0 o43-67i88-111o117-138i	NN	PoNe	Cluster 12	VgrG superfamily, DUF2345 superfamily	Cluster 30	DUF1910, DUF1911	+
1406	Pseudomonas sp. B10(2017)	140600859	WP_085599542.1	NZ_NEJU01000002.1	-1	357355	358647	430	Cluster 1	-	3 0 o6-30i51-74o80-101i	NN	PoNe	Cluster 12	VgrG superfamily, DUF2345 superfamily	Cluster 30	DUF1910, DUF1911	+
1412	Pseudomonas sp. FGI182	141203346	WP_038408361.1	NZ_CP007012.1	-1	3752998	3754290	430	Cluster 1	-	3 0 o6-30i51-74o80-101i	NN	PoNe	Cluster 12	VgrG superfamily, DUF2345 superfamily	Cluster 30	DUF1910, DUF1911	+
1329	Paraburkholderia tuberum WSM4176	132907904	WP_018425075.1	NZ_KB890037.1	1	2309909	2311339	476	Cluster 1	-	2 0 o40-65i86-113o	NN	PoNe	Cluster 31	VgrG superfamily, T6SS_Vgr, DUF2345	Cluster 22	DUF1910 superfamily, DUF1911	+
527	Burkholderia sp. KK1	52702261	WP_077157388.1	NZ_CP015999.1	-1	2385396	2386817	473	Cluster 1	-	3 0 o39-65i86-113o119-144i	NN	PoNe	Cluster 31	VgrG superfamily, T6SS_Vgr, COG4253	Cluster 22	DUF1911	+
1422	Pseudomonas sp. TAD18	142200293	WP_059761526.1	NZ_LLWI01000052.1	1	1260	2666	468	Cluster 1	-	3 0 o43-67i88-107o113-138i	NN	PoNe	Cluster 12	VgrG superfamily, DUF2345 superfamily	Cluster 22	DUF1910, DUF1911	+
1329	Paraburkholderia tuberum WSM4176	132908399	WP_018425570.1	NZ_KB890040.1	1	276	1682	468	Cluster 1	-	2 0 o40-65i86-113o	NN	PoNe	No Upstream	-	Cluster 22	DUF1910 superfamily, DUF1911	+
1395	Pseudomonas putida S16	139503606	WP_013973324.1	NC_015733.1	-1	3880649	3881941	430	Cluster 1	-	3 0 o6-30i51-74o80-101i	NN	PoNe	Cluster 12	VgrG superfamily, DUF2345 superfamily	Cluster 22	DUF1910, DUF1911	+
1325	Paraburkholderia graminis PHS1	132505839	WP_114157814.1	NZ_CP024935.1	1	2562774	2564186	470	Cluster 1	-	0 0 i	NN	PoNe	Cluster 31	VgrG superfamily, T6SS_Vgr, DUF2345	Cluster 22	DUF1910 superfamily, DUF1911	+
1388	Pseudomonas putida DRA525	138803393	WP_084785340.1	NZ_CP018743.1	-1	3715592	3716884	430	Cluster 1	-	3 0 o6-30i51-74o80-101i	NN	PoNe	Cluster 12	VgrG superfamily, DUF2345 superfamily	Cluster 22	DUF1910, DUF1911	+
1423	Pseudomonas sp. XWY-1	142301971	WP_104961293.1	NZ_CP026332.1	1	2186017	2187420	467	Cluster 1	-	3 0 o43-67i88-111o117-138i	NN	PoNe	No Upstream	-	Cluster 22	DUF1910 superfamily, DUF1911	+
1387	Pseudomonas putida B4	138701847	WP_121784247.1	NZ_CP022561.1	1	2066681	2067973	430	Cluster 1	-	2 Y n7-18c24/25o48-73i80-101o	NN	PoNe	Cluster 12	VgrG superfamily, DUF2345 superfamily	Cluster 22	DUF1910 superfamily, DUF1911	+
1386	Pseudomonas plecoglossicida TND35	138603394	WP_013973324.1	NZ_JOJY01000001.1	-1	3576201	3577493	430	Cluster 1	-	3 0 o6-30i51-74o80-101i	NN	PoNe	Cluster 12	VgrG superfamily, DUF2345 superfamily	Cluster 22	DUF1910, DUF1911	+
1385	Pseudomonas plecoglossicida KCJK7865	138504850	WP_108481622.1	NZ_QANO01000177.1	-1	4735	6027	430	Cluster 1	-	3 0 o6-30i51-74o80-101i	NN	PoNe	Cluster 12	VgrG superfamily, DUF2345 superfamily	Cluster 22	DUF1910, DUF1911	+
1384	Pseudomonas monteilii SB3101	138403169	WP_013973324.1	NC_023076.1	-1	3395501	3396793	430	Cluster 1	-	3 0 o6-30i51-74o80-101i	NN	PoNe	Cluster 12	VgrG superfamily, DUF2345 superfamily	Cluster 22	DUF1910, DUF1911	+
1383	Pseudomonas monteilii SB3078	138303235	WP_013973324.1	NC_023075.1	-1	3445623	3446915	430	Cluster 1	-	3 0 o6-30i51-74o80-101i	NN	PoNe	Cluster 12	VgrG superfamily, DUF2345 superfamily	Cluster 22	DUF1910, DUF1911	+
680	Caballeronia turbans LMG 29316	68002823	WP_061118291.1	NZ_FCOD02000008.1	-1	183358	184779	473	Cluster 1	-	0 0 i	NN	PoNe	Cluster 117	DUF2345	Cluster 22	DUF1910 superfamily, DUF1911	+
535	Burkholderia sp. WSM2232	53503172	WP_051376799.1	NZ_AWZV01000016.1	1	96209	97630	473	Cluster 1	-	0 0 i	NN	PoNe	Cluster 31	VgrG superfamily, T6SS_Vgr, COG4253	Cluster 22	DUF1911	-
1421	Pseudomonas sp. TAA207	142100265	WP_059761526.1	NZ_LLWJ01000042.1	1	1260	2666	468	Cluster 1	-	3 0 o43-67i88-107o113-138i	NN	PoNe	Cluster 12	VgrG superfamily, DUF2345 superfamily	Cluster 22	DUF1910, DUF1911	+
2082	Vibrio parahaemolyticus MVP6	208204607	WP_029857615.1	NZ_MSCA01000128.1	-1	1567	2916	449	Cluster 1	-	1 0 o96-120i	NN	PoNe	No Upstream	-	Cluster 33	DUF1911 superfamily	+
2081	Vibrio parahaemolyticus MVP2	208104840	WP_029857615.1	NZ_MSBY01000057.1	-1	1567	2916	449	Cluster 1	-	1 0 o96-120i	NN	PoNe	No Upstream	-	Cluster 33	DUF1911 superfamily	+
2108	Vibrio parahaemolyticus PSU5579	210803681	WP_029857615.1	NZ_PEBT01000038.1	-1	1517	2866	449	Cluster 1	-	1 0 o96-120i	NN	PoNe	No Upstream	-	Cluster 33	DUF1911 superfamily	+
2080	Vibrio parahaemolyticus MVP1	208004680	WP_029857615.1	NZ_MQMQ01000118.1	1	6450	7799	449	Cluster 1	-	1 0 o96-120i	NN	PoNe	No Upstream	-	Cluster 33	DUF1911 superfamily	+
2214	Vibrio parahaemolyticus S046	221403304	WP_024703576.1	NZ_AWLP01000239.1	1	5040	6389	449	Cluster 1	-	1 0 o96-120i	NN	PoNe	No Upstream	-	Cluster 33	DUF1911 superfamily	+
2215	Vibrio parahaemolyticus S048	221503821	WP_029857615.1	NZ_AWLN01000185.1	1	5039	6388	449	Cluster 1	-	1 0 o96-120i	NN	PoNe	No Upstream	-	Cluster 33	DUF1911 superfamily	+
2306	Vibrio parahaemolyticus VIP4-0447	230604448	WP_024703576.1	NZ_AXNS01000058.1	-1	28062	29411	449	Cluster 1	-	1 0 o96-120i	NN	PoNe	No Upstream	-	Cluster 33	DUF1911 superfamily	+
2319	Vibrio sp. 10N.222.52.B12	231902987	WP_102388636.1	NZ_MDAW01000121.1	-1	232420	233769	449	Cluster 1	-	1 0 o96-120i	NN	PoNe	No Upstream	-	Cluster 33	DUF1911 superfamily	+
778	Enterovibrio norvegicus FF-162	77801503	WP_017006403.1	NZ_AJYE02000097.1	1	2898	3869	323	Cluster 1	-	0 Y n3-8c17/18o	NN	PoNe	No Upstream	-	Cluster 33	DUF1910 superfamily, DUF1911 superfamily	+
779	Enterovibrio norvegicus FF-454	77900477	WP_016961482.1	NZ_AJWN02000017.1	-1	1535	2863	442	Cluster 1	-	1 0 i95-116o	NN	PoNe	No Upstream	-	Cluster 33	DUF1910 superfamily, DUF1911 superfamily	+
1750	Vibrio owensii SH14	175001780	WP_054823045.1	NZ_LKMC01000003.1	1	266428	267777	449	Cluster 1	-	1 0 o96-120i	NN	PoNe	Cluster 107	VI_Rhs_Vgr	Cluster 33	DUF1911 superfamily	+
1702	Vibrio hyugaensis 270813M	170204213	WP_054823045.1	NZ_PKNE01000138.1	-1	76376	77725	449	Cluster 1	-	1 0 o96-120i	NN	PoNe	No Upstream	-	Cluster 33	DUF1911 superfamily	+
1822	Vibrio parahaemolyticus 12-009A/1335	182202271	WP_029857615.1	NZ_MYFF01000438.1	1	15987	17336	449	Cluster 1	-	1 0 o96-120i	NN	PoNe	No Upstream	-	Cluster 33	DUF1911 superfamily	+
1823	Vibrio parahaemolyticus 12-297/B	182302867	WP_029857615.1	NZ_MYFG01000470.1	-1	18950	20299	449	Cluster 1	-	1 0 o96-120i	NN	PoNe	No Upstream	-	Cluster 33	DUF1911 superfamily	+
1826	Vibrio parahaemolyticus 20130629002S01	182604049	WP_029857615.1	NZ_CP020035.1	1	762745	764094	449	Cluster 1	-	1 0 o96-120i	NN	PoNe	No Upstream	-	Cluster 33	DUF1911 superfamily	+
769	Enterovibrio norvegicus 10N.261.45.B2	76904460	WP_102396867.1	NZ_MDAG01000059.1	1	873	2204	443	Cluster 1	-	1 0 o96-120i	NN	PoNe	No Upstream	-	Cluster 28	DUF1910 superfamily, DUF1911 superfamily	+
770	Enterovibrio norvegicus 10N.261.45.C6	77000732	WP_102309906.1	NZ_MDAD01000005.1	-1	2088	3419	443	Cluster 1	-	1 0 o96-120i	NN	PoNe	Cluster 4	VgrG superfamily	Cluster 28	DUF1910 superfamily, DUF1911 superfamily	+
771	Enterovibrio norvegicus 10N.261.49.F5	77102212	WP_102317614.1	NZ_MCYQ01000020.1	-1	2137	3468	443	Cluster 1	-	1 0 o96-120i	NN	PoNe	Cluster 4	VgrG superfamily	Cluster 28	DUF1910 superfamily, DUF1911 superfamily	+
772	Enterovibrio norvegicus 10N.286.46.C3	77202220	WP_102309906.1	NZ_MCVR01000074.1	-1	2088	3419	443	Cluster 1	-	1 0 o96-120i	NN	PoNe	Cluster 4	VgrG superfamily	Cluster 28	DUF1910 superfamily, DUF1911 superfamily	+
773	Enterovibrio norvegicus 10N.286.46.C4	77304404	WP_102309906.1	NZ_MCVQ01000103.1	-1	2088	3419	443	Cluster 1	-	1 0 o96-120i	NN	PoNe	Cluster 4	VgrG superfamily	Cluster 28	DUF1910 superfamily, DUF1911 superfamily	+
774	Enterovibrio norvegicus 10N.286.48.F3	77401190	WP_017011289.1	NZ_MCVB01000050.1	1	2010	3341	443	Cluster 1	-	1 0 o96-120i	NN	PoNe	Cluster 4	VI_Rhs_Vgr	Cluster 28	DUF1911 superfamily	+
777	Enterovibrio norvegicus FF-85	77702349	WP_017011289.1	NZ_AJYF02000144.1	1	606	1937	443	Cluster 1	-	1 0 o96-120i	NN	PoNe	No Upstream	-	Cluster 28	DUF1910 superfamily, DUF1911 superfamily	+
2331	Vibrio spartinae CECT 9026	233104131	WP_074374966.1	NZ_FSSB01000031.1	1	678	2012	444	Cluster 1	-	1 0 o97-120i	NN	PoNe	No Upstream	-	Cluster 28	DUF1911	+
2314	Vibrio penaeicida TUMSAT-NU1	231403034	WP_104401237.1	NZ_BFAQ01000027.1	1	608	1933	441	Cluster 1	-	1 0 o96-120i	NN	PoNe	No Upstream	-	Cluster 28	DUF1911 superfamily	+
776	Enterovibrio norvegicus 1F-230	77601986	WP_017011289.1	NZ_AJYH02000143.1	-1	2523	3854	443	Cluster 1	-	1 0 o96-120i	NN	PoNe	Cluster 4	VI_Rhs_Vgr	Cluster 28	DUF1910 superfamily, DUF1911 superfamily	+
768	Enterovibrio norvegicus 10N.261.45.A10	76803607	WP_102391792.1	NZ_MDAL01000041.1	-1	2213	3544	443	Cluster 1	-	1 0 o96-120i	NN	PoNe	Cluster 127	VgrG superfamily	Cluster 28	DUF1910 superfamily, DUF1911 superfamily	+
840	Grimontia celer CECT 9029	84004983	WP_062667974.1	NZ_FIZX01000016.1	-1	2231	3559	442	Cluster 1	-	0 0 i	NN	PoNe	No Upstream	-	Cluster 28	DUF1910 superfamily, DUF1911 superfamily	+
775	Enterovibrio norvegicus 1F-211	77502584	WP_017011289.1	NZ_AJYG02000063.1	1	566196	567527	443	Cluster 1	-	1 0 o96-120i	NN	PoNe	No Upstream	-	Cluster 28	DUF1910 superfamily, DUF1911 superfamily	+
1313	Neisseria sicca UMB0321	131302385	WP_070441316.1	NZ_PKJO01000030.1	1	6285	7100	271	Cluster 1	-	0 0 i	NN	PoNe	Cluster 77	-	Cluster 38	DUF1911 superfamily	+
837	Gallibacterium anatis 21T2	83702345	WP_039087975.1	NZ_JPXO01000081.1	1	468	1826	452	Cluster 1	-	1 0 i100-119o	NN	PoNe	No Upstream	-	Cluster 38	DUF1911 superfamily	+
838	Gallibacterium anatis 23K10	83802188	WP_039087975.1	NZ_JPJO01000068.1	-1	1790	3148	452	Cluster 1	-	1 0 i100-119o	NN	PoNe	Cluster 44	VgrG superfamily	Cluster 38	DUF1911 superfamily	+
839	Gallibacterium anatis 23T10	83902025	WP_039087975.1	NZ_JPJP01000057.1	1	931	2289	452	Cluster 1	-	1 0 i100-119o	NN	PoNe	No Upstream	-	Cluster 38	DUF1911 superfamily	+
1312	Neisseria sicca FDAARGOS_260	131202160	WP_070441316.1	NZ_CP020452.2	-1	2211285	2212100	271	Cluster 1	-	0 0 i	NN	PoNe	Cluster 54	GAD-like superfamily, DUF1851 superfamily	Cluster 38	DUF1911 superfamily	+
1312	Neisseria sicca FDAARGOS_260	131202143	WP_070441316.1	NZ_CP020452.2	-1	2191895	2192710	271	Cluster 1	-	0 0 i	NN	PoNe	Cluster 54	GAD-like superfamily	Cluster 38	DUF1911 superfamily	+
1314	Neisseria sp. 74A18	131401084	WP_054599525.1	NZ_LGZA01000011.1	-1	55020	56342	440	Cluster 1	-	0 0 i	NN	PoNe	Cluster 36	VgrG superfamily, T6SS_Vgr, DUF2345	Cluster 38	DUF1911 superfamily	+
1313	Neisseria sicca UMB0321	131302370	WP_101810940.1	NZ_PKJO01000029.1	-1	372	1193	273	Cluster 1	-	0 0 i	NN	PoNe	No Upstream	-	No Downstream	-	+
2246	Vibrio parahaemolyticus S087	224602657	WP_005493834.1	NZ_AWKH01000069.1	-1	3479	5683	734	Cluster 14	DUF4150, AHH	0 0 i	NN		Cluster 3	IV_VI_DotU	Cluster 17	-	+
2245	Vibrio parahaemolyticus S086	224501107	WP_005493834.1	NZ_AWKI01000020.1	1	40094	42298	734	Cluster 14	DUF4150, AHH	0 0 i	NN		Cluster 3	IV_VI_DotU	Cluster 17	-	+
2244	Vibrio parahaemolyticus S083	224402298	WP_005493834.1	NZ_AWKJ01000058.1	1	23327	25531	734	Cluster 14	DUF4150, AHH	0 0 i	NN		Cluster 3	IV_VI_DotU	Cluster 17	-	+
2243	Vibrio parahaemolyticus S082	224302626	WP_005493834.1	NZ_AWKK01000100.1	-1	3479	5683	734	Cluster 14	DUF4150, AHH	0 0 i	NN		Cluster 3	IV_VI_DotU	Cluster 17	-	+
2242	Vibrio parahaemolyticus S081	224201920	WP_005493834.1	NZ_AWKL01000048.1	-1	3479	5683	734	Cluster 14	DUF4150, AHH	0 0 i	NN		Cluster 3	IV_VI_DotU	Cluster 17	-	+
2051	Vibrio parahaemolyticus GIMxtfL61-2011.05	205100611	WP_005493834.1	NZ_MSEF01000001.1	1	696499	698703	734	Cluster 14	DUF4150, AHH	0 0 i	NN		Cluster 3	IV_VI_DotU	Cluster 17	-	+
2052	Vibrio parahaemolyticus GIMxtfL65-2011.05	205200141	WP_005493834.1	NZ_MSEG01000001.1	-1	146021	148225	734	Cluster 14	DUF4150, AHH	0 0 i	NN		Cluster 3	IV_VI_DotU	Cluster 17	-	+
2053	Vibrio parahaemolyticus Gxw_7004	205300158	WP_005493834.1	NZ_LPZS01000001.1	-1	153273	155477	734	Cluster 14	DUF4150, AHH	0 0 i	NN		Cluster 3	IV_VI_DotU	Cluster 17	-	+
2241	Vibrio parahaemolyticus S079	224102343	WP_005493834.1	NZ_AWKM01000102.1	1	10624	12828	734	Cluster 14	DUF4150, AHH	0 0 i	NN		Cluster 3	IV_VI_DotU	Cluster 17	-	+
2253	Vibrio parahaemolyticus S095	225301215	WP_005493834.1	NZ_AWKA01000024.1	1	30930	33134	734	Cluster 14	DUF4150, AHH	0 0 i	NN		Cluster 3	IV_VI_DotU	Cluster 17	-	+
2240	Vibrio parahaemolyticus S078	224001459	WP_005493834.1	NZ_AWKN01000032.1	1	29334	31538	734	Cluster 14	DUF4150, AHH	0 0 i	NN		Cluster 3	IV_VI_DotU	Cluster 17	-	+
1907	Vibrio parahaemolyticus CDC_K5635	190703411	WP_079885483.1	NZ_MIVG01000069.1	1	40053	42257	734	Cluster 14	DUF4150, AHH	0 0 i	NN		Cluster 3	IV_VI_DotU	Cluster 17	-	+
2258	Vibrio parahaemolyticus S105	225803969	WP_079764913.1	NZ_AWJT01000274.1	1	364	2568	734	Cluster 14	DUF4150, AHH	0 0 i	NN		No Upstream	-	Cluster 17	-	+
2239	Vibrio parahaemolyticus S077	223903585	WP_005493834.1	NZ_AWKO01000176.1	1	5229	7433	734	Cluster 14	DUF4150, AHH	0 0 i	NN		Cluster 3	IV_VI_DotU	Cluster 17	-	+
1941	Vibrio parahaemolyticus CFSAN007449	194101392	WP_005493834.1	NZ_JNTG02000004.1	1	40436	42640	734	Cluster 14	DUF4150, AHH	0 0 i	NN		Cluster 3	IV_VI_DotU	Cluster 17	-	+
1903	Vibrio parahaemolyticus CDC_K5528	190300632	WP_005493834.1	NZ_MIVA01000037.1	1	40153	42357	734	Cluster 14	DUF4150, AHH	0 0 i	NN		Cluster 3	IV_VI_DotU	Cluster 17	-	+
1942	Vibrio parahaemolyticus CFSAN007450	194202213	WP_005493834.1	NZ_JNTH02000013.1	1	543079	545283	734	Cluster 14	DUF4150, AHH	0 0 i	NN		Cluster 3	IV_VI_DotU	Cluster 17	-	+
1943	Vibrio parahaemolyticus CFSAN007451	194302662	WP_005493834.1	NZ_JNTI02000008.1	1	696230	698434	734	Cluster 14	DUF4150, AHH	0 0 i	NN		Cluster 3	IV_VI_DotU	Cluster 17	-	+
1944	Vibrio parahaemolyticus CFSAN007452	194400218	WP_079764913.1	NZ_JNTJ02000009.1	1	40495	42699	734	Cluster 14	DUF4150, AHH	0 0 i	NN		Cluster 3	IV_VI_DotU	Cluster 17	-	+
2238	Vibrio parahaemolyticus S076	223803037	WP_005493834.1	NZ_AWKP01000097.1	-1	3479	5683	734	Cluster 14	DUF4150, AHH	0 0 i	NN		Cluster 3	IV_VI_DotU	Cluster 17	-	+
1945	Vibrio parahaemolyticus CFSAN007453	194501207	WP_079764913.1	NZ_JNTK02000011.1	-1	200919	203123	734	Cluster 14	DUF4150, AHH	0 0 i	NN		Cluster 3	IV_VI_DotU	Cluster 17	-	+
2271	Vibrio parahaemolyticus S125	227103131	WP_079764913.1	NZ_AWJA01000093.1	1	13822	16026	734	Cluster 14	DUF4150, AHH	0 0 i	NN		Cluster 3	IV_VI_DotU	Cluster 17	-	+
2237	Vibrio parahaemolyticus S075	223703516	WP_005493834.1	NZ_AWKQ01000233.1	-1	426	2630	734	Cluster 14	DUF4150, AHH	0 0 i	NN		Cluster 3	IV_VI_DotU	Cluster 17	-	+
2272	Vibrio parahaemolyticus S126	227202306	WP_005493834.1	NZ_AWIZ01000055.1	-1	3478	5682	734	Cluster 14	DUF4150, AHH	0 0 i	NN		Cluster 3	IV_VI_DotU	Cluster 17	-	+
2275	Vibrio parahaemolyticus S131	227502363	WP_005493834.1	NZ_AWIV01000058.1	1	23327	25531	734	Cluster 14	DUF4150, AHH	0 0 i	NN		Cluster 3	IV_VI_DotU	Cluster 17	-	+
2236	Vibrio parahaemolyticus S074	223603351	WP_005493834.1	NZ_AWKR01000206.1	-1	1191	3395	734	Cluster 14	DUF4150, AHH	0 0 i	NN		Cluster 3	IV_VI_DotU	Cluster 17	-	+
2277	Vibrio parahaemolyticus S133	227702188	WP_005493834.1	NZ_AWIT01000060.1	-1	3479	5683	734	Cluster 14	DUF4150, AHH	0 0 i	NN		Cluster 3	IV_VI_DotU	Cluster 17	-	+
2234	Vibrio parahaemolyticus S072	223403411	WP_005493834.1	NZ_AWKT01000109.1	-1	3479	5683	734	Cluster 14	DUF4150, AHH	0 0 i	NN		Cluster 3	IV_VI_DotU	Cluster 17	-	+
2033	Vibrio parahaemolyticus GCSL_R56	203302016	WP_079856728.1	NZ_MIRG01000051.1	1	40124	42328	734	Cluster 14	DUF4150, AHH	0 0 i	NN		Cluster 3	IV_VI_DotU	Cluster 17	-	+
1953	Vibrio parahaemolyticus CFSAN012491	195304645	WP_079764913.1	NZ_JNUG02000035.1	1	30907	33111	734	Cluster 14	DUF4150, AHH	0 0 i	NN		Cluster 3	IV_VI_DotU	Cluster 17	-	+
2247	Vibrio parahaemolyticus S088	224702477	WP_005493834.1	NZ_AWKG01000054.1	1	23412	25616	734	Cluster 14	DUF4150, AHH	0 0 i	NN		Cluster 3	IV_VI_DotU	Cluster 17	-	+
1955	Vibrio parahaemolyticus CFSAN012493	195504814	WP_079764913.1	NZ_JNUI02000047.1	-1	145184	147388	734	Cluster 14	DUF4150, AHH	0 0 i	NN		Cluster 3	IV_VI_DotU	Cluster 17	-	+
1956	Vibrio parahaemolyticus CFSAN018752	195600293	WP_005493834.1	NZ_LHAU01000002.1	-1	139097	141301	734	Cluster 14	DUF4150, AHH	0 0 i	NN		Cluster 3	IV_VI_DotU	Cluster 17	-	+
1957	Vibrio parahaemolyticus CFSAN018753	195703537	WP_005493834.1	NZ_LHAV01000031.1	1	138864	141068	734	Cluster 14	DUF4150, AHH	0 0 i	NN		Cluster 3	IV_VI_DotU	Cluster 17	-	+
1958	Vibrio parahaemolyticus CFSAN018754	195802630	WP_005493834.1	NZ_LHAW01000018.1	-1	137187	139391	734	Cluster 14	DUF4150, AHH	0 0 i	NN		Cluster 3	IV_VI_DotU	Cluster 17	-	+
1960	Vibrio parahaemolyticus CFSAN018757	196000028	WP_005493834.1	NZ_LHAZ01000001.1	1	40550	42754	734	Cluster 14	DUF4150, AHH	0 0 i	NN		Cluster 3	IV_VI_DotU	Cluster 17	-	+
2233	Vibrio parahaemolyticus S071	223302338	WP_005493834.1	NZ_AWKU01000052.1	1	23418	25622	734	Cluster 14	DUF4150, AHH	0 0 i	NN		Cluster 3	IV_VI_DotU	Cluster 17	-	+
2279	Vibrio parahaemolyticus S135	227901936	WP_005493834.1	NZ_AWIR01000049.1	1	23327	25531	734	Cluster 14	DUF4150, AHH	0 0 i	NN		Cluster 3	IV_VI_DotU	Cluster 17	-	+
2232	Vibrio parahaemolyticus S070	223202111	WP_005493834.1	NZ_AWKV01000093.1	1	10608	12812	734	Cluster 14	DUF4150, AHH	0 0 i	NN		Cluster 3	IV_VI_DotU	Cluster 17	-	+
2249	Vibrio parahaemolyticus S091	224901893	WP_005493834.1	NZ_AWKE01000069.1	1	12100	14304	734	Cluster 14	DUF4150, AHH	0 0 i	NN		Cluster 3	IV_VI_DotU	Cluster 17	-	+
2032	Vibrio parahaemolyticus GCSL_R55	203200686	WP_079856728.1	NZ_MIRF01000010.1	1	40171	42375	734	Cluster 14	DUF4150, AHH	0 0 i	NN		Cluster 3	IV_VI_DotU	Cluster 17	-	+
2250	Vibrio parahaemolyticus S092	225001715	WP_005493834.1	NZ_AWKD01000036.1	-1	3479	5683	734	Cluster 14	DUF4150, AHH	0 0 i	NN		Cluster 3	IV_VI_DotU	Cluster 17	-	+
2307	Vibrio parahaemolyticus VP-48	230700475	WP_005493834.1	NZ_KK081655.1	1	544583	546787	734	Cluster 14	DUF4150, AHH	0 0 i	NN		Cluster 3	IV_VI_DotU	Cluster 17	-	+
2231	Vibrio parahaemolyticus S069	223102320	WP_005493834.1	NZ_AWKW01000054.1	-1	3479	5683	734	Cluster 14	DUF4150, AHH	0 0 i	NN		Cluster 3	IV_VI_DotU	Cluster 17	-	+
2230	Vibrio parahaemolyticus S068	223002958	WP_005493834.1	NZ_AWKX01000111.1	1	10596	12800	734	Cluster 14	DUF4150, AHH	0 0 i	NN		Cluster 3	IV_VI_DotU	Cluster 17	-	+
2066	Vibrio parahaemolyticus Klin	206602420	WP_005493834.1	NZ_MDTV01000019.1	-1	205551	207755	734	Cluster 14	DUF4150, AHH	0 0 i	NN		Cluster 3	IV_VI_DotU	Cluster 17	-	+
2067	Vibrio parahaemolyticus L70	206704216	WP_005493834.1	NZ_MRBV01000042.1	1	40148	42352	734	Cluster 14	DUF4150, AHH	0 0 i	NN		Cluster 3	IV_VI_DotU	Cluster 17	-	+
2229	Vibrio parahaemolyticus S067	222901701	WP_005493834.1	NZ_AWKY01000043.1	-1	3479	5683	734	Cluster 14	DUF4150, AHH	0 0 i	NN		Cluster 3	IV_VI_DotU	Cluster 17	-	+
1878	Vibrio parahaemolyticus CDC_K5058	187801237	WP_005493834.1	NZ_MITP01000022.1	1	693548	695752	734	Cluster 14	DUF4150, AHH	0 0 i	NN		Cluster 3	IV_VI_DotU	Cluster 17	-	+
1877	Vibrio parahaemolyticus CDC_K5010W	187704150	WP_005493834.1	NZ_MITO01000117.1	1	40142	42346	734	Cluster 14	DUF4150, AHH	0 0 i	NN		Cluster 3	IV_VI_DotU	Cluster 17	-	+
1876	Vibrio parahaemolyticus CDC_K5010G	187601854	WP_005493834.1	NZ_MITN01000033.1	1	40319	42523	734	Cluster 14	DUF4150, AHH	0 0 i	NN		Cluster 3	IV_VI_DotU	Cluster 17	-	+
2228	Vibrio parahaemolyticus S065	222801411	WP_005493834.1	NZ_AWLA01000037.1	1	23396	25600	734	Cluster 14	DUF4150, AHH	0 0 i	NN		Cluster 3	IV_VI_DotU	Cluster 17	-	+
1873	Vibrio parahaemolyticus CDC_K4775	187300615	WP_005493834.1	NZ_MITF01000010.1	-1	3384	5588	734	Cluster 14	DUF4150, AHH	0 0 i	NN		Cluster 3	IV_VI_DotU	Cluster 17	-	+
2070	Vibrio parahaemolyticus MAVP-108	207000647	WP_080260389.1	NZ_NIXQ01000001.1	1	713280	715484	734	Cluster 14	DUF4150, AHH	0 0 i	NN		Cluster 3	IV_VI_DotU	Cluster 17	-	+
2308	Vibrio parahaemolyticus VP-NY4	230801987	WP_005493834.1	NZ_AVON01000004.1	-1	1392563	1394767	734	Cluster 14	DUF4150, AHH	0 0 i	NN		Cluster 3	IV_VI_DotU	Cluster 17	-	+
2226	Vibrio parahaemolyticus S063	222603991	WP_005493834.1	NZ_AWLC01000183.1	1	5251	7455	734	Cluster 14	DUF4150, AHH	0 0 i	NN		Cluster 3	IV_VI_DotU	Cluster 17	-	+
1868	Vibrio parahaemolyticus CDC_K4637W	186802320	WP_005493834.1	NZ_MISX01000044.1	1	40153	42357	734	Cluster 14	DUF4150, AHH	0 0 i	NN		Cluster 3	IV_VI_DotU	Cluster 17	-	+
1867	Vibrio parahaemolyticus CDC_K4637G	186702193	WP_005493834.1	NZ_MISW01000082.1	1	40153	42357	734	Cluster 14	DUF4150, AHH	0 0 i	NN		Cluster 3	IV_VI_DotU	Cluster 17	-	+
2225	Vibrio parahaemolyticus S062	222501305	WP_005493834.1	NZ_AWLD01000028.1	1	30944	33148	734	Cluster 14	DUF4150, AHH	0 0 i	NN		Cluster 3	IV_VI_DotU	Cluster 17	-	+
2216	Vibrio parahaemolyticus S049	221603371	WP_079764913.1	NZ_AWLM01000176.1	1	6735	8939	734	Cluster 14	DUF4150, AHH	0 0 i	NN		Cluster 3	IV_VI_DotU	Cluster 17	-	+
1863	Vibrio parahaemolyticus CDC_K4557	186303954	WP_079764913.1	NZ_MISR01000072.1	-1	110449	112653	734	Cluster 14	DUF4150, AHH	0 0 i	NN		Cluster 3	IV_VI_DotU	Cluster 17	-	+
2208	Vibrio parahaemolyticus S035	220802982	WP_079764913.1	NZ_AWMA01000106.1	-1	3546	5750	734	Cluster 14	DUF4150, AHH	0 0 i	NN		Cluster 3	IV_VI_DotU	Cluster 17	-	+
2207	Vibrio parahaemolyticus S034	220703308	WP_079764913.1	NZ_AWMB01000112.1	1	10610	12814	734	Cluster 14	DUF4150, AHH	0 0 i	NN		Cluster 3	IV_VI_DotU	Cluster 17	-	+
2280	Vibrio parahaemolyticus S136	228003066	WP_005493834.1	NZ_AWIQ01000113.1	1	9862	12066	734	Cluster 14	DUF4150, AHH	0 0 i	NN		Cluster 3	IV_VI_DotU	Cluster 17	-	+
1954	Vibrio parahaemolyticus CFSAN012492	195402030	WP_079764913.1	NZ_JNUH02000012.1	1	794777	796981	734	Cluster 14	DUF4150, AHH	0 0 i	NN		Cluster 3	IV_VI_DotU	Cluster 17	-	+
2252	Vibrio parahaemolyticus S094	225201413	WP_005493834.1	NZ_AWKB01000029.1	1	29313	31517	734	Cluster 14	DUF4150, AHH	0 0 i	NN		Cluster 3	IV_VI_DotU	Cluster 17	-	+
2031	Vibrio parahaemolyticus GCSL_R54	203104073	WP_079856728.1	NZ_MIRE01000067.1	1	40171	42375	734	Cluster 14	DUF4150, AHH	0 0 i	NN		Cluster 3	IV_VI_DotU	Cluster 17	-	+
1852	Vibrio parahaemolyticus ATC220	185202195	WP_005493834.1	NZ_LFUQ01000005.1	1	41475	43679	734	Cluster 14	DUF4150, AHH	0 0 i	NN		Cluster 3	IV_VI_DotU	Cluster 17	-	+
1851	Vibrio parahaemolyticus ATC210	185102723	WP_005493834.1	NZ_LFUN01000015.1	1	855343	857547	734	Cluster 14	DUF4150, AHH	0 0 i	NN		Cluster 3	IV_VI_DotU	Cluster 17	-	+
1850	Vibrio parahaemolyticus AF91	185002753	WP_005493834.1	NZ_JMMS01000013.1	1	539670	541874	734	Cluster 14	DUF4150, AHH	0 0 i	NN		Cluster 3	IV_VI_DotU	Cluster 17	-	+
1846	Vibrio parahaemolyticus A5Z853	184604206	WP_005493834.1	NZ_LQCF01000026.1	-1	145646	147850	734	Cluster 14	DUF4150, AHH	0 0 i	NN		Cluster 3	IV_VI_DotU	Cluster 17	-	+
1844	Vibrio parahaemolyticus A5Z273	184402602	WP_005493834.1	NZ_LQCD01000019.1	1	40896	43100	734	Cluster 14	DUF4150, AHH	0 0 i	NN		Cluster 3	IV_VI_DotU	Cluster 17	-	+
2206	Vibrio parahaemolyticus S033	220602500	WP_079764913.1	NZ_AWMC01000057.1	1	23397	25601	734	Cluster 14	DUF4150, AHH	0 0 i	NN		Cluster 3	IV_VI_DotU	Cluster 17	-	+
1841	Vibrio parahaemolyticus A4EZ927	184102664	WP_005493834.1	NZ_LOHN01000024.1	-1	136848	139052	734	Cluster 14	DUF4150, AHH	0 0 i	NN		Cluster 3	IV_VI_DotU	Cluster 17	-	+
1837	Vibrio parahaemolyticus A3EZ136	183702999	WP_005493834.1	NZ_LRFS01000018.1	1	694994	697198	734	Cluster 14	DUF4150, AHH	0 0 i	NN		Cluster 3	IV_VI_DotU	Cluster 17	-	+
2282	Vibrio parahaemolyticus S138	228201659	WP_005493834.1	NZ_AWIO01000046.1	-1	3479	5683	734	Cluster 14	DUF4150, AHH	0 0 i	NN		Cluster 3	IV_VI_DotU	Cluster 17	-	+
2030	Vibrio parahaemolyticus GCSL_R53	203003530	WP_079856728.1	NZ_MIRD01000066.1	1	39847	42051	734	Cluster 14	DUF4150, AHH	0 0 i	NN		Cluster 3	IV_VI_DotU	Cluster 17	-	+
2296	Vibrio parahaemolyticus TUMSAT_DE1_S1	229603286	WP_079885483.1	NZ_BAVF01000023.1	-1	312745	314949	734	Cluster 14	DUF4150, AHH	0 0 i	NN		Cluster 3	IV_VI_DotU	Cluster 17	-	+
1702	Vibrio hyugaensis 270813M	170204482	WP_104041750.1	NZ_PKNE01000156.1	-1	20385	22589	734	Cluster 14	DUF4150, AHH	0 0 i	NN		Cluster 3	IV_VI_DotU	Cluster 17	-	+
2205	Vibrio parahaemolyticus S032	220503279	WP_079764913.1	NZ_AWMD01000207.1	1	5160	7364	734	Cluster 14	DUF4150, AHH	0 0 i	NN		Cluster 3	IV_VI_DotU	Cluster 17	-	+
2298	Vibrio parahaemolyticus V14/01	229804758	WP_005493834.1	NZ_KK019485.1	-1	147288	149492	734	Cluster 14	DUF4150, AHH	0 0 i	NN		Cluster 3	IV_VI_DotU	Cluster 17	-	+
2201	Vibrio parahaemolyticus S027	220102682	WP_005493834.1	NZ_AWMI01000091.1	-1	1779	3983	734	Cluster 14	DUF4150, AHH	0 0 i	NN		Cluster 3	IV_VI_DotU	Cluster 17	-	+
2084	Vibrio parahaemolyticus NCKU_CV_CHN	208404361	WP_079885483.1	NZ_JPKU01000032.1	1	41002	43206	734	Cluster 14	DUF4150, AHH	0 0 i	NN		Cluster 3	IV_VI_DotU	Cluster 17	-	+
2299	Vibrio parahaemolyticus VIP4-0219	229903975	WP_079764913.1	NZ_AXNQ01000066.1	1	40146	42350	734	Cluster 14	DUF4150, AHH	0 0 i	NN		Cluster 3	IV_VI_DotU	Cluster 17	-	+
2200	Vibrio parahaemolyticus S026	220002628	WP_005493834.1	NZ_AWMJ01000082.1	-1	3219	5423	734	Cluster 14	DUF4150, AHH	0 0 i	NN		Cluster 3	IV_VI_DotU	Cluster 17	-	+
2199	Vibrio parahaemolyticus S025	219903490	WP_080260389.1	NZ_AWMK01000092.1	1	13814	16018	734	Cluster 14	DUF4150, AHH	0 0 i	NN		Cluster 3	IV_VI_DotU	Cluster 17	-	+
2196	Vibrio parahaemolyticus S022	219602709	WP_079764913.1	NZ_AWMN01000060.1	1	23418	25622	734	Cluster 14	DUF4150, AHH	0 0 i	NN		Cluster 3	IV_VI_DotU	Cluster 17	-	+
1816	Vibrio parahaemolyticus 100153	181603366	WP_005493834.1	NZ_MORR01000011.1	-1	145643	147847	734	Cluster 14	DUF4150, AHH	0 0 i	NN		Cluster 3	IV_VI_DotU	Cluster 17	-	+
1815	Vibrio parahaemolyticus 100152	181504639	WP_005493834.1	NZ_MORQ01000021.1	1	40225	42429	734	Cluster 14	DUF4150, AHH	0 0 i	NN		Cluster 3	IV_VI_DotU	Cluster 17	-	+
1814	Vibrio parahaemolyticus 100151	181403832	WP_005493834.1	NZ_MORP01000010.1	-1	153279	155483	734	Cluster 14	DUF4150, AHH	0 0 i	NN		Cluster 3	IV_VI_DotU	Cluster 17	-	+
1714	Vibrio lentus 10N.261.52.C7	171403200	WP_017109559.1	NZ_MCXW01000019.1	1	41042	43198	718	Cluster 14	DUF4150, AHH	0 0 i	NN		Cluster 3	IV_VI_DotU	Cluster 17	-	+
1813	Vibrio parahaemolyticus 100150	181302986	WP_005493834.1	NZ_MORN01000007.1	1	40596	42800	734	Cluster 14	DUF4150, AHH	0 0 i	NN		Cluster 3	IV_VI_DotU	Cluster 17	-	+
2193	Vibrio parahaemolyticus S017	219303619	WP_080260389.1	NZ_AWMS01000094.1	1	13827	16031	734	Cluster 14	DUF4150, AHH	0 0 i	NN		Cluster 3	IV_VI_DotU	Cluster 17	-	+
2300	Vibrio parahaemolyticus VIP4-0395	230000402	WP_005493834.1	NZ_AXNJ01000008.1	-1	147076	149280	734	Cluster 14	DUF4150, AHH	0 0 i	NN		Cluster 3	IV_VI_DotU	Cluster 17	-	+
324	Aliivibrio wodanis -	32402733	WP_045103426.1	NZ_LN554847.1	1	73584	75800	738	Cluster 14	DUF4150	0 0 i	NN		Cluster 115	metallo-hydrolase-like_MBL-fold	Cluster 17	-	+
1719	Vibrio lentus 10N.286.46.A10	171900027	WP_102350645.1	NZ_MCVX01000001.1	1	39022	41178	718	Cluster 14	DUF4150, AHH	0 0 i	NN		Cluster 3	IV_VI_DotU	Cluster 17	-	+
1720	Vibrio lentus 10N.286.46.A11	172000146	WP_102381270.1	NZ_MCVW01000012.1	-1	2284	4440	718	Cluster 14	DUF4150, AHH	0 0 i	NN		Cluster 3	IV_VI_DotU	Cluster 17	-	+
2301	Vibrio parahaemolyticus VIP4-0407	230104595	WP_005493834.1	NZ_AXNM01000083.1	-1	145898	148102	734	Cluster 14	DUF4150, AHH	0 0 i	NN		Cluster 3	IV_VI_DotU	Cluster 17	-	+
1722	Vibrio lentus 10N.286.49.A12	172203428	WP_102384354.1	NZ_MCUZ01000025.1	-1	14278	16434	718	Cluster 14	DUF4150, AHH	0 0 i	NN		Cluster 3	IV_VI_DotU	Cluster 17	-	+
2188	Vibrio parahaemolyticus S012	218803408	WP_005493834.1	NZ_AWMX01000163.1	-1	3477	5681	734	Cluster 14	DUF4150, AHH	0 0 i	NN		Cluster 3	IV_VI_DotU	Cluster 17	-	+
1808	Vibrio parahaemolyticus 100145	180803167	WP_005493834.1	NZ_MOSC01000008.1	1	49788	51992	734	Cluster 14	DUF4150, AHH	0 0 i	NN		Cluster 3	IV_VI_DotU	Cluster 17	-	+
2187	Vibrio parahaemolyticus S011	218702445	WP_005493834.1	NZ_AWMY01000054.1	-1	3477	5681	734	Cluster 14	DUF4150, AHH	0 0 i	NN		Cluster 3	IV_VI_DotU	Cluster 17	-	+
2186	Vibrio parahaemolyticus S009	218603581	WP_005493834.1	NZ_AWMZ01000166.1	1	5248	7452	734	Cluster 14	DUF4150, AHH	0 0 i	NN		Cluster 3	IV_VI_DotU	Cluster 17	-	+
2185	Vibrio parahaemolyticus S008	218501324	WP_005493834.1	NZ_AWNA01000028.1	1	30929	33133	734	Cluster 14	DUF4150, AHH	0 0 i	NN		Cluster 3	IV_VI_DotU	Cluster 17	-	+
1803	Vibrio parahaemolyticus 100138	180304381	WP_005493834.1	NZ_MORY01000020.1	1	42355	44559	734	Cluster 14	DUF4150, AHH	0 0 i	NN		Cluster 3	IV_VI_DotU	Cluster 17	-	+
2184	Vibrio parahaemolyticus S005	218401377	WP_005493834.1	NZ_AWNB01000027.1	-1	3477	5681	734	Cluster 14	DUF4150, AHH	0 0 i	NN		Cluster 3	IV_VI_DotU	Cluster 17	-	+
2183	Vibrio parahaemolyticus S004	218303147	WP_005493834.1	NZ_AWNC01000194.1	-1	1788	3992	734	Cluster 14	DUF4150, AHH	0 0 i	NN		Cluster 3	IV_VI_DotU	Cluster 17	-	+
2182	Vibrio parahaemolyticus S003	218201728	WP_005493834.1	NZ_AWND01000040.1	-1	3477	5681	734	Cluster 14	DUF4150, AHH	0 0 i	NN		Cluster 3	IV_VI_DotU	Cluster 17	-	+
2181	Vibrio parahaemolyticus RIMD 2210633 O3:K6 substr. RIMD 2210633	218101414	NP_797794.1	NC_004603.1	1	1522119	1524323	734	Cluster 14	DUF4150, AHH	0 0 i	NN		Cluster 3	IV_VI_DotU	Cluster 17	-	+
2180	Vibrio parahaemolyticus Peru-466	218002746	WP_005493834.1	NZ_ACFM01000071.1	1	163262	165466	734	Cluster 14	DUF4150, AHH	0 0 i	NN		Cluster 3	IV_VI_DotU	Cluster 17	-	+
2179	Vibrio parahaemolyticus Peru-288	217904773	WP_005493834.1	NZ_KI929649.1	1	40146	42350	734	Cluster 14	DUF4150, AHH	0 0 i	NN		Cluster 3	IV_VI_DotU	Cluster 17	-	+
2101	Vibrio parahaemolyticus PMA37.5	210103379	WP_005493834.1	NZ_MKQW01000010.1	1	40573	42777	734	Cluster 14	DUF4150, AHH	0 0 i	NN		Cluster 3	IV_VI_DotU	Cluster 17	-	+
2176	Vibrio parahaemolyticus O1:K33 str. CDC_K4557	217602992	WP_079764913.1	NC_021848.1	-1	1378773	1380977	734	Cluster 14	DUF4150, AHH	0 0 i	NN		Cluster 3	IV_VI_DotU	Cluster 17	-	+
2103	Vibrio parahaemolyticus PMC14.7	210301294	WP_005493834.1	NZ_LFUO01000010.1	-1	143643	145847	734	Cluster 14	DUF4150, AHH	0 0 i	NN		No Upstream	-	Cluster 17	-	+
2104	Vibrio parahaemolyticus PMC48	210403853	WP_005493834.1	NZ_LFUP01000008.1	1	853438	855642	734	Cluster 14	DUF4150, AHH	0 0 i	NN		Cluster 3	IV_VI_DotU	Cluster 17	-	+
2309	Vibrio parahaemolyticus VP232	230902947	WP_005493834.1	NZ_AVOJ01000029.1	1	42919	45123	734	Cluster 14	DUF4150, AHH	0 0 i	NN		Cluster 3	IV_VI_DotU	Cluster 17	-	+
2174	Vibrio parahaemolyticus NIHCB0603	217400593	WP_005493834.1	NZ_AVOM01000002.1	1	60889	63093	734	Cluster 14	DUF4150, AHH	0 0 i	NN		Cluster 3	IV_VI_DotU	Cluster 17	-	+
2106	Vibrio parahaemolyticus PMC58.5	210604666	WP_005493834.1	NZ_LFUJ01000014.1	1	939841	942045	734	Cluster 14	DUF4150, AHH	0 0 i	NN		Cluster 3	IV_VI_DotU	Cluster 17	-	+
2107	Vibrio parahaemolyticus PMC58.7	210700951	WP_005493834.1	NZ_LFUM01000009.1	-1	141839	144043	734	Cluster 14	DUF4150, AHH	0 0 i	NN		Cluster 3	IV_VI_DotU	Cluster 17	-	+
2310	Vibrio parahaemolyticus VP250	231001524	WP_005493834.1	NZ_AVOK01000001.1	-1	1607963	1610167	734	Cluster 14	DUF4150, AHH	0 0 i	NN		Cluster 3	IV_VI_DotU	Cluster 17	-	+
2311	Vibrio parahaemolyticus VP551	231100802	WP_005493834.1	NZ_AOOV02000009.1	-1	108662	110866	734	Cluster 14	DUF4150, AHH	0 0 i	NN		Cluster 3	IV_VI_DotU	Cluster 17	-	+
2172	Vibrio parahaemolyticus K5030	217204733	WP_005493834.1	NZ_ACKB01000164.1	1	162886	165090	734	Cluster 14	DUF4150, AHH	0 0 i	NN		Cluster 3	IV_VI_DotU	Cluster 17	-	+
2171	Vibrio parahaemolyticus IDH02640	217104682	WP_005493834.1	NZ_KI929215.1	1	42331	44535	734	Cluster 14	DUF4150, AHH	0 0 i	NN		Cluster 3	IV_VI_DotU	Cluster 17	-	+
1792	Vibrio parahaemolyticus 10-4251	179202651	WP_005493834.1	NZ_JYJS01000080.1	-1	145617	147821	734	Cluster 14	DUF4150, AHH	0 0 i	NN		Cluster 3	IV_VI_DotU	Cluster 17	-	+
2170	Vibrio parahaemolyticus IDH02189	217000474	WP_005493834.1	NZ_KI929378.1	1	544183	546387	734	Cluster 14	DUF4150, AHH	0 0 i	NN		Cluster 3	IV_VI_DotU	Cluster 17	-	+
2166	Vibrio parahaemolyticus EKP-028	216600155	WP_005493834.1	NZ_KI929277.1	-1	149105	151309	734	Cluster 14	DUF4150, AHH	0 0 i	NN		Cluster 3	IV_VI_DotU	Cluster 17	-	+
2008	Vibrio parahaemolyticus FIM-S1708+	200804159	WP_079885483.1	NZ_JPLV01000065.1	1	41825	44029	734	Cluster 14	DUF4150, AHH	0 0 i	NN		Cluster 3	IV_VI_DotU	Cluster 17	-	+
1751	Vibrio owensii V180403	175104941	WP_122070579.1	NZ_CP033145.1	-1	1531087	1533291	734	Cluster 14	DUF4150, AHH	0 0 i	NN		Cluster 3	IV_VI_DotU	Cluster 17	-	+
2165	Vibrio parahaemolyticus EKP-026	216500473	WP_005493834.1	NZ_KI965909.1	1	543886	546090	734	Cluster 14	DUF4150, AHH	0 0 i	NN		Cluster 3	IV_VI_DotU	Cluster 17	-	+
2164	Vibrio parahaemolyticus EKP-021	216400524	WP_079751318.1	NZ_KK042397.1	1	555140	557239	700	Cluster 14	DUF4150, AHH	0 0 i	NN		Cluster 3	IV_VI_DotU	Cluster 17	-	-
2160	Vibrio parahaemolyticus B-265	216001213	WP_005493834.1	NZ_KI911835.1	1	543673	545877	734	Cluster 14	DUF4150, AHH	0 0 i	NN		Cluster 3	IV_VI_DotU	Cluster 17	-	+
2159	Vibrio parahaemolyticus AQ4037	215902871	WP_005493834.1	NZ_ACFN01000090.1	1	163576	165780	734	Cluster 14	DUF4150, AHH	0 0 i	NN		Cluster 3	IV_VI_DotU	Cluster 17	-	+
2158	Vibrio parahaemolyticus AN-5034	215802407	WP_005493834.1	NZ_ACFO01000029.1	1	197541	199745	734	Cluster 14	DUF4150, AHH	0 0 i	NN		Cluster 3	IV_VI_DotU	Cluster 17	-	+
2156	Vibrio parahaemolyticus 970107	215604064	WP_079749099.1	NZ_KI783250.1	-1	2024	4192	723	Cluster 14	DUF4150, AHH	0 0 i	NN		Cluster 3	IV_VI_DotU	Cluster 17	-	-
[truncated: 882 more rows]

## Sheet: Legend
Column #	Name	Description
1	#	Organism Number
2	Organism_Name	Organism Name
3	SN	FIX-containing protein serial number
4	Protein_Accession	RefSeq protein accession
5	Genomic_Accession	RefSeq genomic accession
6	Strand	Strand
7	Start_Position	Gene start position
8	End_Position	Gene end position
9	Length	Sequence length (aa)
10	FIX-protein Cluster	FIX-containing protein cluster number
11	FIX-protein CD	FIX-containing protein conserved domains
12	FIX-protein Phobius	FIX-containing protein transmembrane topology and signal peptide (Phobius)
13	FIX-protein SignalP	FIX-containing protein signal peptide (SignalP- 1st: Gram-, 2nd:Gram+)
14	PoNe	FIX-containing protein contains PoNe domain?
15	Upstream Cluster	Upstream cluster number
16	Upstream CD	Upstream protein conserved domains
17	Downstream Cluster	Downstream protein cluster number
18	Downlstream CD	Downstream protein conserved domains
19	Within_Distance	Downstream protein within 50 bp from FIX-containing protein?
