# Supplementary material for: A modular effector with a DNase domain and a marker for T6SS substrates
Source: Nat Commun. 2019 Aug 9;10:3595. doi: 10.1038/s41467-019-11546-6 (PMC6688995; doi:10.1038/s41467-019-11546-6)
Supplement: Supplementary file 6 — Supplementary Data 3 [file 41467_2019_11546_MOESM6_ESM.xlsx]

## Sheet: Accum_by_Protein
		COG3516	COG3517	COG3157	COG3521	COG3522	COG3455	COG3523	COG3518	COG3519	COG3520	COG3515		COG3501
#	Organism_Name	IglA	IglB	Hcp	Putative prokaryote lipoprotein	unknown function	DotU homologs	IcmF homologs	gp25-like	unknown function	unknown function	impA	Core Count	VgrG
106	Acinetobacter baumannii LY1	0	0	0	0	0	0	0	0	0	0	0	0	0
165	Acinetobacter indicus CIP 110367 DSM 25388	0	0	0	0	0	0	0	0	0	0	0	0	0
170	Acinetobacter johnsonii HAMBI_97	0	0	0	0	0	0	0	0	0	0	0	0	0
335	Asanoa ferruginea DSM 44099	0	0	0	0	0	0	0	0	0	0	0	0	0
336	Asanoa ishikariensis DSM 44718	0	0	0	0	0	0	0	0	0	0	0	0	0
1561	Sphingobium sp. YG1	0	0	0	0	0	0	0	0	0	0	0	0	0
1563	Sphingomonas sp. SKA58	0	0	0	0	0	0	0	0	0	0	0	0	0
107	Acinetobacter baumannii LY2	0	0	0	0	0	0	0	0	0	0	0	0	1
62	Acinetobacter baumannii NBRC 110492	0	0	0	0	0	0	0	0	0	0	0	0	1
116	Acinetobacter baumannii TYTH-7	0	0	0	0	0	0	0	0	0	0	0	0	1
150	Acinetobacter haemolyticus TG19599	0	0	0	0	0	0	0	0	0	0	0	0	1
156	Acinetobacter indicus IHIT31215	0	0	0	0	0	0	0	0	0	0	0	0	1
158	Acinetobacter indicus IHIT31227	0	0	0	0	0	0	0	0	0	0	0	0	1
733	Desulfobulbus japonicus DSM 18378	0	0	0	0	0	0	0	0	0	0	0	0	1
1263	Leptotrichia massiliensis Marseille-P3007	0	0	0	0	0	0	0	0	0	0	0	0	1
1288	Methylovorus glucosetrophus SIP3-4	0	0	0	0	0	0	0	0	0	0	0	0	1
1559	Sphaerisporangium sp. LHW63015	0	0	0	0	0	0	0	0	0	0	0	0	1
45	Acinetobacter baumannii BJ4	0	0	0	0	0	0	0	0	0	0	0	0	2
137	Acinetobacter haemolyticus AN54	0	0	0	0	0	0	0	0	0	0	0	0	2
148	Acinetobacter haemolyticus MTCC 9819	0	0	0	0	0	0	0	0	0	0	0	0	2
141	Acinetobacter haemolyticus NBRC 109758	0	0	0	0	0	0	0	0	0	0	0	0	2
143	Acinetobacter haemolyticus NCTC10306	0	0	0	0	0	0	0	0	0	0	0	0	2
151	Acinetobacter haemolyticus TG19602	0	0	0	0	0	0	0	0	0	0	0	0	2
152	Acinetobacter haemolyticus TG21157	0	0	0	0	0	0	0	0	0	0	0	0	2
163	Acinetobacter indicus ANC 4215	0	0	0	0	0	0	0	0	0	0	0	0	2
164	Acinetobacter indicus CIP 110367	0	0	0	0	0	0	0	0	0	0	0	0	2
161	Acinetobacter indicus IHIT32429	0	0	0	0	0	0	0	0	0	0	0	0	2
732	Desulfacinum infernum DSM 9756	0	0	0	0	0	0	0	0	0	0	0	0	2
1264	Limnoraphis robusta CS-951	0	0	0	0	0	0	0	0	0	0	0	0	2
48	Acinetobacter baumannii GTC 03322	0	0	0	0	0	0	0	0	0	0	0	0	3
59	Acinetobacter baumannii NBRC 110489	0	0	0	0	0	0	0	0	0	0	0	0	3
61	Acinetobacter baumannii NBRC 110491	0	0	0	0	0	0	0	0	0	0	0	0	3
109	Acinetobacter baumannii NIPH 60	0	0	0	0	0	0	0	0	0	0	0	0	3
110	Acinetobacter baumannii NIPH 601	0	0	0	0	0	0	0	0	0	0	0	0	3
147	Acinetobacter haemolyticus CIP 64.3	0	0	0	0	0	0	0	0	0	0	0	0	3
195	Acinetobacter pittii NBRC 110504	0	0	0	0	0	0	0	0	0	0	0	0	3
200	Acinetobacter pittii PR348	0	0	0	0	0	0	0	0	0	0	0	0	3
217	Acinetobacter sp. 1295259	0	0	0	0	0	0	0	0	0	0	0	0	3
49	Acinetobacter baumannii GTC 03323	0	0	0	0	0	0	0	0	0	0	0	0	4
50	Acinetobacter baumannii GTC 03328	0	0	0	0	0	0	0	0	0	0	0	0	4
60	Acinetobacter baumannii NBRC 110490	0	0	0	0	0	0	0	0	0	0	0	0	4
142	Acinetobacter haemolyticus NCTC10305	0	0	0	0	0	0	0	0	0	0	0	0	4
144	Acinetobacter haemolyticus NCTC12155	0	0	0	0	0	0	0	0	0	0	0	0	4
146	Acinetobacter haemolyticus XH900	0	0	0	0	0	0	0	0	0	0	0	0	4
1579	Treponema succinifaciens DSM 2489	0	0	0	0	0	0	0	0	0	0	0	0	4
1560	Sphingobium sp. C100	0	0	0	0	0	0	0	0	1	0	0	1	0
2699	filamentous cyanobacterium ESFC-1	0	0	0	0	0	0	18	0	0	0	0	1	0
691	Clostridium sp. chh4-2	0	0	0	1	0	0	0	0	0	0	0	1	1
192	Acinetobacter pittii ARLG1957	0	0	0	0	0	0	0	0	0	1	0	1	2
89	Acinetobacter baumannii 1419130	0	0	0	1	0	0	0	0	0	0	0	1	2
12	Acinetobacter baumannii 4300STDY7045770	0	0	0	1	0	0	0	0	0	0	0	1	2
47	Acinetobacter baumannii FDAARGOS_540	0	0	0	1	0	0	0	0	0	0	0	1	2
76	Acinetobacter baumannii T229	0	0	0	1	0	0	0	0	0	0	0	1	2
86	Acinetobacter baumannii XH764	0	0	0	1	0	0	0	0	0	0	0	1	2
132	Acinetobacter genomosp. 33YU A360	0	0	0	1	0	0	0	0	0	0	0	1	2
1419	Pseudomonas sp. PI1	0	0	1	0	0	0	0	0	0	0	0	1	2
145	Acinetobacter haemolyticus TJS01	0	0	0	0	0	0	1	0	0	0	0	1	3
225	Acinetobacter sp. ATCC 27244	0	0	0	0	0	0	1	0	0	0	0	1	3
34	Acinetobacter baumannii ABUH557	0	0	0	1	0	0	0	0	0	0	0	1	3
36	Acinetobacter baumannii ARLG1880	0	0	0	1	0	0	0	0	0	0	0	1	3
149	Acinetobacter haemolyticus NIPH 261	0	0	0	0	0	0	1	0	0	0	0	1	4
98	Acinetobacter baumannii AB900	0	0	0	1	0	0	0	0	0	0	0	1	4
37	Acinetobacter baumannii ARLG1941	0	0	0	1	0	0	0	0	0	0	0	1	4
112	Acinetobacter baumannii OIFC111	0	0	0	1	0	0	0	0	0	0	0	1	4
69	Acinetobacter baumannii PR333	0	0	0	1	0	0	0	0	0	0	0	1	4
71	Acinetobacter baumannii PR373	0	0	0	1	0	0	0	0	0	0	0	1	4
73	Acinetobacter baumannii PR389	0	0	0	1	0	0	0	0	0	0	0	1	4
92	Acinetobacter baumannii 1461963	0	0	0	1	0	0	0	0	0	0	0	1	5
1286	Mastigocoleus testarum BC008	0	0	0	0	0	0	1	0	0	0	1	2	2
90	Acinetobacter baumannii 1429530	0	0	0	1	0	1	0	0	0	0	0	2	5
88	Acinetobacter baumannii 121738	1	0	0	1	0	0	0	0	0	0	0	2	5
697	Cupriavidus gilardii CR3	0	0	0	0	0	1	1	0	0	0	1	3	1
202	Acinetobacter pittii UKK-0432	0	0	0	0	1	1	0	0	0	0	1	3	3
130	Acinetobacter colistiniresistens OCU_Ac7	0	0	0	0	0	1	0	1	1	1	0	4	2
219	Acinetobacter sp. 528	0	0	0	0	1	1	0	0	0	1	1	4	3
245	Acinetobacter sp. TG27347	0	0	0	0	1	1	0	0	0	1	1	4	3
100	Acinetobacter baumannii AB_1650-8	0	0	0	1	1	1	0	0	0	0	1	4	3
1289	Methylovorus sp. MP688	0	0	0	1	1	1	1	0	0	0	0	4	3
227	Acinetobacter sp. CIP 64.2	0	0	0	0	1	1	1	0	0	0	1	4	5
1537	Rubrivivax gelatinosus CBS	1	1	1	0	0	1	0	1	0	0	0	5	0
187	Acinetobacter pittii ABBL075	0	0	0	0	1	1	0	0	1	1	1	5	1
253	Acinetobacter sp. ZOR0008	0	0	0	0	1	1	1	0	0	1	1	5	2
188	Acinetobacter pittii ABBL135	0	0	0	0	1	1	1	0	0	1	1	5	3
99	Acinetobacter baumannii AB_1649-8	0	0	0	1	1	1	1	0	0	0	1	5	3
181	Acinetobacter nosocomialis HJ14	0	0	0	1	1	1	1	0	0	0	1	5	4
140	Acinetobacter haemolyticus KCRI-45	0	0	1	0	0	1	0	1	1	1	0	5	5
1279	Massilia sp. LC238	0	0	0	0	1	0	0	1	2	2	1	5	6
1274	Massilia sp. BSC265	0	0	0	0	1	0	0	1	1	1	1	5	7
833	Escherichia coli KTE165	1	1	4	0	1	1	0	0	0	0	1	6	1
186	Acinetobacter pittii ABBL015	0	0	0	0	1	1	1	0	1	1	1	6	3
199	Acinetobacter pittii PR320	0	0	0	0	1	1	1	0	1	1	1	6	3
129	Acinetobacter colistiniresistens NIPH 2036	0	0	1	0	0	1	1	1	1	1	0	6	3
204	Acinetobacter pittii UKK-0546	0	0	0	0	1	1	1	0	1	1	1	6	4
249	Acinetobacter sp. WC-323	0	0	0	0	1	1	1	0	1	1	1	6	5
723	Cupriavidus taiwanensis Cupriavidus taiwanensis TPIG 6a	1	0	0	1	1	1	2	0	0	0	1	6	5
230	Acinetobacter sp. HA	1	1	1	0	1	1	0	1	0	0	1	7	2
1260	Klebsiella variicola H39	0	0	2	3	3	3	2	0	2	2	2	8	1
65	Acinetobacter baumannii OCU_Ac10	0	0	0	1	1	1	1	1	1	1	1	8	3
1541	Salinivibrio socompensis S35	1	1	4	1	1	0	0	0	1	1	1	8	3
210	Acinetobacter schindleri SGAir0122	1	1	1	0	1	1	1	1	1	1	0	9	1
687	Celeribacter ethanolicus TSPH2	1	1	1	0	1	1	1	1	1	1	0	9	2
1661	Vibrio coralliilyticus SNUTY-1	2	3	2	2	1	2	0	2	1	0	3	9	2
167	Acinetobacter johnsonii Aj2199	1	0	1	0	1	1	1	1	1	1	1	9	3
1474	Ralstonia solanacearum CQPS-1	0	1	1	1	1	0	1	1	1	1	1	9	8
1513	Ralstonia solanacearum YC40-M	1	1	1	1	1	1	0	1	1	1	0	9	12
159	Acinetobacter indicus IHIT31228	1	1	1	0	1	1	1	1	1	1	1	10	0
1652	Vibrio cholerae O1 str. NHCC-008D	1	0	2	1	1	1	1	1	1	1	2	10	1
1633	Vibrio cholerae OYP6F04	1	1	0	1	1	1	1	1	1	1	2	10	1
117	Acinetobacter beijerinckii GTC 14628	1	1	1	0	1	1	1	1	1	1	1	10	1
215	Acinetobacter soli KCTC 22184	1	1	1	0	1	1	1	1	1	1	1	10	1
229	Acinetobacter sp. DSM 11652	1	1	1	0	1	1	1	1	1	1	1	10	1
780	Epibacterium mobile 270-3	1	1	1	0	1	1	1	1	1	1	1	10	1
1562	Sphingomonas sp. NFR15	1	1	1	0	1	1	1	1	1	1	1	10	1
1578	Thioclava sp. SK-1	1	1	1	0	1	1	1	1	1	1	1	10	1
28	Acinetobacter baumannii AB363	1	1	1	1	1	1	0	1	1	1	1	10	1
1535	Roseibium sp. TrichSKD4	1	1	1	1	1	1	1	1	1	1	0	10	1
1575	Thalassospira sp. MCCC 1A01428	1	1	1	1	1	1	1	1	1	1	0	10	1
1576	Thalassospira sp. TSL5-1	1	1	1	1	1	1	1	1	1	1	0	10	1
330	Alkanindiges sp. H1	1	1	2	0	1	1	2	1	1	1	1	10	1
232	Acinetobacter sp. MB5	1	2	1	0	1	1	1	1	1	1	1	10	1
2694	Yoonia maritima YPC211	1	2	1	0	1	1	1	1	1	1	1	10	1
901	Klebsiella pneumoniae AUH-KIMP192	0	1	4	4	2	2	3	2	3	3	2	10	2
1621	Vibrio cholerae OYP2C01	1	1	0	1	1	1	1	1	1	1	1	10	2
1637	Vibrio cholerae OYP8A02	1	1	0	1	1	1	1	1	1	1	1	10	2
1635	Vibrio cholerae OYP6F08	1	1	0	1	1	1	1	1	1	1	2	10	2
1645	Vibrio cholerae YB2G05	1	1	0	1	1	1	1	1	1	1	2	10	2
120	Acinetobacter boissieri ANC 4422	1	1	1	0	1	1	1	1	1	1	1	10	2
154	Acinetobacter indicus IHIT27599	1	1	1	0	1	1	1	1	1	1	1	10	2
155	Acinetobacter indicus IHIT27630	1	1	1	0	1	1	1	1	1	1	1	10	2
157	Acinetobacter indicus IHIT31216	1	1	1	0	1	1	1	1	1	1	1	10	2
160	Acinetobacter indicus IHIT31230	1	1	1	0	1	1	1	1	1	1	1	10	2
197	Acinetobacter pittii NBRC 110509	1	1	1	0	1	1	1	1	1	1	1	10	2
209	Acinetobacter schindleri DRN	1	1	1	0	1	1	1	1	1	1	1	10	2
228	Acinetobacter sp. COS3	1	1	1	0	1	1	1	1	1	1	1	10	2
247	Acinetobacter sp. VT 511	1	1	1	0	1	1	1	1	1	1	1	10	2
250	Acinetobacter sp. WCHAc060001	1	1	1	0	1	1	1	1	1	1	1	10	2
251	Acinetobacter sp. WCHAc060002	1	1	1	0	1	1	1	1	1	1	1	10	2
252	Acinetobacter sp. WCHAc060115	1	1	1	0	1	1	1	1	1	1	1	10	2
797	Epibacterium mobile S2608	1	1	1	0	1	1	1	1	1	1	1	10	2
801	Epibacterium mobile S3899	1	1	1	0	1	1	1	1	1	1	1	10	2
1445	Psychrobacter sp. L7	1	1	1	0	1	1	1	1	1	1	1	10	2
222	Acinetobacter sp. AKBS16	1	1	1	1	0	1	1	1	1	1	1	10	2
22	Acinetobacter baumannii 4300STDY7045893	1	1	1	1	1	1	1	1	0	1	1	10	2
66	Acinetobacter baumannii OCU_Ac2	1	1	1	1	1	1	1	1	0	1	1	10	2
1624	Vibrio cholerae OYP4B08	1	1	1	1	1	1	1	1	1	0	1	10	2
1464	Ralstonia pickettii H2Cu2	1	1	1	1	1	1	1	1	1	1	0	10	2
700	Cupriavidus sp. HPC(L)	1	1	1	1	1	1	2	1	1	1	0	10	2
1364	Pseudoalteromonas mariniglutinosa KCTC 22327	1	1	1	1	1	1	2	1	1	1	0	10	2
1366	Pseudoalteromonas piscicida DE2-B	1	1	1	1	1	1	2	1	1	1	0	10	2
778	Enterovibrio norvegicus FF-162	1	1	2	1	1	1	1	1	1	0	3	10	2
2146	Vibrio parahaemolyticus 3631	2	1	1	1	2	1	0	1	1	1	2	10	2
1261	Klebsiella variicola SB3295	0	1	2	4	3	3	3	1	3	3	3	10	3
1149	Klebsiella pneumoniae SU9	0	2	2	4	3	2	3	2	3	3	2	10	3
1532	Rhodanobacter sp. 115	1	0	1	1	1	1	3	1	1	1	1	10	3
1634	Vibrio cholerae OYP6F07	1	1	0	1	1	1	1	1	1	1	1	10	3
1627	Vibrio cholerae OYP4H11	1	1	0	1	1	1	1	1	1	1	2	10	3
119	Acinetobacter beijerinckii CIP 110307	1	1	1	0	1	1	1	1	1	1	1	10	3
139	Acinetobacter haemolyticus KCRI-348C	1	1	1	0	1	1	1	1	1	1	1	10	3
153	Acinetobacter harbinensis HITLi 7	1	1	1	0	1	1	1	1	1	1	1	10	3
166	Acinetobacter johnsonii AJ01M	1	1	1	0	1	1	1	1	1	1	1	10	3
168	Acinetobacter johnsonii C6	1	1	1	0	1	1	1	1	1	1	1	10	3
176	Acinetobacter johnsonii XBB1	1	1	1	0	1	1	1	1	1	1	1	10	3
180	Acinetobacter lwoffii WJ10621	1	1	1	0	1	1	1	1	1	1	1	10	3
189	Acinetobacter pittii ABC	1	1	1	0	1	1	1	1	1	1	1	10	3
196	Acinetobacter pittii NBRC 110507	1	1	1	0	1	1	1	1	1	1	1	10	3
216	Acinetobacter soli CIP 110264	1	1	1	0	1	1	1	1	1	1	1	10	3
218	Acinetobacter sp. 2JN-4	1	1	1	0	1	1	1	1	1	1	1	10	3
226	Acinetobacter sp. CIP 53.82	1	1	1	0	1	1	1	1	1	1	1	10	3
233	Acinetobacter sp. MF4640	1	1	1	0	1	1	1	1	1	1	1	10	3
236	Acinetobacter sp. NIPH 2100	1	1	1	0	1	1	1	1	1	1	1	10	3
804	Epibacterium mobile F1926	1	1	1	0	1	1	1	1	1	1	1	10	3
781	Epibacterium mobile F2158	1	1	1	0	1	1	1	1	1	1	1	10	3
782	Epibacterium mobile F2488	1	1	1	0	1	1	1	1	1	1	1	10	3
783	Epibacterium mobile F2596	1	1	1	0	1	1	1	1	1	1	1	10	3
784	Epibacterium mobile F2630	1	1	1	0	1	1	1	1	1	1	1	10	3
785	Epibacterium mobile F3184	1	1	1	0	1	1	1	1	1	1	1	10	3
786	Epibacterium mobile F3269	1	1	1	0	1	1	1	1	1	1	1	10	3
787	Epibacterium mobile F3329	1	1	1	0	1	1	1	1	1	1	1	10	3
788	Epibacterium mobile F3480	1	1	1	0	1	1	1	1	1	1	1	10	3
789	Epibacterium mobile F3688	1	1	1	0	1	1	1	1	1	1	1	10	3
790	Epibacterium mobile F3697	1	1	1	0	1	1	1	1	1	1	1	10	3
791	Epibacterium mobile F3801	1	1	1	0	1	1	1	1	1	1	1	10	3
792	Epibacterium mobile F3871	1	1	1	0	1	1	1	1	1	1	1	10	3
793	Epibacterium mobile F4122	1	1	1	0	1	1	1	1	1	1	1	10	3
794	Epibacterium mobile S1689	1	1	1	0	1	1	1	1	1	1	1	10	3
795	Epibacterium mobile S1923	1	1	1	0	1	1	1	1	1	1	1	10	3
796	Epibacterium mobile S1942	1	1	1	0	1	1	1	1	1	1	1	10	3
798	Epibacterium mobile S2684	1	1	1	0	1	1	1	1	1	1	1	10	3
799	Epibacterium mobile S3584	1	1	1	0	1	1	1	1	1	1	1	10	3
800	Epibacterium mobile S3585	1	1	1	0	1	1	1	1	1	1	1	10	3
802	Epibacterium mobile S3903	1	1	1	0	1	1	1	1	1	1	1	10	3
803	Epibacterium mobile S3940	1	1	1	0	1	1	1	1	1	1	1	10	3
1330	Paracoccus sp. 4-2	1	1	1	0	1	1	1	1	1	1	1	10	3
1443	Psychrobacter glacincola BNF20	1	1	1	0	1	1	1	1	1	1	1	10	3
1446	Psychrobacter sp. Rd 27.2	1	1	1	0	1	1	1	1	1	1	1	10	3
1476	Ralstonia solanacearum IBSBF1900	1	1	1	0	1	1	1	1	1	1	1	10	3
1447	Psychrobacter sp. Sarcosine-3u-12	1	1	1	0	1	1	2	1	1	1	1	10	3
1629	Vibrio cholerae OYP5B11	1	1	1	1	1	1	1	1	1	0	1	10	3
306	Aeromonas sp. HMWF036	2	1	0	1	1	1	1	1	1	1	2	10	3
736	Duganella sp. CF402	2	2	2	0	2	2	2	2	2	2	2	10	3
1316	Nostoc sp. 3335mG	2	2	2	0	2	2	2	2	2	2	3	10	3
118	Acinetobacter beijerinckii ANC 3835	1	1	1	0	1	1	1	1	1	1	1	10	4
121	Acinetobacter calcoaceticus CA16	1	1	1	0	1	1	1	1	1	1	1	10	4
126	Acinetobacter calcoaceticus DSM 30006 = CIP 81.8	1	1	1	0	1	1	1	1	1	1	1	10	4
122	Acinetobacter calcoaceticus GK2	1	1	1	0	1	1	1	1	1	1	1	10	4
123	Acinetobacter calcoaceticus KCTC 2357	1	1	1	0	1	1	1	1	1	1	1	10	4
124	Acinetobacter calcoaceticus NCTC12983	1	1	1	0	1	1	1	1	1	1	1	10	4
125	Acinetobacter calcoaceticus P23	1	1	1	0	1	1	1	1	1	1	1	10	4
127	Acinetobacter calcoaceticus TG19588	1	1	1	0	1	1	1	1	1	1	1	10	4
138	Acinetobacter haemolyticus HW-2A	1	1	1	0	1	1	1	1	1	1	1	10	4
162	Acinetobacter indicus IHIT33295	1	1	1	0	1	1	1	1	1	1	1	10	4
175	Acinetobacter johnsonii TG19625	1	1	1	0	1	1	1	1	1	1	1	10	4
178	Acinetobacter lactucae ANC 4052	1	1	1	0	1	1	1	1	1	1	1	10	4
182	Acinetobacter oleivorans KCJK7897	1	1	1	0	1	1	1	1	1	1	1	10	4
190	Acinetobacter pittii ARLG1869	1	1	1	0	1	1	1	1	1	1	1	10	4
191	Acinetobacter pittii ARLG1942	1	1	1	0	1	1	1	1	1	1	1	10	4
193	Acinetobacter pittii IEC338SC	1	1	1	0	1	1	1	1	1	1	1	10	4
220	Acinetobacter sp. 742879	1	1	1	0	1	1	1	1	1	1	1	10	4
240	Acinetobacter sp. NIPH 542	1	1	1	0	1	1	1	1	1	1	1	10	4
256	Acinetobacter venetianus LUH5627	1	1	1	0	1	1	1	1	1	1	1	10	4
1442	Psychrobacter cibarius W1	1	1	1	0	1	1	1	1	1	1	1	10	4
206	Acinetobacter pittii ANC 4050	1	1	1	0	1	1	1	1	1	2	1	10	4
1448	Psychrobacter sp. TB47	1	1	1	0	1	1	3	1	1	1	1	10	4
57	Acinetobacter baumannii LUH_7841	1	1	1	1	1	1	1	1	0	1	1	10	4
97	Acinetobacter baumannii 984213	1	1	1	1	1	1	1	1	1	1	0	10	4
53	Acinetobacter baumannii KCRI-49	1	1	1	1	1	1	1	1	1	1	0	10	4
838	Gallibacterium anatis 23K10	1	1	1	1	1	1	1	1	1	1	0	10	4
749	Duganella sp. Leaf126	1	1	2	0	1	1	1	1	1	1	1	10	4
172	Acinetobacter johnsonii ANC 3681	1	1	2	0	1	1	1	2	1	1	1	10	4
2474	Xanthomonas oryzae pv. oryzae G8	2	2	2	2	2	0	2	2	1	1	2	10	4
1673	Vibrio gazogenes ATCC 43941	0	1	3	1	1	1	1	1	1	1	1	10	5
1193	Klebsiella pneumoniae WCHKP080018	0	2	4	5	4	4	4	2	4	4	3	10	5
173	Acinetobacter johnsonii CIP 64.6	1	1	1	0	1	1	1	1	1	1	1	10	5
171	Acinetobacter johnsonii NCTC10308	1	1	1	0	1	1	1	1	1	1	1	10	5
177	Acinetobacter lactucae ABBL098	1	1	1	0	1	1	1	1	1	1	1	10	5
179	Acinetobacter lactucae NRRL B-41902	1	1	1	0	1	1	1	1	1	1	1	10	5
184	Acinetobacter oleivorans CIP 110421	1	1	1	0	1	1	1	1	1	1	1	10	5
185	Acinetobacter oleivorans DR1	1	1	1	0	1	1	1	1	1	1	1	10	5
183	Acinetobacter oleivorans KCTC 23045	1	1	1	0	1	1	1	1	1	1	1	10	5
194	Acinetobacter pittii MCR53	1	1	1	0	1	1	1	1	1	1	1	10	5
198	Acinetobacter pittii OCU_Ac5	1	1	1	0	1	1	1	1	1	1	1	10	5
201	Acinetobacter pittii TCM156	1	1	1	0	1	1	1	1	1	1	1	10	5
203	Acinetobacter pittii UKK-0540	1	1	1	0	1	1	1	1	1	1	1	10	5
205	Acinetobacter pittii YMC2010/8/T346	1	1	1	0	1	1	1	1	1	1	1	10	5
221	Acinetobacter sp. A47	1	1	1	0	1	1	1	1	1	1	1	10	5
231	Acinetobacter sp. KPC-SM-21	1	1	1	0	1	1	1	1	1	1	1	10	5
234	Acinetobacter sp. MN12	1	1	1	0	1	1	1	1	1	1	1	10	5
254	Acinetobacter sp. neg1	1	1	1	0	1	1	1	1	1	1	1	10	5
237	Acinetobacter sp. NIPH 2168	1	1	1	0	1	1	1	1	1	1	1	10	5
243	Acinetobacter sp. NRRL B-65365	1	1	1	0	1	1	1	1	1	1	1	10	5
255	Acinetobacter venetianus LUH13518	1	1	1	0	1	1	1	1	1	1	1	10	5
257	Acinetobacter wuhouensis WCHA60	1	1	1	0	1	1	1	1	1	1	1	10	5
223	Acinetobacter sp. ANC 3929	1	1	2	0	1	1	1	1	1	1	1	10	5
239	Acinetobacter sp. NIPH 3623	1	1	2	0	1	1	1	1	1	1	1	10	5
1256	Klebsiella sp. GL120222-02	2	0	3	4	3	3	3	1	3	3	2	10	5
2587	Xanthomonas oryzae pv. oryzae LYG03-05	2	2	2	2	2	0	2	2	2	2	2	10	5
2588	Xanthomonas oryzae pv. oryzae LYG03-07	2	2	2	2	2	0	2	2	2	2	2	10	5
2657	Xanthomonas oryzae pv. oryzae ZPY1	2	2	2	2	2	0	3	2	1	2	2	10	5
2586	Xanthomonas oryzae pv. oryzae LYG03-02	2	2	2	2	2	0	3	2	2	2	2	10	5
91	Acinetobacter baumannii 1437282	1	1	1	0	1	1	1	1	1	1	1	10	6
128	Acinetobacter colistiniresistens NIPH 1859	1	1	1	0	1	1	1	1	1	1	1	10	6
208	Acinetobacter proteolyticus ANC 3849	1	1	1	0	1	1	1	1	1	1	1	10	6
238	Acinetobacter sp. NIPH 298	1	1	1	0	1	1	1	1	1	1	1	10	6
242	Acinetobacter sp. NIPH 809	1	1	1	0	1	1	1	1	1	1	1	10	6
244	Acinetobacter sp. Root1280	1	1	1	0	1	1	1	1	1	1	1	10	6
1444	Psychrobacter sp. AC24	1	1	1	0	1	1	2	1	1	1	1	10	6
1262	Klebsiella variicola X39	2	2	2	3	3	3	2	0	2	1	2	10	6
224	Acinetobacter sp. ANC 4105	1	1	1	0	1	1	1	1	1	1	1	10	7
241	Acinetobacter sp. NIPH 758	1	1	1	0	1	1	1	1	1	1	1	10	7
1449	Psychrobacter sp. TB67	1	1	1	0	1	1	2	1	1	1	1	10	7
207	Acinetobacter pittii PHEA-2	1	1	1	0	1	1	3	1	1	1	1	10	7
739	Duganella sp. GV023	1	1	1	0	2	1	1	1	2	2	1	10	7
740	Duganella sp. GV032	1	1	1	0	2	1	1	1	2	2	1	10	7
741	Duganella sp. GV038	1	1	1	0	2	1	1	1	2	2	1	10	7
742	Duganella sp. GV039	1	1	1	0	2	1	1	1	2	2	1	10	7
743	Duganella sp. GV046	1	1	1	0	2	1	1	1	2	2	1	10	7
744	Duganella sp. GV053	1	1	1	0	2	1	1	1	2	2	1	10	7
745	Duganella sp. GV066	1	1	1	0	2	1	1	1	2	2	1	10	7
746	Duganella sp. GV067	1	1	1	0	2	1	1	1	2	2	1	10	7
747	Duganella sp. GV083	1	1	1	0	2	1	1	1	2	2	1	10	7
748	Duganella sp. GV089	1	1	1	0	2	1	1	1	2	2	1	10	7
246	Acinetobacter sp. TGL-Y2	1	1	1	0	1	1	1	2	1	1	1	10	8
1271	Massilia namucuonensis CGMCC 1.11014	3	4	3	0	4	3	4	3	5	5	3	10	8
851	Herbaspirillum sp. B65	0	1	1	2	1	1	1	1	1	1	1	10	9
136	Acinetobacter guillouiae NBRC 110550	1	1	1	0	1	1	1	2	1	1	1	10	9
1479	Ralstonia solanacearum NCPPB 282	1	1	1	1	1	1	0	1	1	1	1	10	9
856	Janthinobacterium agaricidamnosum NBRC 102515 = DSM 9628	2	2	4	0	2	3	3	3	2	2	2	10	9
1493	Ralstonia solanacearum SL2312	1	1	1	1	1	0	1	1	1	1	1	10	13
1507	Ralstonia solanacearum T78	0	1	1	1	1	1	1	1	1	1	1	10	16
855	Janthinobacterium agaricidamnosum NBRC 102515 = DSM 9628	2	2	4	0	2	3	3	3	2	2	2	10	19
2698	beta proteobacterium L13	1	1	1	1	1	1	1	1	1	1	1	11	0
688	Chitinibacter sp. ZOR0017	1	1	1	1	1	1	1	1	1	1	1	11	0
1311	Neisseria mucosa CCH7-A10	1	1	1	1	1	1	1	1	1	1	1	11	0
1533	Rodentibacter rarus 2005150027	1	1	1	1	1	1	1	1	1	1	1	11	0
1534	Rodentibacter rarus CCUG17206	1	1	1	1	1	1	1	1	1	1	1	11	0
766	Enterovibrio nigricans CAIM 661	1	1	1	1	2	2	3	1	1	1	1	11	0
261	Aeromonas cavernicola MDC 2508	1	1	2	1	1	1	1	1	1	1	2	11	0
272	Aeromonas hydrophila 52_AHYD	1	1	3	1	1	1	1	1	1	1	2	11	0
41	Acinetobacter baumannii Ab106	1	1	1	1	1	1	1	1	1	1	1	11	1
329	Alkanindiges illinoisensis DSM 15370	1	1	1	1	1	1	1	1	1	1	1	11	1
1308	Neisseria elongata C2010010207	1	1	1	1	1	1	1	1	1	1	1	11	1
1315	Neisseria sp. HMSC065C04	1	1	1	1	1	1	1	1	1	1	1	11	1
1417	Pseudomonas sp. MYb60	1	1	1	1	1	1	1	1	1	1	1	11	1
1426	Pseudomonas trivialis MYb75	1	1	1	1	1	1	1	1	1	1	1	11	1
1570	Stenotrophomonas sp. Nf4	1	1	1	1	1	1	1	1	1	1	1	11	1
1574	Thalassospira profundimaris S25-3-2	1	1	1	1	1	1	1	1	1	1	1	11	1
1617	Vibrio cholerae BD54	1	1	1	1	1	1	1	1	1	1	1	11	1
1554	Shewanella sp. Alg231_23	1	1	1	1	1	1	1	1	1	1	2	11	1
1555	Shewanella woodyi ATCC 51908	1	1	1	1	1	1	1	1	1	1	2	11	1
1647	Vibrio cholerae YB4F05	1	1	1	1	1	1	1	1	1	1	2	11	1
1664	Vibrio crassostreae 9ZC13	1	1	1	1	1	1	1	1	1	1	2	11	1
1718	Vibrio lentus 10N.286.45.E6	1	1	1	1	1	1	1	1	1	1	2	11	1
1720	Vibrio lentus 10N.286.46.A11	1	1	1	1	1	1	1	1	1	1	2	11	1
2320	Vibrio sp. 10N.261.52.E5	1	1	1	1	1	1	1	1	1	1	2	11	1
2321	Vibrio sp. 10N.261.54.E10	1	1	1	1	1	1	1	1	1	1	2	11	1
2333	Vibrio splendidus 10N.286.52.B4	1	1	1	1	1	1	1	1	1	1	2	11	1
2336	Vibrio splendidus 5S_238	1	1	1	1	1	1	1	1	1	1	2	11	1
2337	Vibrio splendidus 5S_272	1	1	1	1	1	1	1	1	1	1	2	11	1
2342	Vibrio splendidus 5S-101	1	1	1	1	1	1	1	1	1	1	2	11	1
2343	Vibrio splendidus ZF-90	1	1	1	1	1	1	1	1	1	1	2	11	1
2338	Vibrio splendidus ZS_117	1	1	1	1	1	1	1	1	1	1	2	11	1
2339	Vibrio splendidus ZS_173	1	1	1	1	1	1	1	1	1	1	2	11	1
2344	Vibrio tasmaniensis 10N.261.51.E11	1	1	1	1	1	1	1	1	1	1	2	11	1
779	Enterovibrio norvegicus FF-454	1	1	1	1	1	1	1	1	1	1	3	11	1
1435	Pseudovibrio sp. Ad37	1	1	1	1	1	1	1	1	1	2	1	11	1
1368	Pseudoalteromonas piscicida ATCC 15057	1	1	1	1	1	1	2	1	1	1	1	11	1
2340	Vibrio splendidus ZS_2	1	1	1	1	2	1	1	1	1	1	2	11	1
767	Enterovibrio nigricans DSM 22720	1	1	1	1	2	2	1	1	1	1	2	11	1
1728	Vibrio metoecus OYP9D09	1	1	1	2	1	1	1	1	1	1	2	11	1
279	Aeromonas hydrophila Ah DBHS101	1	1	2	1	1	1	1	1	1	1	3	11	1
281	Aeromonas hydrophila BSK-10	1	1	2	1	1	1	1	1	1	1	3	11	1
282	Aeromonas hydrophila HZAUAH	1	1	2	1	1	1	1	1	1	1	3	11	1
287	Aeromonas hydrophila RU34A	1	1	2	1	1	1	1	1	1	1	3	11	1
307	Aeromonas sp. RU34C	1	1	2	1	1	1	1	1	1	1	3	11	1
1612	Vibrio cholerae 5	1	1	2	1	1	1	2	1	1	1	2	11	1
1727	Vibrio metoecus OYP4E03	1	1	2	2	1	1	1	1	1	1	2	11	1
1542	Salinivibrio sp. ES.052	1	1	3	1	1	1	1	1	1	1	2	11	1
1550	Shewanella algae YHL	1	1	3	1	1	1	1	1	1	1	2	11	1
264	Aeromonas dhakensis F2S2-1	1	1	4	1	1	1	1	1	1	1	2	11	1
809	Escherichia coli 740_ECOL	1	1	4	1	1	1	1	1	1	1	2	11	1
810	Escherichia coli 742_ECOL	1	1	4	1	1	1	1	1	1	1	2	11	1
811	Escherichia coli 753_ECOL	1	1	4	1	1	1	1	1	1	1	2	11	1
1360	Pectobacterium sp. A104-S21-F16	1	1	9	1	1	1	1	1	1	1	2	11	1
1827	Vibrio parahaemolyticus 271	1	2	1	2	2	2	1	1	1	1	1	11	1
2349	Vibrio tasmaniensis ZS-17	1	2	1	2	2	2	1	1	1	1	2	11	1
753	Enterobacter cloacae 624_ECLO	2	1	8	1	1	1	1	2	1	1	2	11	1
754	Enterobacter cloacae 630_ECLO	2	1	8	1	1	1	1	2	1	1	2	11	1
2673	Xanthomonas translucens LW16	2	2	2	1	2	2	3	2	2	1	2	11	1
2493	Xanthomonas oryzae pv. oryzae GX49	2	2	2	2	2	1	3	2	2	2	2	11	1
316	Aliivibrio fischeri 5LC	2	2	2	2	2	2	2	2	2	2	2	11	1
2313	Vibrio parahaemolyticus VPTS-2010	2	2	2	2	2	2	2	2	2	2	3	11	1
2408	Xanthomonas oryzae pv. oryzae #2	2	2	2	2	2	2	3	2	2	2	2	11	1
2558	Xanthomonas oryzae pv. oryzae JL15	2	2	2	2	2	2	3	2	2	2	2	11	1
815	Escherichia coli E. coli	2	2	4	2	2	2	1	2	2	2	4	11	1
816	Escherichia coli FHI72	2	2	4	2	2	2	2	2	2	2	4	11	1
830	Escherichia coli UPEC_005	2	2	6	2	2	2	2	2	2	2	4	11	1
2251	Vibrio parahaemolyticus S093	2	3	2	2	2	1	2	2	1	2	3	11	1
1666	Vibrio diabolicus CNCM I-1629	2	3	2	2	2	2	1	2	2	2	3	11	1
2249	Vibrio parahaemolyticus S091	2	3	2	2	2	2	2	2	1	2	3	11	1
2299	Vibrio parahaemolyticus VIP4-0219	2	3	2	2	2	2	2	2	2	1	3	11	1
1786	Vibrio parahaemolyticus 10-4243	2	3	2	2	2	2	2	2	2	2	3	11	1
1792	Vibrio parahaemolyticus 10-4251	2	3	2	2	2	2	2	2	2	2	3	11	1
2151	Vibrio parahaemolyticus 861	2	3	2	2	2	2	2	2	2	2	3	11	1
1831	Vibrio parahaemolyticus A0EZ713	2	3	2	2	2	2	2	2	2	2	3	11	1
1948	Vibrio parahaemolyticus CFSAN007457	2	3	2	2	2	2	2	2	2	2	3	11	1
2183	Vibrio parahaemolyticus S004	2	3	2	2	2	2	2	2	2	2	3	11	1
2196	Vibrio parahaemolyticus S022	2	3	2	2	2	2	2	2	2	2	3	11	1
2205	Vibrio parahaemolyticus S032	2	3	2	2	2	2	2	2	2	2	3	11	1
2217	Vibrio parahaemolyticus S052	2	3	2	2	2	2	2	2	2	2	3	11	1
2127	Vibrio parahaemolyticus VPF-4	2	3	2	2	2	2	2	2	2	2	3	11	1
2354	Vibrio vulnificus VN-0101	2	3	2	2	2	2	2	2	2	2	3	11	1
2255	Vibrio parahaemolyticus S098	2	3	2	2	2	2	3	2	2	2	3	11	1
1734	Vibrio nigripulchritudo FTn2	2	3	2	2	2	2	3	2	3	2	3	11	1
1741	Vibrio nigripulchritudo SO65	2	3	2	2	2	2	3	2	3	2	3	11	1
2348	Vibrio tasmaniensis LGP32	2	3	3	2	2	2	2	2	2	2	3	11	1
2322	Vibrio sp. 712i1	2	3	3	3	2	2	2	2	2	2	3	11	1
1598	Vibrio campbellii 602L	3	5	3	2	2	2	3	3	3	3	4	11	1
1608	Vibrio campbellii HY01	3	5	3	3	3	3	3	3	3	3	4	11	1
21	Acinetobacter baumannii 4300STDY7045886	1	1	1	1	1	1	1	1	1	1	1	11	2
31	Acinetobacter baumannii ABBL018	1	1	1	1	1	1	1	1	1	1	1	11	2
51	Acinetobacter baumannii HC9436	1	1	1	1	1	1	1	1	1	1	1	11	2
52	Acinetobacter baumannii HEU3	1	1	1	1	1	1	1	1	1	1	1	11	2
54	Acinetobacter baumannii KUSSH08	1	1	1	1	1	1	1	1	1	1	1	11	2
55	Acinetobacter baumannii KUSSH14	1	1	1	1	1	1	1	1	1	1	1	11	2
56	Acinetobacter baumannii LUH_6220	1	1	1	1	1	1	1	1	1	1	1	11	2
58	Acinetobacter baumannii MCR10179	1	1	1	1	1	1	1	1	1	1	1	11	2
111	Acinetobacter baumannii Naval-72	1	1	1	1	1	1	1	1	1	1	1	11	2
68	Acinetobacter baumannii PR311	1	1	1	1	1	1	1	1	1	1	1	11	2
75	Acinetobacter baumannii RUH1486	1	1	1	1	1	1	1	1	1	1	1	11	2
77	Acinetobacter baumannii TUMA	1	1	1	1	1	1	1	1	1	1	1	11	2
131	Acinetobacter genomosp. 33YU A354	1	1	1	1	1	1	1	1	1	1	1	11	2
212	Acinetobacter seifertii MI30-324	1	1	1	1	1	1	1	1	1	1	1	11	2
213	Acinetobacter seifertii MI421-133	1	1	1	1	1	1	1	1	1	1	1	11	2
839	Gallibacterium anatis 23T10	1	1	1	1	1	1	1	1	1	1	1	11	2
1265	Lysobacter arseniciresistens ZS79	1	1	1	1	1	1	1	1	1	1	1	11	2
1309	Neisseria meningitidis 840_NMEN	1	1	1	1	1	1	1	1	1	1	1	11	2
1372	Pseudogulbenkiania ferrooxidans 2002	1	1	1	1	1	1	1	1	1	1	1	11	2
1373	Pseudogulbenkiania sp. NH8B	1	1	1	1	1	1	1	1	1	1	1	11	2
1416	Pseudomonas sp. M1	1	1	1	1	1	1	1	1	1	1	1	11	2
1628	Vibrio cholerae OYP5B09	1	1	1	1	1	1	1	1	1	1	1	11	2
2682	Xenophilus sp. AP218F	1	1	1	1	1	1	1	1	1	1	1	11	2
2695	Zhizhongheella caldifontis BCRC 80649	1	1	1	1	1	1	1	1	1	1	1	11	2
1618	Vibrio cholerae M1337	1	1	1	1	1	1	1	1	1	1	2	11	2
1619	Vibrio cholerae MZO-2	1	1	1	1	1	1	1	1	1	1	2	11	2
1620	Vibrio cholerae OYP2B04	1	1	1	1	1	1	1	1	1	1	2	11	2
1623	Vibrio cholerae OYP3F10	1	1	1	1	1	1	1	1	1	1	2	11	2
1632	Vibrio cholerae OYP6E09	1	1	1	1	1	1	1	1	1	1	2	11	2
1638	Vibrio cholerae OYP8C06	1	1	1	1	1	1	1	1	1	1	2	11	2
1640	Vibrio cholerae OYP9F05	1	1	1	1	1	1	1	1	1	1	2	11	2
1642	Vibrio cholerae YB2A05	1	1	1	1	1	1	1	1	1	1	2	11	2
1643	Vibrio cholerae YB2A06	1	1	1	1	1	1	1	1	1	1	2	11	2
1644	Vibrio cholerae YB2G01	1	1	1	1	1	1	1	1	1	1	2	11	2
1646	Vibrio cholerae YB3G04	1	1	1	1	1	1	1	1	1	1	2	11	2
1648	Vibrio cholerae YB4G06	1	1	1	1	1	1	1	1	1	1	2	11	2
1649	Vibrio cholerae YB4H02	1	1	1	1	1	1	1	1	1	1	2	11	2
1651	Vibrio cholerae YB7A09	1	1	1	1	1	1	1	1	1	1	2	11	2
2345	Vibrio tasmaniensis 10N.261.52.A6	1	1	1	1	1	1	1	1	1	1	2	11	2
2358	Vibrio xiamenensis CGMCC 1.10228	1	1	1	1	1	1	1	1	1	1	2	11	2
826	Escherichia coli MOD1-EC6963	1	1	1	1	1	1	1	2	1	1	2	11	2
827	Escherichia coli MOD1-EC6976	1	1	1	1	1	1	1	2	1	1	2	11	2
1370	Pseudoalteromonas sp. HM-SA03	1	1	1	1	1	1	2	1	1	1	1	11	2
1393	Pseudomonas putida KG-4	1	1	1	1	1	2	2	1	1	1	1	11	2
2387	Xanthomonas fragariae ICMP 4019	1	1	1	2	1	1	1	1	1	1	1	11	2
2388	Xanthomonas fragariae ICMP 5813	1	1	1	2	1	1	1	1	1	1	1	11	2
2399	Xanthomonas fragariae NBC 2815	1	1	1	2	1	1	1	1	1	1	1	11	2
2404	Xanthomonas fragariae PD 3145	1	1	1	2	1	1	1	1	1	1	1	11	2
1365	Pseudoalteromonas piscicida 36Y_RITHPW	1	1	1	2	1	1	2	1	1	1	1	11	2
1625	Vibrio cholerae OYP4H08	1	1	2	1	1	1	1	1	1	1	1	11	2
1626	Vibrio cholerae OYP4H08	1	1	2	1	1	1	1	1	1	1	1	11	2
284	Aeromonas hydrophila L14f	1	1	2	1	1	1	1	1	1	1	2	11	2
300	Aeromonas jandaei L14h	1	1	2	1	1	1	1	1	1	1	2	11	2
1631	Vibrio cholerae OYP6B02	1	1	2	1	1	1	1	1	1	1	2	11	2
271	Aeromonas hydrophila 50_AHYD	1	1	3	1	1	1	1	1	1	1	2	11	2
1551	Shewanella algae JCM 21037 = NBRC 103173	1	1	3	1	1	1	1	1	1	1	2	11	2
269	Aeromonas hydrophila 2JBN101	1	1	3	1	1	1	1	1	1	1	3	11	2
295	Aeromonas hydrophila AD9	1	1	3	1	1	1	1	1	1	1	3	11	2
1012	Klebsiella pneumoniae EuSCAPE_LT010	1	1	6	4	3	3	3	2	3	3	2	11	2
1053	Klebsiella pneumoniae EuSCAPE_SC022	1	1	6	4	3	3	3	2	3	3	2	11	2
1358	Pectobacterium polaris NIBIO1392	1	1	11	1	1	2	1	1	1	1	2	11	2
1108	Klebsiella pneumoniae Kp52.145	1	2	2	4	3	3	2	2	3	3	2	11	2
1037	Klebsiella pneumoniae EuSCAPE_PT035	1	2	3	4	3	3	3	2	3	2	2	11	2
1008	Klebsiella pneumoniae EuSCAPE_IT385	1	2	3	4	4	4	2	2	3	3	2	11	2
1047	Klebsiella pneumoniae EuSCAPE_PT069	1	2	4	4	2	2	3	2	3	3	2	11	2
904	Klebsiella pneumoniae AUH_IMP485	1	2	4	4	3	3	3	2	3	3	2	11	2
918	Klebsiella pneumoniae CRE10	1	2	4	4	3	3	3	2	3	3	2	11	2
987	Klebsiella pneumoniae EuSCAPE_IL075	1	2	4	4	3	3	3	2	3	3	2	11	2
989	Klebsiella pneumoniae EuSCAPE_IT010	1	2	4	4	3	3	3	2	3	3	2	11	2
991	Klebsiella pneumoniae EuSCAPE_IT057	1	2	4	4	3	3	3	2	3	3	2	11	2
1197	Klebsiella pneumoniae k1842	1	2	4	4	3	3	3	2	3	3	2	11	2
1135	Klebsiella pneumoniae PO1842	1	2	4	4	3	3	3	2	3	3	2	11	2
1117	Klebsiella pneumoniae MGH149	1	2	4	5	4	4	4	2	4	4	3	11	2
1671	Vibrio gazogenes ATCC 43942	1	2	5	2	2	2	2	1	2	2	3	11	2
976	Klebsiella pneumoniae EuSCAPE_HR052	1	2	5	3	3	3	3	2	3	3	2	11	2
869	Klebsiella pneumoniae -	1	2	5	4	2	2	2	2	3	3	2	11	2
917	Klebsiella pneumoniae COL-Kpn57	1	2	5	4	2	2	2	2	3	3	2	11	2
956	Klebsiella pneumoniae EuSCAPE_ES223	1	2	5	4	2	2	2	2	3	3	2	11	2
873	Klebsiella pneumoniae -	1	2	5	4	2	2	3	2	3	3	2	11	2
1205	Klebsiella pneumoniae CHS 21	1	2	5	4	2	2	3	2	3	3	2	11	2
916	Klebsiella pneumoniae COL-Kpn54	1	2	5	4	2	2	3	2	3	3	2	11	2
921	Klebsiella pneumoniae CRE31	1	2	5	4	2	2	3	2	3	3	2	11	2
1206	Klebsiella pneumoniae DMC0799	1	2	5	4	2	2	3	2	3	3	2	11	2
937	Klebsiella pneumoniae EuSCAPE_BE062	1	2	5	4	2	2	3	2	3	3	2	11	2
939	Klebsiella pneumoniae EuSCAPE_CZ017	1	2	5	4	2	2	3	2	3	3	2	11	2
944	Klebsiella pneumoniae EuSCAPE_ES076	1	2	5	4	2	2	3	2	3	3	2	11	2
945	Klebsiella pneumoniae EuSCAPE_ES081	1	2	5	4	2	2	3	2	3	3	2	11	2
951	Klebsiella pneumoniae EuSCAPE_ES151	1	2	5	4	2	2	3	2	3	3	2	11	2
966	Klebsiella pneumoniae EuSCAPE_FR052	1	2	5	4	2	2	3	2	3	3	2	11	2
971	Klebsiella pneumoniae EuSCAPE_GR096	1	2	5	4	2	2	3	2	3	3	2	11	2
972	Klebsiella pneumoniae EuSCAPE_GR117	1	2	5	4	2	2	3	2	3	3	2	11	2
973	Klebsiella pneumoniae EuSCAPE_GR119	1	2	5	4	2	2	3	2	3	3	2	11	2
999	Klebsiella pneumoniae EuSCAPE_IT206	1	2	5	4	2	2	3	2	3	3	2	11	2
1003	Klebsiella pneumoniae EuSCAPE_IT323	1	2	5	4	2	2	3	2	3	3	2	11	2
1026	Klebsiella pneumoniae EuSCAPE_PT003	1	2	5	4	2	2	3	2	3	3	2	11	2
1027	Klebsiella pneumoniae EuSCAPE_PT004	1	2	5	4	2	2	3	2	3	3	2	11	2
1028	Klebsiella pneumoniae EuSCAPE_PT005	1	2	5	4	2	2	3	2	3	3	2	11	2
1030	Klebsiella pneumoniae EuSCAPE_PT010	1	2	5	4	2	2	3	2	3	3	2	11	2
1031	Klebsiella pneumoniae EuSCAPE_PT012	1	2	5	4	2	2	3	2	3	3	2	11	2
1032	Klebsiella pneumoniae EuSCAPE_PT013	1	2	5	4	2	2	3	2	3	3	2	11	2
1033	Klebsiella pneumoniae EuSCAPE_PT014	1	2	5	4	2	2	3	2	3	3	2	11	2
1034	Klebsiella pneumoniae EuSCAPE_PT028	1	2	5	4	2	2	3	2	3	3	2	11	2
1035	Klebsiella pneumoniae EuSCAPE_PT031	1	2	5	4	2	2	3	2	3	3	2	11	2
1036	Klebsiella pneumoniae EuSCAPE_PT032	1	2	5	4	2	2	3	2	3	3	2	11	2
1038	Klebsiella pneumoniae EuSCAPE_PT036	1	2	5	4	2	2	3	2	3	3	2	11	2
1039	Klebsiella pneumoniae EuSCAPE_PT043	1	2	5	4	2	2	3	2	3	3	2	11	2
1041	Klebsiella pneumoniae EuSCAPE_PT055	1	2	5	4	2	2	3	2	3	3	2	11	2
1042	Klebsiella pneumoniae EuSCAPE_PT056	1	2	5	4	2	2	3	2	3	3	2	11	2
1043	Klebsiella pneumoniae EuSCAPE_PT057	1	2	5	4	2	2	3	2	3	3	2	11	2
1044	Klebsiella pneumoniae EuSCAPE_PT060	1	2	5	4	2	2	3	2	3	3	2	11	2
1045	Klebsiella pneumoniae EuSCAPE_PT064	1	2	5	4	2	2	3	2	3	3	2	11	2
1048	Klebsiella pneumoniae EuSCAPE_PT071	1	2	5	4	2	2	3	2	3	3	2	11	2
1058	Klebsiella pneumoniae EuSCAPE_TR237	1	2	5	4	2	2	3	2	3	3	2	11	2
1060	Klebsiella pneumoniae EuSCAPE_TR265	1	2	5	4	2	2	3	2	3	3	2	11	2
1064	Klebsiella pneumoniae EuSCAPE_TR283	1	2	5	4	2	2	3	2	3	3	2	11	2
1065	Klebsiella pneumoniae EuSCAPE_UK076	1	2	5	4	2	2	3	2	3	3	2	11	2
1202	Klebsiella pneumoniae k957	1	2	5	4	2	2	3	2	3	3	2	11	2
1112	Klebsiella pneumoniae MGH102	1	2	5	4	2	2	3	2	3	3	2	11	2
1121	Klebsiella pneumoniae MGH172	1	2	5	4	2	2	3	2	3	3	2	11	2
1219	Klebsiella pneumoniae subsp. pneumoniae CRK0336	1	2	5	4	2	2	3	2	3	3	2	11	2
1247	Klebsiella pneumoniae subsp. pneumoniae M1A	1	2	5	4	2	2	3	2	3	3	2	11	2
1151	Klebsiella pneumoniae UCI82	1	2	5	4	2	2	3	2	3	3	2	11	2
1152	Klebsiella pneumoniae UMNturkey9	1	2	5	4	2	2	3	2	3	3	2	11	2
1257	Klebsiella sp. MS 92-3	1	2	5	4	2	2	3	2	3	3	2	11	2
887	Klebsiella pneumoniae 4300STDY6636972	1	2	5	4	3	3	3	2	3	3	2	11	2
902	Klebsiella pneumoniae AUH-KIMP328	1	2	5	4	3	3	3	2	3	3	2	11	2
908	Klebsiella pneumoniae CAB1354	1	2	5	4	3	3	3	2	3	3	2	11	2
934	Klebsiella pneumoniae EuSCAPE_BE040	1	2	5	4	3	3	3	2	3	3	2	11	2
942	Klebsiella pneumoniae EuSCAPE_DE032	1	2	5	4	3	3	3	2	3	3	2	11	2
948	Klebsiella pneumoniae EuSCAPE_ES146	1	2	5	4	3	3	3	2	3	3	2	11	2
952	Klebsiella pneumoniae EuSCAPE_ES174	1	2	5	4	3	3	3	2	3	3	2	11	2
958	Klebsiella pneumoniae EuSCAPE_FR007	1	2	5	4	3	3	3	2	3	3	2	11	2
986	Klebsiella pneumoniae EuSCAPE_IL049	1	2	5	4	3	3	3	2	3	3	2	11	2
988	Klebsiella pneumoniae EuSCAPE_IT002	1	2	5	4	3	3	3	2	3	3	2	11	2
996	Klebsiella pneumoniae EuSCAPE_IT119	1	2	5	4	3	3	3	2	3	3	2	11	2
1000	Klebsiella pneumoniae EuSCAPE_IT221	1	2	5	4	3	3	3	2	3	3	2	11	2
1001	Klebsiella pneumoniae EuSCAPE_IT233	1	2	5	4	3	3	3	2	3	3	2	11	2
1004	Klebsiella pneumoniae EuSCAPE_IT329	1	2	5	4	3	3	3	2	3	3	2	11	2
1013	Klebsiella pneumoniae EuSCAPE_LU001	1	2	5	4	3	3	3	2	3	3	2	11	2
1014	Klebsiella pneumoniae EuSCAPE_LU002	1	2	5	4	3	3	3	2	3	3	2	11	2
1015	Klebsiella pneumoniae EuSCAPE_LU011	1	2	5	4	3	3	3	2	3	3	2	11	2
1016	Klebsiella pneumoniae EuSCAPE_LU012	1	2	5	4	3	3	3	2	3	3	2	11	2
1017	Klebsiella pneumoniae EuSCAPE_LU014	1	2	5	4	3	3	3	2	3	3	2	11	2
1056	Klebsiella pneumoniae EuSCAPE_TR121	1	2	5	4	3	3	3	2	3	3	2	11	2
1059	Klebsiella pneumoniae EuSCAPE_TR254	1	2	5	4	3	3	3	2	3	3	2	11	2
1061	Klebsiella pneumoniae EuSCAPE_TR266	1	2	5	4	3	3	3	2	3	3	2	11	2
1068	Klebsiella pneumoniae EuSCAPE_UK119	1	2	5	4	3	3	3	2	3	3	2	11	2
1069	Klebsiella pneumoniae G1512	1	2	5	4	3	3	3	2	3	3	2	11	2
1082	Klebsiella pneumoniae HB_AB_3196	1	2	5	4	3	3	3	2	3	3	2	11	2
1086	Klebsiella pneumoniae ID_50	1	2	5	4	3	3	3	2	3	3	2	11	2
1104	Klebsiella pneumoniae KSND-3	1	2	5	4	3	3	3	2	3	3	2	11	2
935	Klebsiella pneumoniae EuSCAPE_BE042	1	2	6	4	3	3	2	2	3	3	2	11	2
975	Klebsiella pneumoniae EuSCAPE_HR027	1	2	6	4	3	3	3	2	3	3	2	11	2
1073	Klebsiella pneumoniae GN-2	1	2	6	4	3	3	3	2	3	3	2	11	2
1147	Klebsiella pneumoniae ST485	1	2	6	4	3	3	3	2	3	3	2	11	2
2	Acinetobacter baumannii 1	2	1	1	1	1	1	1	1	1	1	1	11	2
268	Aeromonas finlandiensis 4287D	2	1	1	1	1	1	1	1	1	1	2	11	2
938	Klebsiella pneumoniae EuSCAPE_BE115	2	1	6	4	3	3	3	2	3	3	2	11	2
1459	Ralstonia insidiosa FC1138	2	2	1	4	2	2	1	2	3	2	2	11	2
2679	Xanthomonas translucens pv. undulosa BLSW16	2	2	2	1	2	1	3	2	2	2	2	11	2
2678	Xanthomonas translucens pv. translucens UPB787	2	2	2	1	2	2	3	2	2	2	2	11	2
2194	Vibrio parahaemolyticus S018	2	2	2	2	2	2	2	2	2	2	1	11	2
2189	Vibrio parahaemolyticus S013	2	2	2	2	2	2	2	2	2	2	3	11	2
2230	Vibrio parahaemolyticus S068	2	2	2	2	2	2	2	2	2	2	3	11	2
2688	Yersinia mollaretii 64/02	2	2	2	2	2	2	2	2	2	2	3	11	2
1401	Pseudomonas sp. 286 p11.A6	2	2	2	2	2	2	3	2	2	2	2	11	2
2508	Xanthomonas oryzae pv. oryzae HUN20	2	2	2	2	2	2	3	2	2	2	2	11	2
2626	Xanthomonas oryzae pv. oryzae YC11	2	2	2	2	2	3	2	2	2	2	2	11	2
2606	Xanthomonas oryzae pv. oryzae PXO145	2	2	2	2	2	3	3	2	2	2	2	11	2
384	Burkholderia multivorans AU30760	2	2	2	2	2	4	3	2	3	2	2	11	2
814	Escherichia coli E. coli	2	2	3	2	2	2	2	2	2	2	4	11	2
813	Escherichia coli E. coli	2	2	4	2	2	2	2	2	2	2	4	11	2
1253	Klebsiella quasivariicola EuSCAPE_IT371	2	2	4	4	3	3	3	2	3	3	2	11	2
1252	Klebsiella quasivariicola EuSCAPE_IL010	2	2	4	4	4	3	3	2	3	3	2	11	2
822	Escherichia coli MOD1-EC6433	2	2	5	2	2	2	2	2	2	2	4	11	2
829	Escherichia coli STEC 2564	2	2	5	2	2	2	2	2	2	2	4	11	2
979	Klebsiella pneumoniae EuSCAPE_HR088	2	2	5	4	2	2	2	2	3	3	1	11	2
1025	Klebsiella pneumoniae EuSCAPE_PL011	2	2	5	4	2	2	3	2	3	3	2	11	2
764	Enterobacter hormaechei subsp. hormaechei GN02315	2	2	7	2	1	2	2	2	2	2	3	11	2
2064	Vibrio parahaemolyticus K1461	2	3	2	2	1	2	1	2	2	2	3	11	2
2276	Vibrio parahaemolyticus S132	2	3	2	2	1	2	2	2	1	2	3	11	2
2202	Vibrio parahaemolyticus S028	2	3	2	2	1	2	2	2	2	2	2	11	2
2063	Vibrio parahaemolyticus K1275	2	3	2	2	1	2	2	2	2	2	3	11	2
2103	Vibrio parahaemolyticus PMC14.7	2	3	2	2	2	1	2	2	2	2	3	11	2
2164	Vibrio parahaemolyticus EKP-021	2	3	2	2	2	2	1	1	2	2	2	11	2
1663	Vibrio coralliilyticus OCN008	2	3	2	2	2	2	1	2	2	1	3	11	2
2166	Vibrio parahaemolyticus EKP-028	2	3	2	2	2	2	1	2	2	2	2	11	2
2163	Vibrio parahaemolyticus EKP-008	2	3	2	2	2	2	1	2	2	2	3	11	2
2209	Vibrio parahaemolyticus S037	2	3	2	2	2	2	1	2	2	2	3	11	2
2218	Vibrio parahaemolyticus S053	2	3	2	2	2	2	1	2	2	2	3	11	2
2258	Vibrio parahaemolyticus S105	2	3	2	2	2	2	1	2	2	2	3	11	2
2264	Vibrio parahaemolyticus S115	2	3	2	2	2	2	1	2	2	2	3	11	2
1733	Vibrio nigripulchritudo ENn2	2	3	2	2	2	2	1	2	3	2	3	11	2
1850	Vibrio parahaemolyticus AF91	2	3	2	2	2	2	2	1	1	2	3	11	2
1814	Vibrio parahaemolyticus 100151	2	3	2	2	2	2	2	2	1	2	3	11	2
1873	Vibrio parahaemolyticus CDC_K4775	2	3	2	2	2	2	2	2	1	2	3	11	2
1941	Vibrio parahaemolyticus CFSAN007449	2	3	2	2	2	2	2	2	1	2	3	11	2
2041	Vibrio parahaemolyticus GCSL_R8	2	3	2	2	2	2	2	2	1	2	3	11	2
2051	Vibrio parahaemolyticus GIMxtfL61-2011.05	2	3	2	2	2	2	2	2	1	2	3	11	2
2106	Vibrio parahaemolyticus PMC58.5	2	3	2	2	2	2	2	2	1	2	3	11	2
2192	Vibrio parahaemolyticus S016	2	3	2	2	2	2	2	2	1	2	3	11	2
2216	Vibrio parahaemolyticus S049	2	3	2	2	2	2	2	2	1	2	3	11	2
2235	Vibrio parahaemolyticus S073	2	3	2	2	2	2	2	2	1	2	3	11	2
2245	Vibrio parahaemolyticus S086	2	3	2	2	2	2	2	2	1	2	3	11	2
2309	Vibrio parahaemolyticus VP232	2	3	2	2	2	2	2	2	1	2	3	11	2
2310	Vibrio parahaemolyticus VP250	2	3	2	2	2	2	2	2	1	2	3	11	2
2187	Vibrio parahaemolyticus S011	2	3	2	2	2	2	2	2	2	1	3	11	2
2213	Vibrio parahaemolyticus S045	2	3	2	2	2	2	2	2	2	1	3	11	2
2247	Vibrio parahaemolyticus S088	2	3	2	2	2	2	2	2	2	1	3	11	2
1363	Pseudoalteromonas denitrificans DSM 6059	2	3	2	2	2	2	2	2	2	2	1	11	2
1429	Pseudovibrio ascidiaceicola DSM 16392	2	3	2	2	2	2	2	2	2	2	2	11	2
1432	Pseudovibrio sp. AU243	2	3	2	2	2	2	2	2	2	2	2	11	2
2171	Vibrio parahaemolyticus IDH02640	2	3	2	2	2	2	2	2	2	2	2	11	2
2186	Vibrio parahaemolyticus S009	2	3	2	2	2	2	2	2	2	2	2	11	2
2197	Vibrio parahaemolyticus S023	2	3	2	2	2	2	2	2	2	2	2	11	2
769	Enterovibrio norvegicus 10N.261.45.B2	2	3	2	2	2	2	2	2	2	2	3	11	2
1590	Vibrio alginolyticus UCD-30C	2	3	2	2	2	2	2	2	2	2	3	11	2
1591	Vibrio bivalvicida 605	2	3	2	2	2	2	2	2	2	2	3	11	2
1599	Vibrio campbellii ABR2-13	2	3	2	2	2	2	2	2	2	2	3	11	2
1654	Vibrio coralliilyticus 080116A	2	3	2	2	2	2	2	2	2	2	3	11	2
1656	Vibrio coralliilyticus AIC-7	2	3	2	2	2	2	2	2	2	2	3	11	2
1657	Vibrio coralliilyticus RE22	2	3	2	2	2	2	2	2	2	2	3	11	2
1658	Vibrio coralliilyticus RE98	2	3	2	2	2	2	2	2	2	2	3	11	2
1659	Vibrio coralliilyticus S2043	2	3	2	2	2	2	2	2	2	2	3	11	2
1660	Vibrio coralliilyticus S2052	2	3	2	2	2	2	2	2	2	2	3	11	2
1709	Vibrio lentus 10N.261.45.C3	2	3	2	2	2	2	2	2	2	2	3	11	2
1710	Vibrio lentus 10N.261.45.E12	2	3	2	2	2	2	2	2	2	2	3	11	2
1711	Vibrio lentus 10N.261.48.A1	2	3	2	2	2	2	2	2	2	2	3	11	2
1712	Vibrio lentus 10N.261.48.A9	2	3	2	2	2	2	2	2	2	2	3	11	2
1713	Vibrio lentus 10N.261.51.B8	2	3	2	2	2	2	2	2	2	2	3	11	2
1715	Vibrio lentus 10N.261.52.F1	2	3	2	2	2	2	2	2	2	2	3	11	2
1716	Vibrio lentus 10N.261.55.B3	2	3	2	2	2	2	2	2	2	2	3	11	2
1717	Vibrio lentus 10N.261.55.E5	2	3	2	2	2	2	2	2	2	2	3	11	2
1719	Vibrio lentus 10N.286.46.A10	2	3	2	2	2	2	2	2	2	2	3	11	2
1721	Vibrio lentus 10N.286.48.A4	2	3	2	2	2	2	2	2	2	2	3	11	2
1722	Vibrio lentus 10N.286.49.A12	2	3	2	2	2	2	2	2	2	2	3	11	2
1723	Vibrio lentus 10N.286.49.C5	2	3	2	2	2	2	2	2	2	2	3	11	2
1756	Vibrio parahaemolyticus 04-1290	2	3	2	2	2	2	2	2	2	2	3	11	2
1759	Vibrio parahaemolyticus 04-2549	2	3	2	2	2	2	2	2	2	2	3	11	2
1760	Vibrio parahaemolyticus 04-2550	2	3	2	2	2	2	2	2	2	2	3	11	2
1761	Vibrio parahaemolyticus 04-2551	2	3	2	2	2	2	2	2	2	2	3	11	2
1763	Vibrio parahaemolyticus 05-4792	2	3	2	2	2	2	2	2	2	2	3	11	2
1765	Vibrio parahaemolyticus 07-1339	2	3	2	2	2	2	2	2	2	2	3	11	2
1766	Vibrio parahaemolyticus 07-2964	2	3	2	2	2	2	2	2	2	2	3	11	2
1767	Vibrio parahaemolyticus 08-7626	2	3	2	2	2	2	2	2	2	2	3	11	2
1768	Vibrio parahaemolyticus 09-1772	2	3	2	2	2	2	2	2	2	2	3	11	2
1769	Vibrio parahaemolyticus 09-3216	2	3	2	2	2	2	2	2	2	2	3	11	2
1770	Vibrio parahaemolyticus 09-3216_1	2	3	2	2	2	2	2	2	2	2	3	11	2
1771	Vibrio parahaemolyticus 09-3216_100	2	3	2	2	2	2	2	2	2	2	3	11	2
1772	Vibrio parahaemolyticus 09-3218	2	3	2	2	2	2	2	2	2	2	3	11	2
1773	Vibrio parahaemolyticus 09-3219	2	3	2	2	2	2	2	2	2	2	3	11	2
1774	Vibrio parahaemolyticus 09-4434	2	3	2	2	2	2	2	2	2	2	3	11	2
1775	Vibrio parahaemolyticus 09-4435	2	3	2	2	2	2	2	2	2	2	3	11	2
1776	Vibrio parahaemolyticus 09-4660	2	3	2	2	2	2	2	2	2	2	3	11	2
1777	Vibrio parahaemolyticus 09-4661	2	3	2	2	2	2	2	2	2	2	3	11	2
1778	Vibrio parahaemolyticus 09-4662	2	3	2	2	2	2	2	2	2	2	3	11	2
1779	Vibrio parahaemolyticus 09-4663	2	3	2	2	2	2	2	2	2	2	3	11	2
1780	Vibrio parahaemolyticus 09-4664	2	3	2	2	2	2	2	2	2	2	3	11	2
1781	Vibrio parahaemolyticus 09-4665	2	3	2	2	2	2	2	2	2	2	3	11	2
1782	Vibrio parahaemolyticus 09-4666	2	3	2	2	2	2	2	2	2	2	3	11	2
1783	Vibrio parahaemolyticus 09-4681	2	3	2	2	2	2	2	2	2	2	3	11	2
1801	Vibrio parahaemolyticus 100135	2	3	2	2	2	2	2	2	2	2	3	11	2
1802	Vibrio parahaemolyticus 100136	2	3	2	2	2	2	2	2	2	2	3	11	2
1803	Vibrio parahaemolyticus 100138	2	3	2	2	2	2	2	2	2	2	3	11	2
1804	Vibrio parahaemolyticus 100139	2	3	2	2	2	2	2	2	2	2	3	11	2
1805	Vibrio parahaemolyticus 100142	2	3	2	2	2	2	2	2	2	2	3	11	2
1806	Vibrio parahaemolyticus 100143	2	3	2	2	2	2	2	2	2	2	3	11	2
1807	Vibrio parahaemolyticus 100144	2	3	2	2	2	2	2	2	2	2	3	11	2
1808	Vibrio parahaemolyticus 100145	2	3	2	2	2	2	2	2	2	2	3	11	2
1809	Vibrio parahaemolyticus 100146	2	3	2	2	2	2	2	2	2	2	3	11	2
1810	Vibrio parahaemolyticus 100147	2	3	2	2	2	2	2	2	2	2	3	11	2
1811	Vibrio parahaemolyticus 100148	2	3	2	2	2	2	2	2	2	2	3	11	2
1812	Vibrio parahaemolyticus 100149	2	3	2	2	2	2	2	2	2	2	3	11	2
1813	Vibrio parahaemolyticus 100150	2	3	2	2	2	2	2	2	2	2	3	11	2
1815	Vibrio parahaemolyticus 100152	2	3	2	2	2	2	2	2	2	2	3	11	2
1816	Vibrio parahaemolyticus 100153	2	3	2	2	2	2	2	2	2	2	3	11	2
1817	Vibrio parahaemolyticus 100154	2	3	2	2	2	2	2	2	2	2	3	11	2
1818	Vibrio parahaemolyticus 100156	2	3	2	2	2	2	2	2	2	2	3	11	2
1819	Vibrio parahaemolyticus 100157	2	3	2	2	2	2	2	2	2	2	3	11	2
1820	Vibrio parahaemolyticus 100158	2	3	2	2	2	2	2	2	2	2	3	11	2
2139	Vibrio parahaemolyticus 10290	2	3	2	2	2	2	2	2	2	2	3	11	2
2140	Vibrio parahaemolyticus 10296	2	3	2	2	2	2	2	2	2	2	3	11	2
1821	Vibrio parahaemolyticus 10329	2	3	2	2	2	2	2	2	2	2	3	11	2
1784	Vibrio parahaemolyticus 10-4241	2	3	2	2	2	2	2	2	2	2	3	11	2
1785	Vibrio parahaemolyticus 10-4242	2	3	2	2	2	2	2	2	2	2	3	11	2
1787	Vibrio parahaemolyticus 10-4244	2	3	2	2	2	2	2	2	2	2	3	11	2
1788	Vibrio parahaemolyticus 10-4245	2	3	2	2	2	2	2	2	2	2	3	11	2
1789	Vibrio parahaemolyticus 10-4246	2	3	2	2	2	2	2	2	2	2	3	11	2
1790	Vibrio parahaemolyticus 10-4247	2	3	2	2	2	2	2	2	2	2	3	11	2
1791	Vibrio parahaemolyticus 10-4248	2	3	2	2	2	2	2	2	2	2	3	11	2
1793	Vibrio parahaemolyticus 10-4274	2	3	2	2	2	2	2	2	2	2	3	11	2
1794	Vibrio parahaemolyticus 10-4287	2	3	2	2	2	2	2	2	2	2	3	11	2
1795	Vibrio parahaemolyticus 10-4288	2	3	2	2	2	2	2	2	2	2	3	11	2
1796	Vibrio parahaemolyticus 10-4293	2	3	2	2	2	2	2	2	2	2	3	11	2
1797	Vibrio parahaemolyticus 10-4298	2	3	2	2	2	2	2	2	2	2	3	11	2
1798	Vibrio parahaemolyticus 10-4303	2	3	2	2	2	2	2	2	2	2	3	11	2
1799	Vibrio parahaemolyticus 10-7197	2	3	2	2	2	2	2	2	2	2	3	11	2
1800	Vibrio parahaemolyticus 10-7205	2	3	2	2	2	2	2	2	2	2	3	11	2
1822	Vibrio parahaemolyticus 12-009A/1335	2	3	2	2	2	2	2	2	2	2	3	11	2
1823	Vibrio parahaemolyticus 12-297/B	2	3	2	2	2	2	2	2	2	2	3	11	2
2141	Vibrio parahaemolyticus 12310	2	3	2	2	2	2	2	2	2	2	3	11	2
2142	Vibrio parahaemolyticus 12315	2	3	2	2	2	2	2	2	2	2	3	11	2
1826	Vibrio parahaemolyticus 20130629002S01	2	3	2	2	2	2	2	2	2	2	3	11	2
2143	Vibrio parahaemolyticus 3256	2	3	2	2	2	2	2	2	2	2	3	11	2
2144	Vibrio parahaemolyticus 3259	2	3	2	2	2	2	2	2	2	2	3	11	2
2145	Vibrio parahaemolyticus 3324	2	3	2	2	2	2	2	2	2	2	3	11	2
2147	Vibrio parahaemolyticus 3646	2	3	2	2	2	2	2	2	2	2	3	11	2
2148	Vibrio parahaemolyticus 50	2	3	2	2	2	2	2	2	2	2	3	11	2
2149	Vibrio parahaemolyticus 605	2	3	2	2	2	2	2	2	2	2	3	11	2
2150	Vibrio parahaemolyticus 846	2	3	2	2	2	2	2	2	2	2	3	11	2
2152	Vibrio parahaemolyticus 863	2	3	2	2	2	2	2	2	2	2	3	11	2
2153	Vibrio parahaemolyticus 930	2	3	2	2	2	2	2	2	2	2	3	11	2
2154	Vibrio parahaemolyticus 949	2	3	2	2	2	2	2	2	2	2	3	11	2
2156	Vibrio parahaemolyticus 970107	2	3	2	2	2	2	2	2	2	2	3	11	2
2155	Vibrio parahaemolyticus 97-10290	2	3	2	2	2	2	2	2	2	2	3	11	2
2157	Vibrio parahaemolyticus 98-513-F52	2	3	2	2	2	2	2	2	2	2	3	11	2
1828	Vibrio parahaemolyticus A0EZ383	2	3	2	2	2	2	2	2	2	2	3	11	2
1829	Vibrio parahaemolyticus A0EZ608	2	3	2	2	2	2	2	2	2	2	3	11	2
1830	Vibrio parahaemolyticus A0EZ664	2	3	2	2	2	2	2	2	2	2	3	11	2
1832	Vibrio parahaemolyticus A1EZ679	2	3	2	2	2	2	2	2	2	2	3	11	2
1833	Vibrio parahaemolyticus A1EZ919	2	3	2	2	2	2	2	2	2	2	3	11	2
1834	Vibrio parahaemolyticus A2EZ523	2	3	2	2	2	2	2	2	2	2	3	11	2
1835	Vibrio parahaemolyticus A2EZ715	2	3	2	2	2	2	2	2	2	2	3	11	2
1836	Vibrio parahaemolyticus A2EZ743	2	3	2	2	2	2	2	2	2	2	3	11	2
1837	Vibrio parahaemolyticus A3EZ136	2	3	2	2	2	2	2	2	2	2	3	11	2
1838	Vibrio parahaemolyticus A3EZ634	2	3	2	2	2	2	2	2	2	2	3	11	2
1839	Vibrio parahaemolyticus A3EZ770	2	3	2	2	2	2	2	2	2	2	3	11	2
1840	Vibrio parahaemolyticus A4EZ703	2	3	2	2	2	2	2	2	2	2	3	11	2
1841	Vibrio parahaemolyticus A4EZ927	2	3	2	2	2	2	2	2	2	2	3	11	2
1842	Vibrio parahaemolyticus A4EZ964	2	3	2	2	2	2	2	2	2	2	3	11	2
1843	Vibrio parahaemolyticus A5Z1022	2	3	2	2	2	2	2	2	2	2	3	11	2
1844	Vibrio parahaemolyticus A5Z273	2	3	2	2	2	2	2	2	2	2	3	11	2
1845	Vibrio parahaemolyticus A5Z652	2	3	2	2	2	2	2	2	2	2	3	11	2
1846	Vibrio parahaemolyticus A5Z853	2	3	2	2	2	2	2	2	2	2	3	11	2
1847	Vibrio parahaemolyticus A5Z878	2	3	2	2	2	2	2	2	2	2	3	11	2
1848	Vibrio parahaemolyticus A5Z905	2	3	2	2	2	2	2	2	2	2	3	11	2
1849	Vibrio parahaemolyticus A5Z924	2	3	2	2	2	2	2	2	2	2	3	11	2
2158	Vibrio parahaemolyticus AN-5034	2	3	2	2	2	2	2	2	2	2	3	11	2
2159	Vibrio parahaemolyticus AQ4037	2	3	2	2	2	2	2	2	2	2	3	11	2
1851	Vibrio parahaemolyticus ATC210	2	3	2	2	2	2	2	2	2	2	3	11	2
1852	Vibrio parahaemolyticus ATC220	2	3	2	2	2	2	2	2	2	2	3	11	2
1853	Vibrio parahaemolyticus ATCC 17802	2	3	2	2	2	2	2	2	2	2	3	11	2
1854	Vibrio parahaemolyticus ATCC 17802	2	3	2	2	2	2	2	2	2	2	3	11	2
1855	Vibrio parahaemolyticus ATCC 17802	2	3	2	2	2	2	2	2	2	2	3	11	2
2160	Vibrio parahaemolyticus B-265	2	3	2	2	2	2	2	2	2	2	3	11	2
2161	Vibrio parahaemolyticus BB22OP	2	3	2	2	2	2	2	2	2	2	3	11	2
1856	Vibrio parahaemolyticus C140	2	3	2	2	2	2	2	2	2	2	3	11	2
1857	Vibrio parahaemolyticus C142	2	3	2	2	2	2	2	2	2	2	3	11	2
1858	Vibrio parahaemolyticus C143	2	3	2	2	2	2	2	2	2	2	3	11	2
1859	Vibrio parahaemolyticus C144	2	3	2	2	2	2	2	2	2	2	3	11	2
1860	Vibrio parahaemolyticus C145	2	3	2	2	2	2	2	2	2	2	3	11	2
1861	Vibrio parahaemolyticus C147	2	3	2	2	2	2	2	2	2	2	3	11	2
1862	Vibrio parahaemolyticus C150	2	3	2	2	2	2	2	2	2	2	3	11	2
1863	Vibrio parahaemolyticus CDC_K4557	2	3	2	2	2	2	2	2	2	2	3	11	2
1864	Vibrio parahaemolyticus CDC_K4558G	2	3	2	2	2	2	2	2	2	2	3	11	2
1865	Vibrio parahaemolyticus CDC_K4558W	2	3	2	2	2	2	2	2	2	2	3	11	2
1866	Vibrio parahaemolyticus CDC_K4636	2	3	2	2	2	2	2	2	2	2	3	11	2
1867	Vibrio parahaemolyticus CDC_K4637G	2	3	2	2	2	2	2	2	2	2	3	11	2
1868	Vibrio parahaemolyticus CDC_K4637W	2	3	2	2	2	2	2	2	2	2	3	11	2
1870	Vibrio parahaemolyticus CDC_K4639G	2	3	2	2	2	2	2	2	2	2	3	11	2
1871	Vibrio parahaemolyticus CDC_K4639W	2	3	2	2	2	2	2	2	2	2	3	11	2
1872	Vibrio parahaemolyticus CDC_K4764L	2	3	2	2	2	2	2	2	2	2	3	11	2
1874	Vibrio parahaemolyticus CDC_K4858	2	3	2	2	2	2	2	2	2	2	3	11	2
1876	Vibrio parahaemolyticus CDC_K5010G	2	3	2	2	2	2	2	2	2	2	3	11	2
1877	Vibrio parahaemolyticus CDC_K5010W	2	3	2	2	2	2	2	2	2	2	3	11	2
1878	Vibrio parahaemolyticus CDC_K5058	2	3	2	2	2	2	2	2	2	2	3	11	2
1880	Vibrio parahaemolyticus CDC_K5277	2	3	2	2	2	2	2	2	2	2	3	11	2
1881	Vibrio parahaemolyticus CDC_K5278	2	3	2	2	2	2	2	2	2	2	3	11	2
1882	Vibrio parahaemolyticus CDC_K5279	2	3	2	2	2	2	2	2	2	2	3	11	2
1883	Vibrio parahaemolyticus CDC_K5280	2	3	2	2	2	2	2	2	2	2	3	11	2
1884	Vibrio parahaemolyticus CDC_K5281	2	3	2	2	2	2	2	2	2	2	3	11	2
1885	Vibrio parahaemolyticus CDC_K5306	2	3	2	2	2	2	2	2	2	2	3	11	2
1886	Vibrio parahaemolyticus CDC_K5308	2	3	2	2	2	2	2	2	2	2	3	11	2
1887	Vibrio parahaemolyticus CDC_K5328	2	3	2	2	2	2	2	2	2	2	3	11	2
1888	Vibrio parahaemolyticus CDC_K5331	2	3	2	2	2	2	2	2	2	2	3	11	2
1889	Vibrio parahaemolyticus CDC_K5345G	2	3	2	2	2	2	2	2	2	2	3	11	2
1890	Vibrio parahaemolyticus CDC_K5345W	2	3	2	2	2	2	2	2	2	2	3	11	2
1891	Vibrio parahaemolyticus CDC_K5346	2	3	2	2	2	2	2	2	2	2	3	11	2
1892	Vibrio parahaemolyticus CDC_K5428	2	3	2	2	2	2	2	2	2	2	3	11	2
1893	Vibrio parahaemolyticus CDC_K5429	2	3	2	2	2	2	2	2	2	2	3	11	2
1894	Vibrio parahaemolyticus CDC_K5433	2	3	2	2	2	2	2	2	2	2	3	11	2
1895	Vibrio parahaemolyticus CDC_K5435	2	3	2	2	2	2	2	2	2	2	3	11	2
1896	Vibrio parahaemolyticus CDC_K5437	2	3	2	2	2	2	2	2	2	2	3	11	2
1897	Vibrio parahaemolyticus CDC_K5438	2	3	2	2	2	2	2	2	2	2	3	11	2
1898	Vibrio parahaemolyticus CDC_K5439	2	3	2	2	2	2	2	2	2	2	3	11	2
1899	Vibrio parahaemolyticus CDC_K5456	2	3	2	2	2	2	2	2	2	2	3	11	2
1900	Vibrio parahaemolyticus CDC_K5457	2	3	2	2	2	2	2	2	2	2	3	11	2
1901	Vibrio parahaemolyticus CDC_K5485	2	3	2	2	2	2	2	2	2	2	3	11	2
1902	Vibrio parahaemolyticus CDC_K5512	2	3	2	2	2	2	2	2	2	2	3	11	2
1903	Vibrio parahaemolyticus CDC_K5528	2	3	2	2	2	2	2	2	2	2	3	11	2
1904	Vibrio parahaemolyticus CDC_K5618	2	3	2	2	2	2	2	2	2	2	3	11	2
1905	Vibrio parahaemolyticus CDC_K5620	2	3	2	2	2	2	2	2	2	2	3	11	2
1906	Vibrio parahaemolyticus CDC_K5629	2	3	2	2	2	2	2	2	2	2	3	11	2
1907	Vibrio parahaemolyticus CDC_K5635	2	3	2	2	2	2	2	2	2	2	3	11	2
1908	Vibrio parahaemolyticus CDC_K5638	2	3	2	2	2	2	2	2	2	2	3	11	2
1909	Vibrio parahaemolyticus CDC_K5701	2	3	2	2	2	2	2	2	2	2	3	11	2
1910	Vibrio parahaemolyticus CFSAN001174	2	3	2	2	2	2	2	2	2	2	3	11	2
2162	Vibrio parahaemolyticus CFSAN001595	2	3	2	2	2	2	2	2	2	2	3	11	2
1911	Vibrio parahaemolyticus CFSAN001597	2	3	2	2	2	2	2	2	2	2	3	11	2
1912	Vibrio parahaemolyticus CFSAN001598	2	3	2	2	2	2	2	2	2	2	3	11	2
1913	Vibrio parahaemolyticus CFSAN001599	2	3	2	2	2	2	2	2	2	2	3	11	2
1914	Vibrio parahaemolyticus CFSAN001600	2	3	2	2	2	2	2	2	2	2	3	11	2
1915	Vibrio parahaemolyticus CFSAN001602	2	3	2	2	2	2	2	2	2	2	3	11	2
1916	Vibrio parahaemolyticus CFSAN001603	2	3	2	2	2	2	2	2	2	2	3	11	2
1917	Vibrio parahaemolyticus CFSAN001604	2	3	2	2	2	2	2	2	2	2	3	11	2
1918	Vibrio parahaemolyticus CFSAN001605	2	3	2	2	2	2	2	2	2	2	3	11	2
1919	Vibrio parahaemolyticus CFSAN001606	2	3	2	2	2	2	2	2	2	2	3	11	2
1920	Vibrio parahaemolyticus CFSAN001607	2	3	2	2	2	2	2	2	2	2	3	11	2
1921	Vibrio parahaemolyticus CFSAN001608	2	3	2	2	2	2	2	2	2	2	3	11	2
1922	Vibrio parahaemolyticus CFSAN001611	2	3	2	2	2	2	2	2	2	2	3	11	2
1923	Vibrio parahaemolyticus CFSAN001612	2	3	2	2	2	2	2	2	2	2	3	11	2
1924	Vibrio parahaemolyticus CFSAN001613	2	3	2	2	2	2	2	2	2	2	3	11	2
1925	Vibrio parahaemolyticus CFSAN001614	2	3	2	2	2	2	2	2	2	2	3	11	2
1926	Vibrio parahaemolyticus CFSAN001615	2	3	2	2	2	2	2	2	2	2	3	11	2
1927	Vibrio parahaemolyticus CFSAN001616	2	3	2	2	2	2	2	2	2	2	3	11	2
1928	Vibrio parahaemolyticus CFSAN001617	2	3	2	2	2	2	2	2	2	2	3	11	2
1929	Vibrio parahaemolyticus CFSAN001618	2	3	2	2	2	2	2	2	2	2	3	11	2
1930	Vibrio parahaemolyticus CFSAN001619	2	3	2	2	2	2	2	2	2	2	3	11	2
1931	Vibrio parahaemolyticus CFSAN001620	2	3	2	2	2	2	2	2	2	2	3	11	2
1932	Vibrio parahaemolyticus CFSAN006129	2	3	2	2	2	2	2	2	2	2	3	11	2
1933	Vibrio parahaemolyticus CFSAN006131	2	3	2	2	2	2	2	2	2	2	3	11	2
1934	Vibrio parahaemolyticus CFSAN006133	2	3	2	2	2	2	2	2	2	2	3	11	2
1935	Vibrio parahaemolyticus CFSAN006134	2	3	2	2	2	2	2	2	2	2	3	11	2
1936	Vibrio parahaemolyticus CFSAN006135	2	3	2	2	2	2	2	2	2	2	3	11	2
1937	Vibrio parahaemolyticus CFSAN007442	2	3	2	2	2	2	2	2	2	2	3	11	2
1938	Vibrio parahaemolyticus CFSAN007443	2	3	2	2	2	2	2	2	2	2	3	11	2
1939	Vibrio parahaemolyticus CFSAN007446	2	3	2	2	2	2	2	2	2	2	3	11	2
1940	Vibrio parahaemolyticus CFSAN007447	2	3	2	2	2	2	2	2	2	2	3	11	2
1942	Vibrio parahaemolyticus CFSAN007450	2	3	2	2	2	2	2	2	2	2	3	11	2
1943	Vibrio parahaemolyticus CFSAN007451	2	3	2	2	2	2	2	2	2	2	3	11	2
1944	Vibrio parahaemolyticus CFSAN007452	2	3	2	2	2	2	2	2	2	2	3	11	2
1945	Vibrio parahaemolyticus CFSAN007453	2	3	2	2	2	2	2	2	2	2	3	11	2
1946	Vibrio parahaemolyticus CFSAN007454	2	3	2	2	2	2	2	2	2	2	3	11	2
1947	Vibrio parahaemolyticus CFSAN007455	2	3	2	2	2	2	2	2	2	2	3	11	2
1949	Vibrio parahaemolyticus CFSAN007458	2	3	2	2	2	2	2	2	2	2	3	11	2
1950	Vibrio parahaemolyticus CFSAN007459	2	3	2	2	2	2	2	2	2	2	3	11	2
1951	Vibrio parahaemolyticus CFSAN007460	2	3	2	2	2	2	2	2	2	2	3	11	2
1952	Vibrio parahaemolyticus CFSAN007461	2	3	2	2	2	2	2	2	2	2	3	11	2
1953	Vibrio parahaemolyticus CFSAN012491	2	3	2	2	2	2	2	2	2	2	3	11	2
1954	Vibrio parahaemolyticus CFSAN012492	2	3	2	2	2	2	2	2	2	2	3	11	2
1955	Vibrio parahaemolyticus CFSAN012493	2	3	2	2	2	2	2	2	2	2	3	11	2
1958	Vibrio parahaemolyticus CFSAN018754	2	3	2	2	2	2	2	2	2	2	3	11	2
1959	Vibrio parahaemolyticus CFSAN018755	2	3	2	2	2	2	2	2	2	2	3	11	2
1960	Vibrio parahaemolyticus CFSAN018757	2	3	2	2	2	2	2	2	2	2	3	11	2
1963	Vibrio parahaemolyticus CFSAN018768	2	3	2	2	2	2	2	2	2	2	3	11	2
1964	Vibrio parahaemolyticus CFSAN018769	2	3	2	2	2	2	2	2	2	2	3	11	2
1965	Vibrio parahaemolyticus CFSAN018770	2	3	2	2	2	2	2	2	2	2	3	11	2
1966	Vibrio parahaemolyticus CFSAN018771	2	3	2	2	2	2	2	2	2	2	3	11	2
1967	Vibrio parahaemolyticus CFSAN018772	2	3	2	2	2	2	2	2	2	2	3	11	2
1968	Vibrio parahaemolyticus CFSAN018773	2	3	2	2	2	2	2	2	2	2	3	11	2
1969	Vibrio parahaemolyticus CFSAN018774	2	3	2	2	2	2	2	2	2	2	3	11	2
1970	Vibrio parahaemolyticus CFSAN018775	2	3	2	2	2	2	2	2	2	2	3	11	2
1971	Vibrio parahaemolyticus CFSAN018777	2	3	2	2	2	2	2	2	2	2	3	11	2
1972	Vibrio parahaemolyticus CFSAN022330	2	3	2	2	2	2	2	2	2	2	3	11	2
1973	Vibrio parahaemolyticus CFSAN022331	2	3	2	2	2	2	2	2	2	2	3	11	2
1974	Vibrio parahaemolyticus CFSAN022332	2	3	2	2	2	2	2	2	2	2	3	11	2
1975	Vibrio parahaemolyticus CFSAN022334	2	3	2	2	2	2	2	2	2	2	3	11	2
1976	Vibrio parahaemolyticus CFSAN022335	2	3	2	2	2	2	2	2	2	2	3	11	2
1977	Vibrio parahaemolyticus CFSAN022336	2	3	2	2	2	2	2	2	2	2	3	11	2
1978	Vibrio parahaemolyticus CFSAN025052	2	3	2	2	2	2	2	2	2	2	3	11	2
1979	Vibrio parahaemolyticus CFSAN025053	2	3	2	2	2	2	2	2	2	2	3	11	2
1980	Vibrio parahaemolyticus CFSAN025054	2	3	2	2	2	2	2	2	2	2	3	11	2
1981	Vibrio parahaemolyticus CFSAN025055	2	3	2	2	2	2	2	2	2	2	3	11	2
1982	Vibrio parahaemolyticus CFSAN025056	2	3	2	2	2	2	2	2	2	2	3	11	2
1983	Vibrio parahaemolyticus CFSAN025057	2	3	2	2	2	2	2	2	2	2	3	11	2
1984	Vibrio parahaemolyticus CFSAN025058	2	3	2	2	2	2	2	2	2	2	3	11	2
1985	Vibrio parahaemolyticus CFSAN025059	2	3	2	2	2	2	2	2	2	2	3	11	2
1986	Vibrio parahaemolyticus CFSAN025060	2	3	2	2	2	2	2	2	2	2	3	11	2
1987	Vibrio parahaemolyticus CFSAN025061	2	3	2	2	2	2	2	2	2	2	3	11	2
1988	Vibrio parahaemolyticus CFSAN025062	2	3	2	2	2	2	2	2	2	2	3	11	2
1989	Vibrio parahaemolyticus CFSAN025063	2	3	2	2	2	2	2	2	2	2	3	11	2
1990	Vibrio parahaemolyticus CFSAN025064	2	3	2	2	2	2	2	2	2	2	3	11	2
1991	Vibrio parahaemolyticus CFSAN025065	2	3	2	2	2	2	2	2	2	2	3	11	2
1992	Vibrio parahaemolyticus CFSAN025066	2	3	2	2	2	2	2	2	2	2	3	11	2
1993	Vibrio parahaemolyticus CFSAN025067	2	3	2	2	2	2	2	2	2	2	3	11	2
1994	Vibrio parahaemolyticus CFSAN025068	2	3	2	2	2	2	2	2	2	2	3	11	2
1995	Vibrio parahaemolyticus CFSAN026729	2	3	2	2	2	2	2	2	2	2	3	11	2
1996	Vibrio parahaemolyticus CFSAN026730	2	3	2	2	2	2	2	2	2	2	3	11	2
1997	Vibrio parahaemolyticus CFSAN029653	2	3	2	2	2	2	2	2	2	2	3	11	2
1998	Vibrio parahaemolyticus CFSAN029654	2	3	2	2	2	2	2	2	2	2	3	11	2
1999	Vibrio parahaemolyticus CFSAN029656	2	3	2	2	2	2	2	2	2	2	3	11	2
2000	Vibrio parahaemolyticus CICESE-170	2	3	2	2	2	2	2	2	2	2	3	11	2
2001	Vibrio parahaemolyticus CTVP43C	2	3	2	2	2	2	2	2	2	2	3	11	2
2165	Vibrio parahaemolyticus EKP-026	2	3	2	2	2	2	2	2	2	2	3	11	2
2167	Vibrio parahaemolyticus EN2910	2	3	2	2	2	2	2	2	2	2	3	11	2
2168	Vibrio parahaemolyticus EN9701173	2	3	2	2	2	2	2	2	2	2	3	11	2
2169	Vibrio parahaemolyticus EN9901310	2	3	2	2	2	2	2	2	2	2	3	11	2
2002	Vibrio parahaemolyticus F4395	2	3	2	2	2	2	2	2	2	2	3	11	2
2003	Vibrio parahaemolyticus F63267	2	3	2	2	2	2	2	2	2	2	3	11	2
2004	Vibrio parahaemolyticus FDAARGOS_191	2	3	2	2	2	2	2	2	2	2	3	11	2
2005	Vibrio parahaemolyticus FDAARGOS_52	2	3	2	2	2	2	2	2	2	2	3	11	2
2006	Vibrio parahaemolyticus FDAARGOS_53	2	3	2	2	2	2	2	2	2	2	3	11	2
2008	Vibrio parahaemolyticus FIM-S1708+	2	3	2	2	2	2	2	2	2	2	3	11	2
2009	Vibrio parahaemolyticus FORC_004	2	3	2	2	2	2	2	2	2	2	3	11	2
2010	Vibrio parahaemolyticus FORC_008	2	3	2	2	2	2	2	2	2	2	3	11	2
2011	Vibrio parahaemolyticus FORC_018	2	3	2	2	2	2	2	2	2	2	3	11	2
2013	Vibrio parahaemolyticus G4186	2	3	2	2	2	2	2	2	2	2	3	11	2
2014	Vibrio parahaemolyticus GCSL_R108	2	3	2	2	2	2	2	2	2	2	3	11	2
2015	Vibrio parahaemolyticus GCSL_R109	2	3	2	2	2	2	2	2	2	2	3	11	2
2016	Vibrio parahaemolyticus GCSL_R110	2	3	2	2	2	2	2	2	2	2	3	11	2
2017	Vibrio parahaemolyticus GCSL_R12	2	3	2	2	2	2	2	2	2	2	3	11	2
2018	Vibrio parahaemolyticus GCSL_R126	2	3	2	2	2	2	2	2	2	2	3	11	2
2021	Vibrio parahaemolyticus GCSL_R131	2	3	2	2	2	2	2	2	2	2	3	11	2
2022	Vibrio parahaemolyticus GCSL_R135	2	3	2	2	2	2	2	2	2	2	3	11	2
2023	Vibrio parahaemolyticus GCSL_R16	2	3	2	2	2	2	2	2	2	2	3	11	2
2024	Vibrio parahaemolyticus GCSL_R17	2	3	2	2	2	2	2	2	2	2	3	11	2
2025	Vibrio parahaemolyticus GCSL_R26	2	3	2	2	2	2	2	2	2	2	3	11	2
2026	Vibrio parahaemolyticus GCSL_R33	2	3	2	2	2	2	2	2	2	2	3	11	2
2027	Vibrio parahaemolyticus GCSL_R47	2	3	2	2	2	2	2	2	2	2	3	11	2
2028	Vibrio parahaemolyticus GCSL_R51	2	3	2	2	2	2	2	2	2	2	3	11	2
2029	Vibrio parahaemolyticus GCSL_R52	2	3	2	2	2	2	2	2	2	2	3	11	2
2030	Vibrio parahaemolyticus GCSL_R53	2	3	2	2	2	2	2	2	2	2	3	11	2
2031	Vibrio parahaemolyticus GCSL_R54	2	3	2	2	2	2	2	2	2	2	3	11	2
2032	Vibrio parahaemolyticus GCSL_R55	2	3	2	2	2	2	2	2	2	2	3	11	2
2033	Vibrio parahaemolyticus GCSL_R56	2	3	2	2	2	2	2	2	2	2	3	11	2
2036	Vibrio parahaemolyticus GCSL_R7	2	3	2	2	2	2	2	2	2	2	3	11	2
2037	Vibrio parahaemolyticus GCSL_R74	2	3	2	2	2	2	2	2	2	2	3	11	2
2038	Vibrio parahaemolyticus GCSL_R75	2	3	2	2	2	2	2	2	2	2	3	11	2
2039	Vibrio parahaemolyticus GCSL_R76	2	3	2	2	2	2	2	2	2	2	3	11	2
2040	Vibrio parahaemolyticus GCSL_R77	2	3	2	2	2	2	2	2	2	2	3	11	2
2042	Vibrio parahaemolyticus GCSL_R87	2	3	2	2	2	2	2	2	2	2	3	11	2
2043	Vibrio parahaemolyticus GCSL_R88	2	3	2	2	2	2	2	2	2	2	3	11	2
2044	Vibrio parahaemolyticus GCSL_R95	2	3	2	2	2	2	2	2	2	2	3	11	2
2045	Vibrio parahaemolyticus GCSL_R98	2	3	2	2	2	2	2	2	2	2	3	11	2
2046	Vibrio parahaemolyticus GCSL_R99	2	3	2	2	2	2	2	2	2	2	3	11	2
2047	Vibrio parahaemolyticus GIMxtf283-2012.12	2	3	2	2	2	2	2	2	2	2	3	11	2
2048	Vibrio parahaemolyticus GIMxtf381-2013.06	2	3	2	2	2	2	2	2	2	2	3	11	2
2052	Vibrio parahaemolyticus GIMxtfL65-2011.05	2	3	2	2	2	2	2	2	2	2	3	11	2
2053	Vibrio parahaemolyticus Gxw_7004	2	3	2	2	2	2	2	2	2	2	3	11	2
2054	Vibrio parahaemolyticus Gxw_9143	2	3	2	2	2	2	2	2	2	2	3	11	2
2055	Vibrio parahaemolyticus H11523	2	3	2	2	2	2	2	2	2	2	3	11	2
2056	Vibrio parahaemolyticus H18983	2	3	2	2	2	2	2	2	2	2	3	11	2
2057	Vibrio parahaemolyticus H64024	2	3	2	2	2	2	2	2	2	2	3	11	2
2058	Vibrio parahaemolyticus HS-06-05_1	2	3	2	2	2	2	2	2	2	2	3	11	2
2059	Vibrio parahaemolyticus HS-13-1	2	3	2	2	2	2	2	2	2	2	3	11	2
2060	Vibrio parahaemolyticus HS-13-1_1	2	3	2	2	2	2	2	2	2	2	3	11	2
2170	Vibrio parahaemolyticus IDH02189	2	3	2	2	2	2	2	2	2	2	3	11	2
2061	Vibrio parahaemolyticus ISF-01-07	2	3	2	2	2	2	2	2	2	2	3	11	2
2172	Vibrio parahaemolyticus K5030	2	3	2	2	2	2	2	2	2	2	3	11	2
2066	Vibrio parahaemolyticus Klin	2	3	2	2	2	2	2	2	2	2	3	11	2
2065	Vibrio parahaemolyticus KS17.S5-1	2	3	2	2	2	2	2	2	2	2	3	11	2
2067	Vibrio parahaemolyticus L70	2	3	2	2	2	2	2	2	2	2	3	11	2
2069	Vibrio parahaemolyticus M59787	2	3	2	2	2	2	2	2	2	2	3	11	2
2070	Vibrio parahaemolyticus MAVP-108	2	3	2	2	2	2	2	2	2	2	3	11	2
2071	Vibrio parahaemolyticus MAVP-14	2	3	2	2	2	2	2	2	2	2	3	11	2
2072	Vibrio parahaemolyticus MAVP-26	2	3	2	2	2	2	2	2	2	2	3	11	2
2073	Vibrio parahaemolyticus MAVP-36	2	3	2	2	2	2	2	2	2	2	3	11	2
2078	Vibrio parahaemolyticus MAVP398	2	3	2	2	2	2	2	2	2	2	3	11	2
2074	Vibrio parahaemolyticus MAVP-45	2	3	2	2	2	2	2	2	2	2	3	11	2
2075	Vibrio parahaemolyticus MAVP-50	2	3	2	2	2	2	2	2	2	2	3	11	2
2077	Vibrio parahaemolyticus MAVP-V	2	3	2	2	2	2	2	2	2	2	3	11	2
2079	Vibrio parahaemolyticus MEVP14	2	3	2	2	2	2	2	2	2	2	3	11	2
2080	Vibrio parahaemolyticus MVP1	2	3	2	2	2	2	2	2	2	2	3	11	2
2081	Vibrio parahaemolyticus MVP2	2	3	2	2	2	2	2	2	2	2	3	11	2
2082	Vibrio parahaemolyticus MVP6	2	3	2	2	2	2	2	2	2	2	3	11	2
2083	Vibrio parahaemolyticus NA1	2	3	2	2	2	2	2	2	2	2	3	11	2
2173	Vibrio parahaemolyticus NBRC 12711	2	3	2	2	2	2	2	2	2	2	3	11	2
2084	Vibrio parahaemolyticus NCKU_CV_CHN	2	3	2	2	2	2	2	2	2	2	3	11	2
2085	Vibrio parahaemolyticus NCKU_TN_S02	2	3	2	2	2	2	2	2	2	2	3	11	2
2086	Vibrio parahaemolyticus NCKU_TV_3HP	2	3	2	2	2	2	2	2	2	2	3	11	2
2087	Vibrio parahaemolyticus NCKU_TV_5HP	2	3	2	2	2	2	2	2	2	2	3	11	2
2088	Vibrio parahaemolyticus NCTC10884	2	3	2	2	2	2	2	2	2	2	3	11	2
2089	Vibrio parahaemolyticus NCTC10903	2	3	2	2	2	2	2	2	2	2	3	11	2
2090	Vibrio parahaemolyticus ND11	2	3	2	2	2	2	2	2	2	2	3	11	2
2091	Vibrio parahaemolyticus ND12	2	3	2	2	2	2	2	2	2	2	3	11	2
2092	Vibrio parahaemolyticus ND13	2	3	2	2	2	2	2	2	2	2	3	11	2
2093	Vibrio parahaemolyticus ND16	2	3	2	2	2	2	2	2	2	2	3	11	2
2094	Vibrio parahaemolyticus ND19	2	3	2	2	2	2	2	2	2	2	3	11	2
2095	Vibrio parahaemolyticus ND22	2	3	2	2	2	2	2	2	2	2	3	11	2
2096	Vibrio parahaemolyticus ND24	2	3	2	2	2	2	2	2	2	2	3	11	2
2174	Vibrio parahaemolyticus NIHCB0603	2	3	2	2	2	2	2	2	2	2	3	11	2
2175	Vibrio parahaemolyticus NIHCB0757	2	3	2	2	2	2	2	2	2	2	3	11	2
2176	Vibrio parahaemolyticus O1:K33 str. CDC_K4557	2	3	2	2	2	2	2	2	2	2	3	11	2
2177	Vibrio parahaemolyticus O4:K12 str. K1203	2	3	2	2	2	2	2	2	2	2	3	11	2
2178	Vibrio parahaemolyticus O4:K55 str. NY3547	2	3	2	2	2	2	2	2	2	2	3	11	2
2179	Vibrio parahaemolyticus Peru-288	2	3	2	2	2	2	2	2	2	2	3	11	2
2180	Vibrio parahaemolyticus Peru-466	2	3	2	2	2	2	2	2	2	2	3	11	2
2098	Vibrio parahaemolyticus PMA14.14	2	3	2	2	2	2	2	2	2	2	3	11	2
2100	Vibrio parahaemolyticus PMA3.15	2	3	2	2	2	2	2	2	2	2	3	11	2
2101	Vibrio parahaemolyticus PMA37.5	2	3	2	2	2	2	2	2	2	2	3	11	2
2102	Vibrio parahaemolyticus PMA54.13	2	3	2	2	2	2	2	2	2	2	3	11	2
2104	Vibrio parahaemolyticus PMC48	2	3	2	2	2	2	2	2	2	2	3	11	2
2105	Vibrio parahaemolyticus PMC53.7	2	3	2	2	2	2	2	2	2	2	3	11	2
2107	Vibrio parahaemolyticus PMC58.7	2	3	2	2	2	2	2	2	2	2	3	11	2
2108	Vibrio parahaemolyticus PSU5579	2	3	2	2	2	2	2	2	2	2	3	11	2
2181	Vibrio parahaemolyticus RIMD 2210633 O3:K6 substr. RIMD 2210633	2	3	2	2	2	2	2	2	2	2	3	11	2
2109	Vibrio parahaemolyticus RM-13-3	2	3	2	2	2	2	2	2	2	2	3	11	2
2111	Vibrio parahaemolyticus RM-17-6	2	3	2	2	2	2	2	2	2	2	3	11	2
2182	Vibrio parahaemolyticus S003	2	3	2	2	2	2	2	2	2	2	3	11	2
2184	Vibrio parahaemolyticus S005	2	3	2	2	2	2	2	2	2	2	3	11	2
2185	Vibrio parahaemolyticus S008	2	3	2	2	2	2	2	2	2	2	3	11	2
2188	Vibrio parahaemolyticus S012	2	3	2	2	2	2	2	2	2	2	3	11	2
2190	Vibrio parahaemolyticus S014	2	3	2	2	2	2	2	2	2	2	3	11	2
2191	Vibrio parahaemolyticus S015	2	3	2	2	2	2	2	2	2	2	3	11	2
2193	Vibrio parahaemolyticus S017	2	3	2	2	2	2	2	2	2	2	3	11	2
2195	Vibrio parahaemolyticus S019	2	3	2	2	2	2	2	2	2	2	3	11	2
2199	Vibrio parahaemolyticus S025	2	3	2	2	2	2	2	2	2	2	3	11	2
2203	Vibrio parahaemolyticus S030	2	3	2	2	2	2	2	2	2	2	3	11	2
2204	Vibrio parahaemolyticus S031	2	3	2	2	2	2	2	2	2	2	3	11	2
2206	Vibrio parahaemolyticus S033	2	3	2	2	2	2	2	2	2	2	3	11	2
2207	Vibrio parahaemolyticus S034	2	3	2	2	2	2	2	2	2	2	3	11	2
2208	Vibrio parahaemolyticus S035	2	3	2	2	2	2	2	2	2	2	3	11	2
2210	Vibrio parahaemolyticus S038	2	3	2	2	2	2	2	2	2	2	3	11	2
2212	Vibrio parahaemolyticus S044	2	3	2	2	2	2	2	2	2	2	3	11	2
2214	Vibrio parahaemolyticus S046	2	3	2	2	2	2	2	2	2	2	3	11	2
2215	Vibrio parahaemolyticus S048	2	3	2	2	2	2	2	2	2	2	3	11	2
2219	Vibrio parahaemolyticus S054	2	3	2	2	2	2	2	2	2	2	3	11	2
2221	Vibrio parahaemolyticus S056	2	3	2	2	2	2	2	2	2	2	3	11	2
2222	Vibrio parahaemolyticus S057	2	3	2	2	2	2	2	2	2	2	3	11	2
2223	Vibrio parahaemolyticus S058	2	3	2	2	2	2	2	2	2	2	3	11	2
2225	Vibrio parahaemolyticus S062	2	3	2	2	2	2	2	2	2	2	3	11	2
2226	Vibrio parahaemolyticus S063	2	3	2	2	2	2	2	2	2	2	3	11	2
2227	Vibrio parahaemolyticus S064	2	3	2	2	2	2	2	2	2	2	3	11	2
2228	Vibrio parahaemolyticus S065	2	3	2	2	2	2	2	2	2	2	3	11	2
2229	Vibrio parahaemolyticus S067	2	3	2	2	2	2	2	2	2	2	3	11	2
2231	Vibrio parahaemolyticus S069	2	3	2	2	2	2	2	2	2	2	3	11	2
2232	Vibrio parahaemolyticus S070	2	3	2	2	2	2	2	2	2	2	3	11	2
2233	Vibrio parahaemolyticus S071	2	3	2	2	2	2	2	2	2	2	3	11	2
2234	Vibrio parahaemolyticus S072	2	3	2	2	2	2	2	2	2	2	3	11	2
2236	Vibrio parahaemolyticus S074	2	3	2	2	2	2	2	2	2	2	3	11	2
2237	Vibrio parahaemolyticus S075	2	3	2	2	2	2	2	2	2	2	3	11	2
2238	Vibrio parahaemolyticus S076	2	3	2	2	2	2	2	2	2	2	3	11	2
2239	Vibrio parahaemolyticus S077	2	3	2	2	2	2	2	2	2	2	3	11	2
2240	Vibrio parahaemolyticus S078	2	3	2	2	2	2	2	2	2	2	3	11	2
2242	Vibrio parahaemolyticus S081	2	3	2	2	2	2	2	2	2	2	3	11	2
2243	Vibrio parahaemolyticus S082	2	3	2	2	2	2	2	2	2	2	3	11	2
2244	Vibrio parahaemolyticus S083	2	3	2	2	2	2	2	2	2	2	3	11	2
2246	Vibrio parahaemolyticus S087	2	3	2	2	2	2	2	2	2	2	3	11	2
2250	Vibrio parahaemolyticus S092	2	3	2	2	2	2	2	2	2	2	3	11	2
2252	Vibrio parahaemolyticus S094	2	3	2	2	2	2	2	2	2	2	3	11	2
2253	Vibrio parahaemolyticus S095	2	3	2	2	2	2	2	2	2	2	3	11	2
2256	Vibrio parahaemolyticus S100	2	3	2	2	2	2	2	2	2	2	3	11	2
2265	Vibrio parahaemolyticus S116	2	3	2	2	2	2	2	2	2	2	3	11	2
2266	Vibrio parahaemolyticus S117	2	3	2	2	2	2	2	2	2	2	3	11	2
2267	Vibrio parahaemolyticus S118	2	3	2	2	2	2	2	2	2	2	3	11	2
2269	Vibrio parahaemolyticus S121	2	3	2	2	2	2	2	2	2	2	3	11	2
2270	Vibrio parahaemolyticus S124	2	3	2	2	2	2	2	2	2	2	3	11	2
2271	Vibrio parahaemolyticus S125	2	3	2	2	2	2	2	2	2	2	3	11	2
2272	Vibrio parahaemolyticus S126	2	3	2	2	2	2	2	2	2	2	3	11	2
2274	Vibrio parahaemolyticus S130	2	3	2	2	2	2	2	2	2	2	3	11	2
2275	Vibrio parahaemolyticus S131	2	3	2	2	2	2	2	2	2	2	3	11	2
2277	Vibrio parahaemolyticus S133	2	3	2	2	2	2	2	2	2	2	3	11	2
2278	Vibrio parahaemolyticus S134	2	3	2	2	2	2	2	2	2	2	3	11	2
2279	Vibrio parahaemolyticus S135	2	3	2	2	2	2	2	2	2	2	3	11	2
2280	Vibrio parahaemolyticus S136	2	3	2	2	2	2	2	2	2	2	3	11	2
2282	Vibrio parahaemolyticus S138	2	3	2	2	2	2	2	2	2	2	3	11	2
2283	Vibrio parahaemolyticus S139	2	3	2	2	2	2	2	2	2	2	3	11	2
2284	Vibrio parahaemolyticus S145	2	3	2	2	2	2	2	2	2	2	3	11	2
2285	Vibrio parahaemolyticus S152	2	3	2	2	2	2	2	2	2	2	3	11	2
2291	Vibrio parahaemolyticus S164	2	3	2	2	2	2	2	2	2	2	3	11	2
2292	Vibrio parahaemolyticus S167	2	3	2	2	2	2	2	2	2	2	3	11	2
2112	Vibrio parahaemolyticus S195-7	2	3	2	2	2	2	2	2	2	2	3	11	2
2113	Vibrio parahaemolyticus S372-5	2	3	2	2	2	2	2	2	2	2	3	11	2
2114	Vibrio parahaemolyticus S383-6	2	3	2	2	2	2	2	2	2	2	3	11	2
2115	Vibrio parahaemolyticus S440-7	2	3	2	2	2	2	2	2	2	2	3	11	2
2116	Vibrio parahaemolyticus S448-16	2	3	2	2	2	2	2	2	2	2	3	11	2
2117	Vibrio parahaemolyticus S499-7	2	3	2	2	2	2	2	2	2	2	3	11	2
2293	Vibrio parahaemolyticus SBR10290	2	3	2	2	2	2	2	2	2	2	3	11	2
2294	Vibrio parahaemolyticus SNUVpS-1	2	3	2	2	2	2	2	2	2	2	3	11	2
2118	Vibrio parahaemolyticus ST17.P5-S1	2	3	2	2	2	2	2	2	2	2	3	11	2
2119	Vibrio parahaemolyticus T8994	2	3	2	2	2	2	2	2	2	2	3	11	2
2120	Vibrio parahaemolyticus T9109	2	3	2	2	2	2	2	2	2	2	3	11	2
2296	Vibrio parahaemolyticus TUMSAT_DE1_S1	2	3	2	2	2	2	2	2	2	2	3	11	2
2297	Vibrio parahaemolyticus TUMSAT_H10_S6	2	3	2	2	2	2	2	2	2	2	3	11	2
2298	Vibrio parahaemolyticus V14/01	2	3	2	2	2	2	2	2	2	2	3	11	2
2300	Vibrio parahaemolyticus VIP4-0395	2	3	2	2	2	2	2	2	2	2	3	11	2
2301	Vibrio parahaemolyticus VIP4-0407	2	3	2	2	2	2	2	2	2	2	3	11	2
2302	Vibrio parahaemolyticus VIP4-0430	2	3	2	2	2	2	2	2	2	2	3	11	2
2303	Vibrio parahaemolyticus VIP4-0434	2	3	2	2	2	2	2	2	2	2	3	11	2
2304	Vibrio parahaemolyticus VIP4-0439	2	3	2	2	2	2	2	2	2	2	3	11	2
2305	Vibrio parahaemolyticus VIP4-0444	2	3	2	2	2	2	2	2	2	2	3	11	2
2306	Vibrio parahaemolyticus VIP4-0447	2	3	2	2	2	2	2	2	2	2	3	11	2
2121	Vibrio parahaemolyticus VN-0028	2	3	2	2	2	2	2	2	2	2	3	11	2
2122	Vibrio parahaemolyticus VN-0029	2	3	2	2	2	2	2	2	2	2	3	11	2
2123	Vibrio parahaemolyticus VN-5003	2	3	2	2	2	2	2	2	2	2	3	11	2
2132	Vibrio parahaemolyticus Vp230	2	3	2	2	2	2	2	2	2	2	3	11	2
2134	Vibrio parahaemolyticus Vp336	2	3	2	2	2	2	2	2	2	2	3	11	2
2135	Vibrio parahaemolyticus Vp37	2	3	2	2	2	2	2	2	2	2	3	11	2
2307	Vibrio parahaemolyticus VP-48	2	3	2	2	2	2	2	2	2	2	3	11	2
2311	Vibrio parahaemolyticus VP551	2	3	2	2	2	2	2	2	2	2	3	11	2
2312	Vibrio parahaemolyticus VPCR-2009	2	3	2	2	2	2	2	2	2	2	3	11	2
2124	Vibrio parahaemolyticus VPF-1	2	3	2	2	2	2	2	2	2	2	3	11	2
2125	Vibrio parahaemolyticus VPF-2	2	3	2	2	2	2	2	2	2	2	3	11	2
2126	Vibrio parahaemolyticus VPF-3	2	3	2	2	2	2	2	2	2	2	3	11	2
2128	Vibrio parahaemolyticus VPF-5	2	3	2	2	2	2	2	2	2	2	3	11	2
2129	Vibrio parahaemolyticus VPF-6	2	3	2	2	2	2	2	2	2	2	3	11	2
2130	Vibrio parahaemolyticus VPF-7	2	3	2	2	2	2	2	2	2	2	3	11	2
2308	Vibrio parahaemolyticus VP-NY4	2	3	2	2	2	2	2	2	2	2	3	11	2
2137	Vibrio parahaemolyticus xtf19	2	3	2	2	2	2	2	2	2	2	3	11	2
2138	Vibrio parahaemolyticus xtf27	2	3	2	2	2	2	2	2	2	2	3	11	2
2324	Vibrio sp. B183	2	3	2	2	2	2	2	2	2	2	3	11	2
2325	Vibrio sp. Evh13 Vibrio sp. strain Evh13	2	3	2	2	2	2	2	2	2	2	3	11	2
2327	Vibrio sp. J2-31	2	3	2	2	2	2	2	2	2	2	3	11	2
2332	Vibrio splendidus 10N.261.46.E9	2	3	2	2	2	2	2	2	2	2	3	11	2
2334	Vibrio splendidus 10N.286.52.F10	2	3	2	2	2	2	2	2	2	2	3	11	2
2335	Vibrio splendidus 1S_146	2	3	2	2	2	2	2	2	2	2	3	11	2
2346	Vibrio tasmaniensis UCD-FRSSP16_25	2	3	2	2	2	2	2	2	2	2	3	11	2
2347	Vibrio tasmaniensis UCD-FRSSP16_35	2	3	2	2	2	2	2	2	2	2	3	11	2
2352	Vibrio vulnificus SC9794	2	3	2	2	2	2	2	2	2	2	3	11	2
2356	Vibrio vulnificus Vv002	2	3	2	2	2	2	2	2	2	2	3	11	2
2012	Vibrio parahaemolyticus FORC_022	2	3	2	2	2	2	2	2	2	2	4	11	2
2295	Vibrio parahaemolyticus TUMSAT_D06_S3	2	3	2	2	2	2	2	2	2	2	4	11	2
1440	Pseudovibrio sp. W64	2	3	2	2	2	2	2	2	2	3	2	11	2
1738	Vibrio nigripulchritudo Pon4	2	3	2	2	2	2	3	2	2	2	3	11	2
1730	Vibrio nigripulchritudo S2604	2	3	2	2	2	2	3	2	2	2	3	11	2
2241	Vibrio parahaemolyticus S079	2	3	2	2	2	2	3	2	2	2	3	11	2
1731	Vibrio nigripulchritudo AM115	2	3	2	2	2	2	3	2	3	2	3	11	2
1732	Vibrio nigripulchritudo BLFn1	2	3	2	2	2	2	3	2	3	2	3	11	2
1735	Vibrio nigripulchritudo MADA3020	2	3	2	2	2	2	3	2	3	2	3	11	2
1736	Vibrio nigripulchritudo MADA3021	2	3	2	2	2	2	3	2	3	2	3	11	2
1737	Vibrio nigripulchritudo MADA3029	2	3	2	2	2	2	3	2	3	2	3	11	2
1739	Vibrio nigripulchritudo SFn135	2	3	2	2	2	2	3	2	3	2	3	11	2
1740	Vibrio nigripulchritudo SFn27	2	3	2	2	2	2	3	2	3	2	3	11	2
1742	Vibrio nigripulchritudo SOn1	2	3	2	2	2	2	3	2	3	2	3	11	2
1743	Vibrio nigripulchritudo Wn13	2	3	2	2	2	2	3	2	3	2	3	11	2
1744	Vibrio ostreicida UCD-KL16	2	3	2	2	3	2	2	2	1	2	3	11	2
1587	Vibrio alginolyticus ANC4-19	2	3	2	3	2	2	1	2	2	2	3	11	2
1295	Moritella viscosa -	2	3	2	3	2	2	2	2	2	2	3	11	2
1296	Moritella viscosa 06/09/139	2	3	2	3	2	2	2	2	2	2	3	11	2
1298	Moritella viscosa K58	2	3	2	3	2	2	2	2	2	2	3	11	2
1299	Moritella viscosa LFI 5006	2	3	2	3	2	2	2	2	2	2	3	11	2
1300	Moritella viscosa MT 2528	2	3	2	3	2	2	2	2	2	2	3	11	2
1301	Moritella viscosa NVI 3632	2	3	2	3	2	2	2	2	2	2	3	11	2
1302	Moritella viscosa NVI 4917	2	3	2	3	2	2	2	2	2	2	3	11	2
1303	Moritella viscosa NVI 5450	2	3	2	3	2	2	2	2	2	2	3	11	2
1304	Moritella viscosa NVI 5482	2	3	2	3	2	2	2	2	2	2	3	11	2
1305	Moritella viscosa Vvi-11	2	3	2	3	2	2	2	2	2	2	3	11	2
1306	Moritella viscosa Vvi-7	2	3	2	3	2	2	2	2	2	2	3	11	2
1588	Vibrio alginolyticus QD-5	2	3	2	3	2	2	2	2	2	2	3	11	2
1589	Vibrio alginolyticus RM-12-1	2	3	2	3	2	2	2	2	2	2	3	11	2
1667	Vibrio diabolicus FDAARGOS_105	2	3	2	3	2	2	2	2	2	2	3	11	2
1669	Vibrio diabolicus V2	2	3	2	3	2	2	2	2	2	2	3	11	2
2329	Vibrio sp. OY15	2	3	2	3	2	2	2	2	2	2	3	11	2
2133	Vibrio parahaemolyticus Vp296	2	3	3	2	1	2	2	2	2	2	3	11	2
1662	Vibrio coralliilyticus NA0301	2	3	3	2	2	2	2	2	2	2	3	11	2
1714	Vibrio lentus 10N.261.52.C7	2	3	3	2	2	2	2	2	2	2	3	11	2
1869	Vibrio parahaemolyticus CDC_K4638	2	3	3	2	2	2	2	2	2	2	3	11	2
1961	Vibrio parahaemolyticus CFSAN018764	2	3	3	2	2	2	2	2	2	2	3	11	2
1962	Vibrio parahaemolyticus CFSAN018765	2	3	3	2	2	2	2	2	2	2	3	11	2
2007	Vibrio parahaemolyticus FIM-S1392-	2	3	3	2	2	2	2	2	2	2	3	11	2
2034	Vibrio parahaemolyticus GCSL_R57	2	3	3	2	2	2	2	2	2	2	3	11	2
2076	Vibrio parahaemolyticus MAVP-G	2	3	3	2	2	2	2	2	2	2	3	11	2
2131	Vibrio parahaemolyticus Vp133	2	3	3	2	2	2	2	2	2	2	3	11	2
2068	Vibrio parahaemolyticus M1-1	2	4	2	2	2	2	2	2	2	2	3	11	2
1670	Vibrio diabolicus E0666	2	4	2	3	2	2	2	2	2	2	3	11	2
755	Enterobacter cloacae 6kgm	3	1	11	3	3	3	3	3	3	3	4	11	2
734	Duganella sp. BJB475	3	3	4	2	3	3	3	3	3	3	3	11	2
1676	Vibrio harveyi ATCC 35804	3	4	4	3	3	3	2	2	2	3	2	11	2
835	Franconibacter helveticus 413_SENT	3	4	5	4	3	3	4	5	3	3	3	11	2
1751	Vibrio owensii V180403	3	5	4	3	3	3	3	3	3	3	4	11	2
6	Acinetobacter baumannii 2011GDAB2	1	1	1	1	1	1	1	1	1	1	1	11	3
94	Acinetobacter baumannii 299505	1	1	1	1	1	1	1	1	1	1	1	11	3
16	Acinetobacter baumannii 4300STDY7045824	1	1	1	1	1	1	1	1	1	1	1	11	3
23	Acinetobacter baumannii 4390	1	1	1	1	1	1	1	1	1	1	1	11	3
24	Acinetobacter baumannii 554S	1	1	1	1	1	1	1	1	1	1	1	11	3
101	Acinetobacter baumannii AB_2008-15-69	1	1	1	1	1	1	1	1	1	1	1	11	3
26	Acinetobacter baumannii AB042	1	1	1	1	1	1	1	1	1	1	1	11	3
43	Acinetobacter baumannii Ab59	1	1	1	1	1	1	1	1	1	1	1	11	3
102	Acinetobacter baumannii ANC 4097	1	1	1	1	1	1	1	1	1	1	1	11	3
35	Acinetobacter baumannii ARLG1317	1	1	1	1	1	1	1	1	1	1	1	11	3
39	Acinetobacter baumannii ATCC 17978	1	1	1	1	1	1	1	1	1	1	1	11	3
40	Acinetobacter baumannii ATCC 17978-mff	1	1	1	1	1	1	1	1	1	1	1	11	3
103	Acinetobacter baumannii CI79	1	1	1	1	1	1	1	1	1	1	1	11	3
105	Acinetobacter baumannii EGD-HP18	1	1	1	1	1	1	1	1	1	1	1	11	3
113	Acinetobacter baumannii OIFC143	1	1	1	1	1	1	1	1	1	1	1	11	3
67	Acinetobacter baumannii PR310	1	1	1	1	1	1	1	1	1	1	1	11	3
70	Acinetobacter baumannii PR336	1	1	1	1	1	1	1	1	1	1	1	11	3
115	Acinetobacter baumannii R1B	1	1	1	1	1	1	1	1	1	1	1	11	3
82	Acinetobacter baumannii XH191	1	1	1	1	1	1	1	1	1	1	1	11	3
214	Acinetobacter seifertii V1371	1	1	1	1	1	1	1	1	1	1	1	11	3
337	Azoarcus sp. CIB	1	1	1	1	1	1	1	1	1	1	1	11	3
837	Gallibacterium anatis 21T2	1	1	1	1	1	1	1	1	1	1	1	11	3
1482	Ralstonia solanacearum P816	1	1	1	1	1	1	1	1	1	1	1	11	3
1536	Rubrivivax benzoatilyticus JA2 = ATCC BAA-35	1	1	1	1	1	1	1	1	1	1	1	11	3
1609	Vibrio cholerae 195V0316	1	1	1	1	1	1	1	1	1	1	1	11	3
1616	Vibrio cholerae BD24	1	1	1	1	1	1	1	1	1	1	1	11	3
291	Aeromonas hydrophila ZYAH75	1	1	1	1	1	1	1	1	1	1	2	11	3
1548	Shewanella algae MN-01	1	1	1	1	1	1	1	1	1	1	2	11	3
1610	Vibrio cholerae 254-93	1	1	1	1	1	1	1	1	1	1	2	11	3
1639	Vibrio cholerae OYP8F12	1	1	1	1	1	1	1	1	1	1	2	11	3
1641	Vibrio cholerae YB1G06	1	1	1	1	1	1	1	1	1	1	2	11	3
1650	Vibrio cholerae YB6A06	1	1	1	1	1	1	1	1	1	1	2	11	3
280	Aeromonas hydrophila Ah-HSP	1	1	1	1	1	1	1	1	1	1	3	11	3
312	Alcanivorax sp. PN-3	1	1	1	1	1	1	2	1	1	1	1	11	3
694	Cupriavidus alkaliphilus ASC-732	1	1	1	1	1	1	2	1	1	1	1	11	3
695	Cupriavidus alkaliphilus CAG-122	1	1	1	1	1	1	2	1	1	1	1	11	3
718	Cupriavidus taiwanensis Cupriavidus taiwanensis STM 8564	1	1	1	1	1	1	2	1	1	1	1	11	3
841	Halomonas huangheensis BJGMM-B45	1	1	1	1	1	1	2	1	1	1	1	11	3
842	Halomonas huangheensis BJGMM-B45	1	1	1	1	1	1	2	1	1	1	1	11	3
1267	Lysobacter daejeonensis GH1-9	1	1	1	1	1	1	2	1	1	1	1	11	3
1543	Salinivibrio sp. HTSP	1	1	1	1	1	1	2	1	1	1	2	11	3
391	Burkholderia multivorans Bmul_CF170.10g	1	1	1	1	1	2	2	1	2	1	1	11	3
392	Burkholderia multivorans Bmul_CF170.10h	1	1	1	1	1	2	2	1	2	1	1	11	3
393	Burkholderia multivorans Bmul_CF170.10i	1	1	1	1	1	2	2	1	2	1	1	11	3
394	Burkholderia multivorans Bmul_CF170.10j	1	1	1	1	1	2	2	1	2	1	1	11	3
2368	Xanthomonas fragariae CFBP 1558	1	1	1	2	1	1	1	1	1	1	1	11	3
2369	Xanthomonas fragariae CFBP 2510	1	1	1	2	1	1	1	1	1	1	1	11	3
2385	Xanthomonas fragariae ICMP 20574	1	1	1	2	1	1	1	1	1	1	1	11	3
2395	Xanthomonas fragariae ICMP 6648	1	1	1	2	1	1	1	1	1	1	1	11	3
2401	Xanthomonas fragariae NCPPB 1822	1	1	1	2	1	1	1	1	1	1	1	11	3
258	Aeromonas bestiarum CBA100	1	1	2	1	1	1	1	1	1	1	2	11	3
259	Aeromonas bestiarum CECT 4227	1	1	2	1	1	1	1	1	1	1	2	11	3
262	Aeromonas dhakensis 17FW001	1	1	2	1	1	1	1	1	1	1	2	11	3
266	Aeromonas dhakensis AAK1	1	1	2	1	1	1	1	1	1	1	2	11	3
265	Aeromonas dhakensis KN-Mc-6U21	1	1	2	1	1	1	1	1	1	1	2	11	3
270	Aeromonas hydrophila 48_AHYD	1	1	2	1	1	1	1	1	1	1	2	11	3
294	Aeromonas hydrophila 4AK4	1	1	2	1	1	1	1	1	1	1	2	11	3
278	Aeromonas hydrophila ATCC 7966	1	1	2	1	1	1	1	1	1	1	2	11	3
286	Aeromonas hydrophila NCTC8049	1	1	2	1	1	1	1	1	1	1	2	11	3
299	Aeromonas hydrophila subsp. hydrophila ATCC 7966	1	1	2	1	1	1	1	1	1	1	2	11	3
298	Aeromonas hydrophila subsp. hydrophila WCHAH045096	1	1	2	1	1	1	1	1	1	1	2	11	3
290	Aeromonas hydrophila ZYAH72	1	1	2	1	1	1	1	1	1	1	2	11	3
1549	Shewanella algae SYT4	1	1	2	1	1	1	1	1	1	1	2	11	3
1611	Vibrio cholerae 3523-03	1	1	2	1	1	1	1	1	1	1	2	11	3
1613	Vibrio cholerae 571-88	1	1	2	1	1	1	1	1	1	1	2	11	3
1615	Vibrio cholerae BD18	1	1	2	1	1	1	1	1	1	1	2	11	3
1622	Vibrio cholerae OYP2E01	1	1	2	1	1	1	1	1	1	1	2	11	3
1630	Vibrio cholerae OYP5H09	1	1	2	1	1	1	1	1	1	1	2	11	3
277	Aeromonas hydrophila AH10	1	1	2	1	1	1	1	1	1	1	3	11	3
296	Aeromonas hydrophila J-1	1	1	2	1	1	1	1	1	1	1	3	11	3
285	Aeromonas hydrophila MX16A	1	1	2	1	1	1	1	1	1	1	3	11	3
289	Aeromonas hydrophila TPS-30	1	1	2	1	1	1	1	1	1	1	3	11	3
260	Aeromonas bivalvium CECT 7113	1	1	2	1	1	1	2	1	1	1	2	11	3
275	Aeromonas hydrophila AFG_SD03_1510_Ahy_093	1	1	2	1	1	1	2	1	1	1	2	11	3
276	Aeromonas hydrophila AH1	1	1	2	1	2	1	1	1	1	1	3	11	3
1636	Vibrio cholerae OYP7B05	1	1	3	1	1	1	1	1	1	1	1	11	3
273	Aeromonas hydrophila 53_AHYD	1	1	3	1	1	1	1	1	1	1	2	11	3
274	Aeromonas hydrophila 56_AHYD	1	1	3	1	1	1	1	1	1	1	2	11	3
288	Aeromonas hydrophila TN-97-08	1	1	3	1	1	1	1	1	1	1	2	11	3
774	Enterovibrio norvegicus 10N.286.48.F3	1	1	3	1	1	1	1	1	1	1	2	11	3
342	Brenneria goodwinii FRB171	1	1	3	1	1	1	2	1	1	1	1	11	3
692	Collimonas fungivorans ES_Al-A1	1	1	3	1	1	2	2	1	1	1	1	11	3
1556	Shimwellia blattae DSM 4481 = NBRC 105725	1	1	4	1	1	1	1	1	1	1	2	11	3
1557	Shimwellia blattae DSM 4481 = NBRC 105725	1	1	4	1	1	1	1	1	1	1	2	11	3
1158	Klebsiella pneumoniae VRCO0300	1	1	4	3	2	2	2	1	2	2	3	11	3
1067	Klebsiella pneumoniae EuSCAPE_UK086	1	1	6	4	3	3	3	2	3	3	2	11	3
1136	Klebsiella pneumoniae PO380	1	1	6	4	3	3	3	2	3	3	2	11	3
1210	Klebsiella pneumoniae UCI 25	1	1	6	4	3	3	3	2	3	3	2	11	3
1339	Pectobacterium carotovorum subsp. brasiliense CFIA1033	1	1	8	1	1	1	1	1	1	1	2	11	3
1353	Pectobacterium carotovorum subsp. carotovorum ICMP 5702	1	1	9	1	1	1	1	1	1	1	2	11	3
1207	Klebsiella pneumoniae MGH 19	1	2	2	4	3	3	3	2	3	3	2	11	3
984	Klebsiella pneumoniae EuSCAPE_IL028	1	2	3	4	3	3	3	1	3	2	2	11	3
1029	Klebsiella pneumoniae EuSCAPE_PT006	1	2	3	4	3	3	3	2	3	2	2	11	3
1040	Klebsiella pneumoniae EuSCAPE_PT045	1	2	3	4	3	3	3	2	3	2	2	11	3
1046	Klebsiella pneumoniae EuSCAPE_PT066	1	2	3	4	3	3	3	2	3	2	2	11	3
1049	Klebsiella pneumoniae EuSCAPE_PT100	1	2	3	4	3	3	3	2	3	2	2	11	3
1092	Klebsiella pneumoniae KCRI-293	1	2	3	4	3	3	3	2	3	2	2	11	3
1095	Klebsiella pneumoniae KCRI-585	1	2	3	4	3	3	3	2	3	2	2	11	3
978	Klebsiella pneumoniae EuSCAPE_HR077	1	2	3	4	3	3	3	2	3	3	2	11	3
1085	Klebsiella pneumoniae ID_12	1	2	3	4	3	3	3	2	3	3	2	11	3
1189	Klebsiella pneumoniae W2-11-ERG2	1	2	3	4	3	3	3	2	3	3	2	11	3
1251	Klebsiella quasivariicola EuSCAPE_EE019	1	2	3	4	3	3	3	2	3	3	2	11	3
1248	Klebsiella pneumoniae subsp. pneumoniae SCKP020078	1	2	3	4	3	3	3	2	4	3	2	11	3
890	Klebsiella pneumoniae 4300STDY6636990	1	2	4	3	3	3	3	2	3	3	2	11	3
913	Klebsiella pneumoniae COL-Kpn107	1	2	4	3	3	3	3	2	3	3	2	11	3
879	Klebsiella pneumoniae 4300STDY6470416	1	2	4	4	3	3	3	2	3	3	2	11	3
888	Klebsiella pneumoniae 4300STDY6636973	1	2	4	4	3	3	3	2	3	3	2	11	3
915	Klebsiella pneumoniae COL-Kpn5	1	2	4	4	3	3	3	2	3	3	2	11	3
1091	Klebsiella pneumoniae K36	1	2	4	4	3	3	3	2	3	3	2	11	3
1208	Klebsiella pneumoniae MGH 39	1	2	4	4	3	3	3	2	3	3	2	11	3
1122	Klebsiella pneumoniae MGH84	1	2	4	4	3	3	3	2	3	3	2	11	3
1212	Klebsiella pneumoniae subsp. pneumoniae 3189STDY5864739	1	2	4	4	3	3	3	2	3	3	2	11	3
1213	Klebsiella pneumoniae subsp. pneumoniae 3189STDY5864740	1	2	4	4	3	3	3	2	3	3	2	11	3
1214	Klebsiella pneumoniae subsp. pneumoniae 3189STDY5864749	1	2	4	4	3	3	3	2	3	3	2	11	3
1215	Klebsiella pneumoniae subsp. pneumoniae 3189STDY5864752	1	2	4	4	3	3	3	2	3	3	2	11	3
1250	Klebsiella pneumoniae subsp. pneumoniae MGH 78578 ATCC 700721; MGH 78578	1	2	4	4	3	3	3	2	3	3	2	11	3
1076	Klebsiella pneumoniae H151400611	1	2	4	5	4	4	4	2	4	4	2	11	3
899	Klebsiella pneumoniae AR_0126	1	2	5	4	2	2	3	2	3	3	2	11	3
909	Klebsiella pneumoniae CAV1016	1	2	5	4	2	2	3	2	3	3	2	11	3
871	Klebsiella pneumoniae -	1	2	5	4	3	3	3	2	3	3	2	11	3
872	Klebsiella pneumoniae -	1	2	5	4	3	3	3	2	3	3	2	11	3
876	Klebsiella pneumoniae 2L7_Kp	1	2	5	4	3	3	3	2	3	3	2	11	3
891	Klebsiella pneumoniae 4300STDY7045916	1	2	5	4	3	3	3	2	3	3	2	11	3
892	Klebsiella pneumoniae 50700924	1	2	5	4	3	3	3	2	3	3	2	11	3
903	Klebsiella pneumoniae AUH-KIMP447	1	2	5	4	3	3	3	2	3	3	2	11	3
953	Klebsiella pneumoniae EuSCAPE_ES207	1	2	5	4	3	3	3	2	3	3	2	11	3
977	Klebsiella pneumoniae EuSCAPE_HR058	1	2	5	4	3	3	3	2	3	3	2	11	3
1055	Klebsiella pneumoniae EuSCAPE_TR037	1	2	5	4	3	3	3	2	3	3	2	11	3
1081	Klebsiella pneumoniae HB_1051	1	2	5	4	3	3	3	2	3	3	2	11	3
1198	Klebsiella pneumoniae k1989	1	2	5	4	3	3	3	2	3	3	2	11	3
1216	Klebsiella pneumoniae subsp. pneumoniae 3189STDY5864864	1	2	5	4	3	3	3	2	3	3	2	11	3
1164	Klebsiella pneumoniae VRCO0410	1	2	5	4	3	3	3	2	3	3	2	11	3
1165	Klebsiella pneumoniae VRCO0411	1	2	5	4	3	3	3	2	3	3	2	11	3
1254	Klebsiella quasivariicola KPN1705	1	2	5	4	3	3	3	2	3	3	2	11	3
881	Klebsiella pneumoniae 4300STDY6470472	1	2	6	4	3	3	3	2	3	3	2	11	3
900	Klebsiella pneumoniae AUH-KIMP159	1	2	6	4	3	3	3	2	3	3	2	11	3
982	Klebsiella pneumoniae EuSCAPE_IL025	1	2	6	4	3	3	3	2	3	3	2	11	3
1126	Klebsiella pneumoniae MRY10-848	1	2	6	4	3	3	3	2	3	3	2	11	3
1244	Klebsiella pneumoniae subsp. pneumoniae KPH+04	1	2	6	4	3	3	3	2	3	3	2	11	3
1150	Klebsiella pneumoniae TUM13502	1	2	6	4	3	3	3	2	3	3	2	11	3
114	Acinetobacter baumannii P630	2	1	1	1	1	1	1	1	1	1	1	11	3
305	Aeromonas sp. HMWF017	2	1	2	1	1	1	1	1	1	1	2	11	3
1154	Klebsiella pneumoniae VRCO0296	2	1	4	3	2	2	2	1	2	2	3	11	3
1155	Klebsiella pneumoniae VRCO0297	2	1	4	3	2	2	2	1	2	2	3	11	3
1156	Klebsiella pneumoniae VRCO0298	2	1	4	3	2	2	2	1	2	2	3	11	3
1157	Klebsiella pneumoniae VRCO0299	2	1	4	3	2	2	2	1	2	2	3	11	3
2674	Xanthomonas translucens P3	2	2	2	1	2	2	4	2	2	2	2	11	3
2681	Xanthomonas translucens pv. undulosa NARK-1	2	2	2	1	2	2	4	2	2	2	2	11	3
2647	Xanthomonas oryzae pv. oryzae YN18	2	2	2	2	1	2	3	2	2	2	2	11	3
315	Aliivibrio fischeri 5F97	2	2	2	2	2	2	2	2	2	2	2	11	3
320	Aliivibrio fischeri ZF47	2	2	2	2	2	2	2	2	2	2	2	11	3
760	Enterobacter cloacae e2350	2	2	2	2	2	2	2	2	2	2	3	11	3
765	Enterobacter ludwigii NCR3	2	2	2	2	2	2	2	2	2	2	3	11	3
2689	Yersinia mollaretii 92/84	2	2	2	2	2	2	2	2	2	2	3	11	3
817	Escherichia coli ICBEcBL-II-13	2	2	2	2	2	2	2	3	2	2	3	11	3
2670	Xanthomonas oryzae pv. oryzicola MAI10	2	2	2	2	2	2	4	2	1	2	2	11	3
435	Burkholderia multivorans Bmul_CF170.4a	2	2	2	2	2	3	3	2	3	2	2	11	3
506	Burkholderia multivorans MSMB1641WGS	2	2	2	2	2	4	2	2	3	2	2	11	3
372	Burkholderia multivorans AU13919	2	2	2	2	2	4	3	2	3	2	2	11	3
373	Burkholderia multivorans AU14328	2	2	2	2	2	4	3	2	3	2	2	11	3
375	Burkholderia multivorans AU18096	2	2	2	2	2	4	3	2	7	2	2	11	3
1148	Klebsiella pneumoniae SU10	2	2	3	4	3	3	3	2	3	3	2	11	3
1255	Klebsiella sp. 10982	2	2	3	4	3	3	3	2	3	3	2	11	3
1153	Klebsiella pneumoniae VRCO0126	2	2	4	4	3	3	3	2	3	3	2	11	3
1258	Klebsiella sp. PO552	2	2	4	4	3	3	3	2	3	3	2	11	3
758	Enterobacter cloacae amazonensis	2	2	7	2	2	2	2	2	2	2	3	11	3
1433	Pseudovibrio sp. Ad13	2	3	2	2	2	2	2	2	2	2	2	11	3
1434	Pseudovibrio sp. Ad26	2	3	2	2	2	2	2	2	2	2	2	11	3
1441	Pseudovibrio sp. WM33	2	3	2	2	2	2	2	2	2	2	2	11	3
1602	Vibrio campbellii CAIM115	2	3	2	2	2	2	2	2	2	2	3	11	3
1764	Vibrio parahaemolyticus 06-043	2	3	2	2	2	2	2	2	2	2	3	11	3
1879	Vibrio parahaemolyticus CDC_K5126	2	3	2	2	2	2	2	2	2	2	3	11	3
2019	Vibrio parahaemolyticus GCSL_R13	2	3	2	2	2	2	2	2	2	2	3	11	3
2049	Vibrio parahaemolyticus GIMxtf40-2013.07	2	3	2	2	2	2	2	2	2	2	3	11	3
2050	Vibrio parahaemolyticus GIMxtf41-2013.07	2	3	2	2	2	2	2	2	2	2	3	11	3
2062	Vibrio parahaemolyticus ISF-29-3	2	3	2	2	2	2	2	2	2	2	3	11	3
2097	Vibrio parahaemolyticus PB1937	2	3	2	2	2	2	2	2	2	2	3	11	3
2110	Vibrio parahaemolyticus RM-14-5	2	3	2	2	2	2	2	2	2	2	3	11	3
2319	Vibrio sp. 10N.222.52.B12	2	3	2	2	2	2	2	2	2	2	3	11	3
1436	Pseudovibrio sp. Ad46	2	3	2	2	2	2	2	2	2	3	2	11	3
1668	Vibrio diabolicus FF273	2	3	2	3	2	2	2	2	2	2	3	11	3
2323	Vibrio sp. ArtGut-C1	2	3	2	3	2	2	2	2	2	2	3	11	3
1430	Pseudovibrio axinellae Ad2	2	3	3	2	2	2	2	2	2	2	1	11	3
1431	Pseudovibrio axinellae DSM 24994	2	3	3	2	2	2	2	2	2	2	1	11	3
2314	Vibrio penaeicida TUMSAT-NU1	2	3	3	2	2	2	3	2	2	2	3	11	3
1361	Photobacterium galatheae S2753	2	3	4	2	2	2	2	2	2	2	3	11	3
1287	Melittangium boletus DSM 14713	2	4	2	1	3	3	3	2	3	2	2	11	3
866	Ketobacter alkanivorans GI5	2	4	3	2	2	2	3	2	2	2	2	11	3
1606	Vibrio campbellii LA16-V1	2	4	4	3	3	3	3	3	3	3	3	11	3
1655	Vibrio coralliilyticus 58	3	3	3	3	3	3	3	3	2	3	5	11	3
2693	Yersinia mollaretii SCPM-O-B-7598	3	3	3	3	3	3	3	3	3	3	5	11	3
735	Duganella sp. BJB476	3	3	4	2	3	3	3	3	3	3	3	11	3
2201	Vibrio parahaemolyticus S027	3	4	3	3	3	3	3	3	3	3	3	11	3
1690	Vibrio harveyi NCTC12970	3	4	3	3	3	3	3	3	3	3	4	11	3
1757	Vibrio parahaemolyticus 04-2548_1	3	4	3	3	3	3	3	3	3	3	5	11	3
1758	Vibrio parahaemolyticus 04-2548_100	3	4	3	3	3	3	3	3	3	3	5	11	3
1825	Vibrio parahaemolyticus 160807	3	4	4	3	3	3	3	3	3	3	5	11	3
1595	Vibrio campbellii 151112C	3	5	2	3	3	3	3	3	2	3	4	11	3
1693	Vibrio harveyi 1DA3	3	5	3	3	2	3	2	3	3	3	3	11	3
1694	Vibrio harveyi CAIM 1792	3	5	3	3	3	2	2	3	3	3	4	11	3
1605	Vibrio campbellii E1	3	5	3	3	3	2	3	2	3	3	5	11	3
1708	Vibrio jasicida CAIM 1864 = LMG 25398	3	5	3	3	3	3	3	3	1	3	4	11	3
1593	Vibrio campbellii 051011G	3	5	3	3	3	3	3	3	3	3	4	11	3
1597	Vibrio campbellii 20130629003S01	3	5	3	3	3	3	3	3	3	3	4	11	3
1600	Vibrio campbellii BoB-53	3	5	3	3	3	3	3	3	3	3	4	11	3
1604	Vibrio campbellii CCS02	3	5	3	3	3	3	3	3	3	3	4	11	3
1607	Vibrio campbellii LMB29	3	5	3	3	3	3	3	3	3	3	4	11	3
1675	Vibrio harveyi 823TEZ1	3	5	3	3	3	3	3	3	3	3	4	11	3
1677	Vibrio harveyi ATCC 43516	3	5	3	3	3	3	3	3	3	3	4	11	3
1684	Vibrio harveyi FDAARGOS_109	3	5	3	3	3	3	3	3	3	3	4	11	3
1686	Vibrio harveyi HENC-01	3	5	3	3	3	3	3	3	3	3	4	11	3
1687	Vibrio harveyi Hep-2a-10	3	5	3	3	3	3	3	3	3	3	4	11	3
1688	Vibrio harveyi KC13.17.5	3	5	3	3	3	3	3	3	3	3	4	11	3
1689	Vibrio harveyi NCTC11318	3	5	3	3	3	3	3	3	3	3	4	11	3
1691	Vibrio harveyi QT520	3	5	3	3	3	3	3	3	3	3	4	11	3
1692	Vibrio harveyi VH2	3	5	3	3	3	3	3	3	3	3	4	11	3
1700	Vibrio hyugaensis 100512A	3	5	3	3	3	3	3	3	3	3	4	11	3
1746	Vibrio owensii 47666-1	3	5	3	3	3	3	3	3	3	3	4	11	3
1753	Vibrio owensii 47666-1	3	5	3	3	3	3	3	3	3	3	4	11	3
1754	Vibrio owensii ATCC 25919	3	5	3	3	3	3	3	3	3	3	4	11	3
1747	Vibrio owensii GRA50-12	3	5	3	3	3	3	3	3	3	3	4	11	3
1755	Vibrio owensii LMG 25430	3	5	3	3	3	3	3	3	3	3	4	11	3
1748	Vibrio owensii NCCB 76037	3	5	3	3	3	3	3	3	3	3	4	11	3
1752	Vibrio owensii XSBZ03	3	5	3	3	3	3	3	3	3	3	4	11	3
1956	Vibrio parahaemolyticus CFSAN018752	3	5	3	3	3	3	3	3	3	3	4	11	3
1957	Vibrio parahaemolyticus CFSAN018753	3	5	3	3	3	3	3	3	3	3	4	11	3
2200	Vibrio parahaemolyticus S026	3	5	3	3	3	3	3	3	3	3	4	11	3
2326	Vibrio sp. HENC-03	3	5	3	3	3	3	3	3	3	3	4	11	3
2330	Vibrio sp. VPAP30	3	5	3	3	3	3	3	3	3	3	4	11	3
2357	Vibrio vulnificus Vv003	3	5	3	3	3	3	3	3	3	3	4	11	3
1683	Vibrio harveyi FDAARGOS_106	3	5	4	3	3	3	3	3	3	3	4	11	3
2315	Vibrio proteolyticus NBRC 13287	3	5	4	3	3	3	3	3	3	3	4	11	3
1546	Serratia oryzae J11-6	4	4	4	3	4	4	3	4	3	3	3	11	3
545	Burkholderia stagnalis MSMB780WGS	5	5	5	5	5	7	5	5	5	4	5	11	3
87	Acinetobacter baumannii 107m	1	1	1	1	1	1	1	1	1	1	1	11	4
3	Acinetobacter baumannii 151/1C	1	1	1	1	1	1	1	1	1	1	1	11	4
4	Acinetobacter baumannii 161/07	1	1	1	1	1	1	1	1	1	1	1	11	4
5	Acinetobacter baumannii 192/2C	1	1	1	1	1	1	1	1	1	1	1	11	4
8	Acinetobacter baumannii 31D1	1	1	1	1	1	1	1	1	1	1	1	11	4
9	Acinetobacter baumannii 4300STDY7045700	1	1	1	1	1	1	1	1	1	1	1	11	4
10	Acinetobacter baumannii 4300STDY7045724	1	1	1	1	1	1	1	1	1	1	1	11	4
11	Acinetobacter baumannii 4300STDY7045766	1	1	1	1	1	1	1	1	1	1	1	11	4
13	Acinetobacter baumannii 4300STDY7045771	1	1	1	1	1	1	1	1	1	1	1	11	4
14	Acinetobacter baumannii 4300STDY7045786	1	1	1	1	1	1	1	1	1	1	1	11	4
15	Acinetobacter baumannii 4300STDY7045802	1	1	1	1	1	1	1	1	1	1	1	11	4
17	Acinetobacter baumannii 4300STDY7045840	1	1	1	1	1	1	1	1	1	1	1	11	4
18	Acinetobacter baumannii 4300STDY7045860	1	1	1	1	1	1	1	1	1	1	1	11	4
19	Acinetobacter baumannii 4300STDY7045865	1	1	1	1	1	1	1	1	1	1	1	11	4
20	Acinetobacter baumannii 4300STDY7045873	1	1	1	1	1	1	1	1	1	1	1	11	4
95	Acinetobacter baumannii 532279	1	1	1	1	1	1	1	1	1	1	1	11	4
25	Acinetobacter baumannii A457	1	1	1	1	1	1	1	1	1	1	1	11	4
42	Acinetobacter baumannii Ab242	1	1	1	1	1	1	1	1	1	1	1	11	4
27	Acinetobacter baumannii AB2828	1	1	1	1	1	1	1	1	1	1	1	11	4
29	Acinetobacter baumannii AB3638	1	1	1	1	1	1	1	1	1	1	1	11	4
30	Acinetobacter baumannii AB3806	1	1	1	1	1	1	1	1	1	1	1	11	4
38	Acinetobacter baumannii AR_0088	1	1	1	1	1	1	1	1	1	1	1	11	4
44	Acinetobacter baumannii BAuABod-3	1	1	1	1	1	1	1	1	1	1	1	11	4
104	Acinetobacter baumannii CI86	1	1	1	1	1	1	1	1	1	1	1	11	4
63	Acinetobacter baumannii NCTC13301	1	1	1	1	1	1	1	1	1	1	1	11	4
108	Acinetobacter baumannii NIPH 146	1	1	1	1	1	1	1	1	1	1	1	11	4
64	Acinetobacter baumannii NM3	1	1	1	1	1	1	1	1	1	1	1	11	4
72	Acinetobacter baumannii PR388	1	1	1	1	1	1	1	1	1	1	1	11	4
79	Acinetobacter baumannii XH182	1	1	1	1	1	1	1	1	1	1	1	11	4
80	Acinetobacter baumannii XH183	1	1	1	1	1	1	1	1	1	1	1	11	4
81	Acinetobacter baumannii XH184	1	1	1	1	1	1	1	1	1	1	1	11	4
84	Acinetobacter baumannii XH193	1	1	1	1	1	1	1	1	1	1	1	11	4
85	Acinetobacter baumannii XH198	1	1	1	1	1	1	1	1	1	1	1	11	4
211	Acinetobacter seifertii KCJK7915	1	1	1	1	1	1	1	1	1	1	1	11	4
338	Azoarcus toluclasticus ATCC 700605 MF63	1	1	1	1	1	1	1	1	1	1	1	11	4
339	Azoarcus tolulyticus ATCC 51758	1	1	1	1	1	1	1	1	1	1	1	11	4
731	Dechloromonas agitata is5	1	1	1	1	1	1	1	1	1	1	1	11	4
1317	Oblitimonas alkaliphila B4199	1	1	1	1	1	1	1	1	1	1	1	11	4
681	Caldimonas manganoxidans ATCC BAA-369	1	1	1	1	1	1	1	2	1	1	1	11	4
696	Cupriavidus gilardii JZ4	1	1	1	1	1	1	2	1	1	1	1	11	4
702	Cupriavidus taiwanensis Cupriavidus taiwanensis LMG 19426	1	1	1	1	1	1	2	1	1	1	1	11	4
704	Cupriavidus taiwanensis Cupriavidus taiwanensis STM 3511	1	1	1	1	1	1	2	1	1	1	1	11	4
716	Cupriavidus taiwanensis Cupriavidus taiwanensis STM 8560	1	1	1	1	1	1	2	1	1	1	1	11	4
717	Cupriavidus taiwanensis Cupriavidus taiwanensis STM 8561	1	1	1	1	1	1	2	1	1	1	1	11	4
724	Cupriavidus taiwanensis Cupriavidus taiwanensis TPUD 27.6	1	1	1	1	1	1	2	1	1	1	1	11	4
1266	Lysobacter concretionis Ko07 = DSM 16239	1	1	1	1	1	1	2	1	1	1	1	11	4
1462	Ralstonia pickettii 52	1	1	1	1	1	2	1	1	2	2	2	11	4
1530	Ralstonia sp. NT80	1	1	1	2	1	1	1	1	1	1	1	11	4
2372	Xanthomonas fragariae CFBP 4786	1	1	1	2	1	1	1	1	1	1	1	11	4
2381	Xanthomonas fragariae GBBC 2088	1	1	1	2	1	1	1	1	1	1	1	11	4
2383	Xanthomonas fragariae ICMP 20572	1	1	1	2	1	1	1	1	1	1	1	11	4
2386	Xanthomonas fragariae ICMP 20575	1	1	1	2	1	1	1	1	1	1	1	11	4
2393	Xanthomonas fragariae ICMP 661	1	1	1	2	1	1	1	1	1	1	1	11	4
2407	Xanthomonas fragariae LMG 25863	1	1	1	2	1	1	1	1	1	1	1	11	4
2375	Xanthomonas fragariae CFBP 6767	1	1	1	2	1	1	1	1	2	1	1	11	4
2390	Xanthomonas fragariae ICMP 6277	1	1	1	2	1	2	1	1	1	1	1	11	4
343	Brenneria goodwinii OBR1	1	1	2	1	1	1	1	1	1	1	1	11	4
1614	Vibrio cholerae 8-76	1	1	2	1	1	1	1	1	1	1	2	11	4
297	Aeromonas hydrophila NJ-35	1	1	2	1	1	1	1	1	1	1	3	11	4
772	Enterovibrio norvegicus 10N.286.46.C3	1	1	2	1	1	1	1	2	1	1	2	11	4
301	Aeromonas salmonicida O23A	1	1	2	1	1	1	2	1	1	1	2	11	4
2697	beta proteobacterium AAP99	1	1	2	2	1	1	2	1	1	1	1	11	4
558	Burkholderia territorii MSMB1918WGS	1	1	2	2	1	1	2	2	3	2	1	11	4
1410	Pseudomonas sp. B5(2017)	1	1	2	2	1	2	3	1	1	2	1	11	4
1052	Klebsiella pneumoniae EuSCAPE_RS110	1	1	2	4	3	3	3	2	3	3	2	11	4
263	Aeromonas dhakensis CECT 7289	1	1	3	1	1	1	1	1	1	1	2	11	4
267	Aeromonas enteropelogenes LK14	1	1	3	1	1	1	1	1	1	1	2	11	4
292	Aeromonas hydrophila 116	1	1	3	1	1	1	1	1	1	1	2	11	4
293	Aeromonas hydrophila 14	1	1	3	1	1	1	1	1	1	1	2	11	4
304	Aeromonas sp. CA23	1	1	3	1	1	1	1	1	1	1	2	11	4
283	Aeromonas hydrophila JBN2301	1	1	3	1	1	1	1	1	1	1	3	11	4
770	Enterovibrio norvegicus 10N.261.45.C6	1	1	3	1	1	1	1	2	1	1	2	11	4
341	Brenneria goodwinii FRB141	1	1	3	1	1	1	2	1	1	1	1	11	4
1395	Pseudomonas putida S16	1	1	3	1	1	2	3	1	1	1	1	11	4
1383	Pseudomonas monteilii SB3078	1	1	3	1	1	3	3	1	1	1	1	11	4
1384	Pseudomonas monteilii SB3101	1	1	3	1	1	3	3	1	1	1	1	11	4
685	Cedecea davisae NCTC13724	1	1	3	2	2	2	2	1	2	2	2	11	4
1386	Pseudomonas plecoglossicida TND35	1	1	4	1	1	1	3	1	1	1	1	11	4
969	Klebsiella pneumoniae EuSCAPE_GR021	1	1	4	3	2	2	2	1	2	2	2	11	4
1142	Klebsiella pneumoniae SCKP020055	1	1	4	5	4	4	4	2	4	4	3	11	4
2350	Vibrio tritonius JCM 16456	1	1	5	1	1	1	1	1	1	1	2	11	4
1347	Pectobacterium carotovorum subsp. carotovorum B2	1	1	7	1	1	1	1	1	1	1	2	11	4
1350	Pectobacterium carotovorum subsp. carotovorum RMIT1	1	1	7	1	1	1	1	1	1	1	2	11	4
1332	Pectobacterium carotovorum DSM 30168	1	1	9	1	1	1	1	1	1	1	2	11	4
1349	Pectobacterium carotovorum subsp. carotovorum NCPPB 312	1	1	9	1	1	1	1	1	1	1	2	11	4
1338	Pectobacterium carotovorum WS2152	1	1	9	1	1	1	1	1	1	1	2	11	4
877	Klebsiella pneumoniae 325	1	2	2	4	3	3	3	2	3	3	2	11	4
686	Cedecea davisae DSM 4568	1	2	3	2	2	2	2	1	2	2	2	11	4
912	Klebsiella pneumoniae COL-Kpn100	1	2	3	4	3	3	3	2	3	2	2	11	4
1094	Klebsiella pneumoniae KCRI-50	1	2	3	4	3	3	3	2	3	2	2	11	4
1113	Klebsiella pneumoniae MGH112	1	2	3	4	3	3	3	2	3	3	2	11	4
1200	Klebsiella pneumoniae k302	1	2	4	4	3	3	3	2	3	3	2	11	4
1201	Klebsiella pneumoniae k307	1	2	4	4	3	3	3	2	3	3	2	11	4
907	Klebsiella pneumoniae BO2	1	2	4	4	4	4	4	2	4	4	3	11	4
1194	Klebsiella pneumoniae WUSM_KP_40	1	2	4	5	4	4	3	2	3	4	3	11	4
1090	Klebsiella pneumoniae JM2CRO	1	2	4	5	4	4	3	2	4	4	3	11	4
1141	Klebsiella pneumoniae RUC232	1	2	4	5	4	4	3	2	4	4	3	11	4
895	Klebsiella pneumoniae 5R	1	2	4	5	4	4	4	2	4	4	3	11	4
906	Klebsiella pneumoniae BH3183	1	2	4	6	4	4	4	2	4	4	3	11	4
880	Klebsiella pneumoniae 4300STDY6470442	1	2	5	4	3	3	3	2	3	3	2	11	4
932	Klebsiella pneumoniae EuSCAPE_BE034	1	2	5	4	3	3	3	2	3	3	2	11	4
980	Klebsiella pneumoniae EuSCAPE_HU051	1	2	5	4	3	3	3	2	3	3	2	11	4
1005	Klebsiella pneumoniae EuSCAPE_IT346	1	2	5	4	3	3	3	2	3	3	2	11	4
1103	Klebsiella pneumoniae KSB1_7F-sc-2280268	1	2	5	4	3	3	3	2	3	3	2	11	4
1111	Klebsiella pneumoniae M10_Kp	1	2	5	4	3	3	3	2	3	3	2	11	4
1166	Klebsiella pneumoniae VRES0134	1	2	5	4	3	3	3	2	3	3	2	11	4
1167	Klebsiella pneumoniae VRES0139	1	2	5	4	3	3	3	2	3	3	2	11	4
943	Klebsiella pneumoniae EuSCAPE_DK002	1	2	6	4	3	3	3	2	3	3	2	11	4
46	Acinetobacter baumannii CIP70.10	2	1	1	1	1	1	1	1	1	1	1	11	4
74	Acinetobacter baumannii R2091	2	1	1	1	1	1	1	1	1	1	1	11	4
2362	Xanthomonas citri pv. fuscans CFBP7766	2	1	2	2	2	2	4	2	2	2	2	11	4
807	Escherichia coli 4e8A	2	1	3	2	2	2	2	2	1	2	4	11	4
2692	Yersinia mollaretii IP25089	2	1	3	3	3	3	4	3	3	3	3	11	4
808	Escherichia coli 57A_A8	2	1	5	2	2	2	2	2	2	2	4	11	4
805	Escherichia coli -	2	1	6	2	3	2	2	2	2	2	4	11	4
836	Frateuria sp. Soil773	2	2	2	1	2	2	1	2	2	2	2	11	4
2675	Xanthomonas translucens XT123	2	2	2	1	2	2	3	2	1	1	2	11	4
2476	Xanthomonas oryzae pv. oryzae GD38	2	2	2	2	2	1	3	2	2	1	2	11	4
2601	Xanthomonas oryzae pv. oryzae OS70	2	2	2	2	2	1	3	2	2	2	2	11	4
2650	Xanthomonas oryzae pv. oryzae YN38	2	2	2	2	2	1	3	2	2	2	2	11	4
317	Aliivibrio fischeri KB1A98	2	2	2	2	2	2	2	2	2	2	2	11	4
319	Aliivibrio fischeri MB15A5	2	2	2	2	2	2	2	2	2	2	2	11	4
1400	Pseudomonas sp. 286 p1.G12	2	2	2	2	2	2	2	2	2	2	3	11	4
1405	Pseudomonas sp. 286 p4.A8	2	2	2	2	2	2	2	2	2	2	3	11	4
721	Cupriavidus taiwanensis Cupriavidus taiwanensis SWF 66322	2	2	2	2	2	2	3	2	2	2	2	11	4
1577	Thalassotalea euphylliae H1	2	2	2	2	2	2	3	2	2	2	2	11	4
2421	Xanthomonas oryzae pv. oryzae BXO33	2	2	2	2	2	2	3	2	2	2	2	11	4
2427	Xanthomonas oryzae pv. oryzae BXO447	2	2	2	2	2	2	3	2	2	2	2	11	4
2428	Xanthomonas oryzae pv. oryzae BXO454	2	2	2	2	2	2	3	2	2	2	2	11	4
2453	Xanthomonas oryzae pv. oryzae DXO-089	2	2	2	2	2	2	3	2	2	2	2	11	4
2458	Xanthomonas oryzae pv. oryzae DXO-131	2	2	2	2	2	2	3	2	2	2	2	11	4
2467	Xanthomonas oryzae pv. oryzae DXO-27	2	2	2	2	2	2	3	2	2	2	2	11	4
2499	Xanthomonas oryzae pv. oryzae HEN11	2	2	2	2	2	2	3	2	2	2	2	11	4
2518	Xanthomonas oryzae pv. oryzae HuN32	2	2	2	2	2	2	3	2	2	2	2	11	4
2525	Xanthomonas oryzae pv. oryzae IXO134	2	2	2	2	2	2	3	2	2	2	2	11	4
2529	Xanthomonas oryzae pv. oryzae IXO220	2	2	2	2	2	2	3	2	2	2	2	11	4
2605	Xanthomonas oryzae pv. oryzae PXO112	2	2	2	2	2	2	3	2	2	2	2	11	4
417	Burkholderia multivorans Bmul_CF170.2c	2	2	2	2	2	2	3	2	3	2	2	11	4
478	Burkholderia multivorans Bmul_CF170.8e	2	2	2	2	2	2	3	2	3	2	2	11	4
2363	Xanthomonas citri pv. fuscans CFBP7767	2	2	2	2	2	2	4	2	2	2	2	11	4
446	Burkholderia multivorans Bmul_CF170.5b	2	2	2	2	2	3	1	2	3	2	2	11	4
318	Aliivibrio fischeri MB15A4	2	2	2	2	2	3	2	2	2	2	2	11	4
2671	Xanthomonas phaseoli pv. phaseoli NCPPB 1138	2	2	2	2	2	3	2	2	2	2	2	11	4
396	Burkholderia multivorans Bmul_CF170.11b	2	2	2	2	2	3	2	2	3	2	2	11	4
405	Burkholderia multivorans Bmul_CF170.1a	2	2	2	2	2	3	2	2	3	2	2	11	4
413	Burkholderia multivorans Bmul_CF170.1i	2	2	2	2	2	3	2	2	3	2	2	11	4
416	Burkholderia multivorans Bmul_CF170.2b	2	2	2	2	2	3	2	2	3	2	2	11	4
419	Burkholderia multivorans Bmul_CF170.2e	2	2	2	2	2	3	2	2	3	2	2	11	4
424	Burkholderia multivorans Bmul_CF170.2j	2	2	2	2	2	3	2	2	3	2	2	11	4
467	Burkholderia multivorans Bmul_CF170.7c	2	2	2	2	2	3	2	2	3	2	2	11	4
1409	Pseudomonas sp. B4(2017)	2	2	2	2	2	3	3	2	2	2	2	11	4
1411	Pseudomonas sp. B8(2017)	2	2	2	2	2	3	3	2	2	2	2	11	4
385	Burkholderia multivorans Bmul_CF170.0a	2	2	2	2	2	3	3	2	3	2	2	11	4
386	Burkholderia multivorans Bmul_CF170.10b	2	2	2	2	2	3	3	2	3	2	2	11	4
387	Burkholderia multivorans Bmul_CF170.10c	2	2	2	2	2	3	3	2	3	2	2	11	4
388	Burkholderia multivorans Bmul_CF170.10d	2	2	2	2	2	3	3	2	3	2	2	11	4
389	Burkholderia multivorans Bmul_CF170.10e	2	2	2	2	2	3	3	2	3	2	2	11	4
390	Burkholderia multivorans Bmul_CF170.10f	2	2	2	2	2	3	3	2	3	2	2	11	4
395	Burkholderia multivorans Bmul_CF170.11a	2	2	2	2	2	3	3	2	3	2	2	11	4
397	Burkholderia multivorans Bmul_CF170.11c	2	2	2	2	2	3	3	2	3	2	2	11	4
398	Burkholderia multivorans Bmul_CF170.11d	2	2	2	2	2	3	3	2	3	2	2	11	4
400	Burkholderia multivorans Bmul_CF170.11f	2	2	2	2	2	3	3	2	3	2	2	11	4
401	Burkholderia multivorans Bmul_CF170.11g	2	2	2	2	2	3	3	2	3	2	2	11	4
402	Burkholderia multivorans Bmul_CF170.11h	2	2	2	2	2	3	3	2	3	2	2	11	4
403	Burkholderia multivorans Bmul_CF170.11i	2	2	2	2	2	3	3	2	3	2	2	11	4
406	Burkholderia multivorans Bmul_CF170.1b	2	2	2	2	2	3	3	2	3	2	2	11	4
407	Burkholderia multivorans Bmul_CF170.1c	2	2	2	2	2	3	3	2	3	2	2	11	4
408	Burkholderia multivorans Bmul_CF170.1d	2	2	2	2	2	3	3	2	3	2	2	11	4
409	Burkholderia multivorans Bmul_CF170.1e	2	2	2	2	2	3	3	2	3	2	2	11	4
410	Burkholderia multivorans Bmul_CF170.1f	2	2	2	2	2	3	3	2	3	2	2	11	4
411	Burkholderia multivorans Bmul_CF170.1g	2	2	2	2	2	3	3	2	3	2	2	11	4
412	Burkholderia multivorans Bmul_CF170.1h	2	2	2	2	2	3	3	2	3	2	2	11	4
414	Burkholderia multivorans Bmul_CF170.1j	2	2	2	2	2	3	3	2	3	2	2	11	4
415	Burkholderia multivorans Bmul_CF170.2a	2	2	2	2	2	3	3	2	3	2	2	11	4
418	Burkholderia multivorans Bmul_CF170.2d	2	2	2	2	2	3	3	2	3	2	2	11	4
420	Burkholderia multivorans Bmul_CF170.2f	2	2	2	2	2	3	3	2	3	2	2	11	4
421	Burkholderia multivorans Bmul_CF170.2g	2	2	2	2	2	3	3	2	3	2	2	11	4
422	Burkholderia multivorans Bmul_CF170.2h	2	2	2	2	2	3	3	2	3	2	2	11	4
425	Burkholderia multivorans Bmul_CF170.3a	2	2	2	2	2	3	3	2	3	2	2	11	4
426	Burkholderia multivorans Bmul_CF170.3b	2	2	2	2	2	3	3	2	3	2	2	11	4
427	Burkholderia multivorans Bmul_CF170.3c	2	2	2	2	2	3	3	2	3	2	2	11	4
428	Burkholderia multivorans Bmul_CF170.3d	2	2	2	2	2	3	3	2	3	2	2	11	4
429	Burkholderia multivorans Bmul_CF170.3e	2	2	2	2	2	3	3	2	3	2	2	11	4
430	Burkholderia multivorans Bmul_CF170.3f	2	2	2	2	2	3	3	2	3	2	2	11	4
431	Burkholderia multivorans Bmul_CF170.3g	2	2	2	2	2	3	3	2	3	2	2	11	4
432	Burkholderia multivorans Bmul_CF170.3h	2	2	2	2	2	3	3	2	3	2	2	11	4
434	Burkholderia multivorans Bmul_CF170.3j	2	2	2	2	2	3	3	2	3	2	2	11	4
437	Burkholderia multivorans Bmul_CF170.4c	2	2	2	2	2	3	3	2	3	2	2	11	4
438	Burkholderia multivorans Bmul_CF170.4d	2	2	2	2	2	3	3	2	3	2	2	11	4
439	Burkholderia multivorans Bmul_CF170.4e	2	2	2	2	2	3	3	2	3	2	2	11	4
441	Burkholderia multivorans Bmul_CF170.4g	2	2	2	2	2	3	3	2	3	2	2	11	4
442	Burkholderia multivorans Bmul_CF170.4h	2	2	2	2	2	3	3	2	3	2	2	11	4
443	Burkholderia multivorans Bmul_CF170.4i	2	2	2	2	2	3	3	2	3	2	2	11	4
445	Burkholderia multivorans Bmul_CF170.5a	2	2	2	2	2	3	3	2	3	2	2	11	4
447	Burkholderia multivorans Bmul_CF170.5c	2	2	2	2	2	3	3	2	3	2	2	11	4
448	Burkholderia multivorans Bmul_CF170.5d	2	2	2	2	2	3	3	2	3	2	2	11	4
450	Burkholderia multivorans Bmul_CF170.5f	2	2	2	2	2	3	3	2	3	2	2	11	4
451	Burkholderia multivorans Bmul_CF170.5g	2	2	2	2	2	3	3	2	3	2	2	11	4
452	Burkholderia multivorans Bmul_CF170.5h	2	2	2	2	2	3	3	2	3	2	2	11	4
453	Burkholderia multivorans Bmul_CF170.5i	2	2	2	2	2	3	3	2	3	2	2	11	4
454	Burkholderia multivorans Bmul_CF170.5j	2	2	2	2	2	3	3	2	3	2	2	11	4
455	Burkholderia multivorans Bmul_CF170.6a	2	2	2	2	2	3	3	2	3	2	2	11	4
457	Burkholderia multivorans Bmul_CF170.6c	2	2	2	2	2	3	3	2	3	2	2	11	4
458	Burkholderia multivorans Bmul_CF170.6d	2	2	2	2	2	3	3	2	3	2	2	11	4
459	Burkholderia multivorans Bmul_CF170.6e	2	2	2	2	2	3	3	2	3	2	2	11	4
461	Burkholderia multivorans Bmul_CF170.6g	2	2	2	2	2	3	3	2	3	2	2	11	4
462	Burkholderia multivorans Bmul_CF170.6h	2	2	2	2	2	3	3	2	3	2	2	11	4
463	Burkholderia multivorans Bmul_CF170.6i	2	2	2	2	2	3	3	2	3	2	2	11	4
464	Burkholderia multivorans Bmul_CF170.6j	2	2	2	2	2	3	3	2	3	2	2	11	4
465	Burkholderia multivorans Bmul_CF170.7a	2	2	2	2	2	3	3	2	3	2	2	11	4
466	Burkholderia multivorans Bmul_CF170.7b	2	2	2	2	2	3	3	2	3	2	2	11	4
468	Burkholderia multivorans Bmul_CF170.7d	2	2	2	2	2	3	3	2	3	2	2	11	4
469	Burkholderia multivorans Bmul_CF170.7e	2	2	2	2	2	3	3	2	3	2	2	11	4
471	Burkholderia multivorans Bmul_CF170.7g	2	2	2	2	2	3	3	2	3	2	2	11	4
472	Burkholderia multivorans Bmul_CF170.7h	2	2	2	2	2	3	3	2	3	2	2	11	4
473	Burkholderia multivorans Bmul_CF170.7i	2	2	2	2	2	3	3	2	3	2	2	11	4
474	Burkholderia multivorans Bmul_CF170.7j	2	2	2	2	2	3	3	2	3	2	2	11	4
475	Burkholderia multivorans Bmul_CF170.8a	2	2	2	2	2	3	3	2	3	2	2	11	4
476	Burkholderia multivorans Bmul_CF170.8c	2	2	2	2	2	3	3	2	3	2	2	11	4
479	Burkholderia multivorans Bmul_CF170.8f	2	2	2	2	2	3	3	2	3	2	2	11	4
480	Burkholderia multivorans Bmul_CF170.8g	2	2	2	2	2	3	3	2	3	2	2	11	4
481	Burkholderia multivorans Bmul_CF170.8h	2	2	2	2	2	3	3	2	3	2	2	11	4
482	Burkholderia multivorans Bmul_CF170.8i	2	2	2	2	2	3	3	2	3	2	2	11	4
484	Burkholderia multivorans Bmul_CF170.9a	2	2	2	2	2	3	3	2	3	2	2	11	4
485	Burkholderia multivorans Bmul_CF170.9b	2	2	2	2	2	3	3	2	3	2	2	11	4
486	Burkholderia multivorans Bmul_CF170.9c	2	2	2	2	2	3	3	2	3	2	2	11	4
487	Burkholderia multivorans Bmul_CF170.9d	2	2	2	2	2	3	3	2	3	2	2	11	4
488	Burkholderia multivorans Bmul_CF170.9e	2	2	2	2	2	3	3	2	3	2	2	11	4
489	Burkholderia multivorans Bmul_CF170.9f	2	2	2	2	2	3	3	2	3	2	2	11	4
490	Burkholderia multivorans Bmul_CF170.9g	2	2	2	2	2	3	3	2	3	2	2	11	4
491	Burkholderia multivorans Bmul_CF170.9h	2	2	2	2	2	3	3	2	3	2	2	11	4
492	Burkholderia multivorans Bmul_CF170.9i	2	2	2	2	2	3	3	2	3	2	2	11	4
493	Burkholderia multivorans Bmul_CF170.9j	2	2	2	2	2	3	3	2	3	2	2	11	4
2364	Xanthomonas citri pv. glycines CFBP 7119	2	2	2	2	2	3	4	2	2	2	2	11	4
368	Burkholderia multivorans AU11233	2	2	2	2	2	4	3	2	3	2	2	11	4
378	Burkholderia multivorans AU23668	2	2	2	2	2	4	3	2	3	2	2	11	4
505	Burkholderia multivorans MSMB1640WGS	2	2	2	2	2	4	3	2	3	2	2	11	4
507	Burkholderia multivorans MSMB612WGS	2	2	2	2	2	4	3	2	3	2	2	11	4
380	Burkholderia multivorans AU25543	2	2	2	2	2	4	3	2	7	2	2	11	4
2495	Xanthomonas oryzae pv. oryzae GX56	2	2	2	2	3	3	3	2	2	2	2	11	4
847	Herbaspirillum seropedicae Z67	2	2	2	3	2	2	2	2	2	2	2	11	4
525	Burkholderia sp. HMSC10F09	2	2	2	3	2	2	2	2	3	2	2	11	4
377	Burkholderia multivorans AU23365	2	2	2	3	2	3	2	2	4	2	2	11	4
680	Caballeronia turbans LMG 29316	2	2	2	3	3	2	3	2	3	2	2	11	4
1392	Pseudomonas putida SF1	2	2	3	2	1	2	3	2	1	2	1	11	4
1423	Pseudomonas sp. XWY-1	2	2	3	2	2	2	4	2	2	2	1	11	4
497	Burkholderia multivorans HI3534	2	2	3	2	2	4	2	2	4	2	2	11	4
504	Burkholderia multivorans MSMB1535WGS	2	2	3	2	2	4	3	2	3	2	2	11	4
323	Aliivibrio sifiae NBRC 105001	2	2	4	2	2	1	2	2	2	2	3	11	4
776	Enterovibrio norvegicus 1F-230	2	2	4	2	2	2	2	2	1	1	3	11	4
314	Aliivibrio fischeri 5F306	2	2	4	2	2	2	2	2	2	2	2	11	4
321	Aliivibrio fischeri MJ11	2	2	4	2	2	2	2	2	2	2	2	11	4
322	Aliivibrio logei 1S159	2	2	4	2	2	2	2	2	2	2	2	11	4
325	Aliivibrio wodanis CL1	2	2	4	2	2	2	2	2	2	2	2	11	4
777	Enterovibrio norvegicus FF-85	2	2	4	2	2	2	2	3	2	2	3	11	4
819	Escherichia coli MOD1-EC5432	2	2	5	2	2	2	2	2	2	2	4	11	4
832	Escherichia coli HVH 9 (4-6942539)	2	2	6	2	2	2	2	2	2	1	4	11	4
1455	Rahnella sp. NFIX50	2	2	6	2	2	2	2	2	2	2	3	11	4
818	Escherichia coli KCRI-521	2	2	6	2	2	2	2	2	2	2	4	11	4
821	Escherichia coli MOD1-EC6382	2	2	6	2	2	2	2	2	2	2	4	11	4
831	Escherichia coli APEC O2	2	2	6	2	2	2	2	2	3	3	3	11	4
762	Enterobacter cloacae subsp. cloacae SMART_313	2	2	6	2	3	2	2	1	2	2	2	11	4
1454	Rahnella sp. Larv3_ips	2	2	7	3	2	2	3	2	3	3	4	11	4
1438	Pseudovibrio sp. Alg231-02 Pseudovibrio sp. Alg231_02	2	3	2	2	2	2	2	2	2	2	2	11	4
1875	Vibrio parahaemolyticus CDC_K4859	2	3	2	2	2	2	2	2	2	2	3	11	4
1437	Pseudovibrio sp. Ad5	2	3	3	2	2	2	2	2	2	2	2	11	4
1439	Pseudovibrio sp. POLY-S9	2	3	4	2	1	2	2	2	2	3	2	11	4
1729	Vibrio neptunius S2394	2	3	4	2	2	2	2	2	2	2	3	11	4
1101	Klebsiella pneumoniae KPN11	2	3	4	5	4	4	4	2	4	4	2	11	4
334	Archangium sp. Cb G35	2	4	1	1	2	2	2	3	2	1	1	11	4
2361	Xanthomonas citri pv. fuscans CFBP6992	3	2	2	2	2	2	4	2	2	2	2	11	4
2367	Xanthomonas citri pv. phaseoli var. fuscans CFBP6992	3	2	2	2	2	2	4	2	2	2	2	11	4
757	Enterobacter cloacae PIMB10EC27	3	2	6	2	3	2	2	1	2	2	4	11	4
1390	Pseudomonas putida JLR11	3	2	6	3	3	5	4	3	3	3	2	11	4
2690	Yersinia mollaretii FE82747	3	3	3	3	3	3	3	3	3	3	5	11	4
2691	Yersinia mollaretii IP22404	3	3	3	3	3	3	3	3	3	3	5	11	4
503	Burkholderia multivorans MSMB1272WGS	3	3	3	3	3	5	4	3	4	3	3	11	4
2687	Yersinia mollaretii 61/02	3	3	3	3	4	3	3	3	3	3	5	11	4
1362	Pluralibacter gergoviae SF84F43	3	3	6	3	3	3	3	3	3	3	3	11	4
324	Aliivibrio wodanis -	3	4	3	4	3	3	3	3	3	3	3	11	4
1592	Vibrio campbellii 051011F	3	5	3	3	3	3	3	3	3	3	4	11	4
1594	Vibrio campbellii 151112C	3	5	3	3	3	3	3	3	3	3	4	11	4
1601	Vibrio campbellii BoB-90	3	5	3	3	3	3	3	3	3	3	4	11	4
1682	Vibrio harveyi CUB2	3	5	3	3	3	3	3	3	3	3	4	11	4
1698	Vibrio hyugaensis 090810a	3	5	3	3	3	3	3	3	3	3	4	11	4
1699	Vibrio hyugaensis 090810a	3	5	3	3	3	3	3	3	3	3	4	11	4
1707	Vibrio jasicida idb.1.4	3	5	3	3	3	3	3	3	3	3	4	11	4
1749	Vibrio owensii OCN002	3	5	3	3	3	3	3	3	3	3	4	11	4
1750	Vibrio owensii SH14	3	5	3	3	3	3	3	3	3	3	4	11	4
1703	Vibrio jasicida 200612G	3	5	4	3	3	3	3	3	3	3	4	11	4
1705	Vibrio jasicida 270813B	3	5	4	3	3	3	3	3	3	3	4	11	4
1378	Pseudomonas fluorescens EK007-7t-asp	4	3	3	3	3	3	3	3	3	3	4	11	4
1379	Pseudomonas fluorescens EK007-RG4	4	3	3	3	3	3	3	3	3	3	4	11	4
1143	Klebsiella pneumoniae ST307PT01	4	3	4	5	4	4	4	2	2	4	3	11	4
1681	Vibrio harveyi CAIM606	4	6	3	3	4	2	4	4	2	4	3	11	4
1678	Vibrio harveyi CAIM 1508	4	7	3	4	4	4	4	4	3	4	5	11	4
1679	Vibrio harveyi CAIM463	4	7	4	4	4	4	4	4	4	4	5	11	4
1696	Vibrio harveyi VHJR7	4	7	4	4	4	4	4	4	4	4	5	11	4
1697	Vibrio harveyi ZJ0603	4	7	4	4	4	4	4	4	4	4	5	11	4
78	Acinetobacter baumannii XH181	1	1	1	1	1	1	1	1	1	1	1	11	5
83	Acinetobacter baumannii XH192	1	1	1	1	1	1	1	1	1	1	1	11	5
235	Acinetobacter sp. NIPH 1847	1	1	1	1	1	1	1	1	1	1	1	11	5
309	Alcanivorax dieselolei B5	1	1	1	1	1	1	1	1	1	1	1	11	5
308	Alcanivorax dieselolei KS-293	1	1	1	1	1	1	1	1	1	1	1	11	5
311	Alcanivorax sp. EA2	1	1	1	1	1	1	1	1	1	1	1	11	5
1314	Neisseria sp. 74A18	1	1	1	1	1	1	1	1	1	1	1	11	5
1490	Ralstonia solanacearum RS2	1	1	1	1	1	1	1	1	1	1	1	11	5
1564	Stenotrophomonas maltophilia B5	1	1	1	1	1	1	1	1	1	1	1	11	5
1580	Uliginosibacterium sp. TH139	1	1	1	1	1	1	1	1	1	1	1	11	5
1294	Moraxella lacunata NCTC7911	1	1	1	1	1	1	1	1	1	2	1	11	5
701	Cupriavidus taiwanensis Cupriavidus taiwanensis LMG 19425	1	1	1	1	1	1	2	1	1	1	1	11	5
705	Cupriavidus taiwanensis Cupriavidus taiwanensis STM 3679	1	1	1	1	1	1	2	1	1	1	1	11	5
706	Cupriavidus taiwanensis Cupriavidus taiwanensis STM 3681	1	1	1	1	1	1	2	1	1	1	1	11	5
713	Cupriavidus taiwanensis Cupriavidus taiwanensis STM 6082	1	1	1	1	1	1	2	1	1	1	1	11	5
715	Cupriavidus taiwanensis Cupriavidus taiwanensis STM 6160	1	1	1	1	1	1	2	1	1	1	1	11	5
719	Cupriavidus taiwanensis Cupriavidus taiwanensis STM 8565	1	1	1	1	1	1	2	1	1	1	1	11	5
728	Cupriavidus taiwanensis STM 6070 STM6070	1	1	1	1	1	1	2	1	1	1	1	11	5
1568	Stenotrophomonas sp. G4	1	1	1	1	1	1	2	1	1	1	1	11	5
1272	Massilia niastensis DSM 21313	1	1	1	1	2	1	2	2	2	2	1	11	5
846	Herbaspirillum seropedicae AU14040	1	1	1	2	1	1	1	1	1	1	1	11	5
1458	Ralstonia insidiosa ATCC 49129	1	1	1	2	1	1	1	1	1	1	1	11	5
1460	Ralstonia insidiosa WCHRI065437	1	1	1	2	1	1	1	1	1	1	1	11	5
2370	Xanthomonas fragariae CFBP 4784	1	1	1	2	1	1	1	1	1	1	1	11	5
2377	Xanthomonas fragariae F2-02	1	1	1	2	1	1	1	1	1	1	1	11	5
2391	Xanthomonas fragariae ICMP 6278	1	1	1	2	1	1	1	1	1	1	1	11	5
2394	Xanthomonas fragariae ICMP 6646	1	1	1	2	1	1	1	1	1	1	1	11	5
2396	Xanthomonas fragariae JVD-0046	1	1	1	2	1	1	1	1	1	1	1	11	5
2397	Xanthomonas fragariae JVD-0047	1	1	1	2	1	1	1	1	1	1	1	11	5
2402	Xanthomonas fragariae NCPPB 2473	1	1	1	2	1	1	1	1	1	1	1	11	5
2317	Vibrio rhizosphaerae DSM 18581	1	1	2	1	1	1	1	1	1	1	2	11	5
1547	Shewanella algae MARS 14	1	1	3	1	1	1	1	1	1	1	2	11	5
1653	Vibrio cholerae RC385	1	1	3	1	1	1	1	1	1	1	2	11	5
1259	Klebsiella variicola EuSCAPE_PL033	1	1	3	4	3	3	3	1	3	3	3	11	5
930	Klebsiella pneumoniae ESBL-SIUK-7	1	1	3	5	4	4	4	2	4	4	3	11	5
1540	Salinivibrio kushneri ML331	1	1	4	1	1	1	1	1	1	1	2	11	5
926	Klebsiella pneumoniae CRK0080	1	1	4	5	4	4	4	2	4	4	3	11	5
927	Klebsiella pneumoniae CRK0135	1	1	4	5	4	4	4	2	4	4	3	11	5
931	Klebsiella pneumoniae EuSCAPE_BE031	1	1	4	5	4	4	4	2	4	4	3	11	5
933	Klebsiella pneumoniae EuSCAPE_BE035	1	1	4	5	4	4	4	2	4	4	3	11	5
936	Klebsiella pneumoniae EuSCAPE_BE061	1	1	4	5	4	4	4	2	4	4	3	11	5
950	Klebsiella pneumoniae EuSCAPE_ES149	1	1	4	5	4	4	4	2	4	4	3	11	5
961	Klebsiella pneumoniae EuSCAPE_FR035	1	1	4	5	4	4	4	2	4	4	3	11	5
962	Klebsiella pneumoniae EuSCAPE_FR040	1	1	4	5	4	4	4	2	4	4	3	11	5
968	Klebsiella pneumoniae EuSCAPE_FR070	1	1	4	5	4	4	4	2	4	4	3	11	5
992	Klebsiella pneumoniae EuSCAPE_IT063	1	1	4	5	4	4	4	2	4	4	3	11	5
1010	Klebsiella pneumoniae EuSCAPE_IT396	1	1	4	5	4	4	4	2	4	4	3	11	5
1023	Klebsiella pneumoniae EuSCAPE_MT020	1	1	4	5	4	4	4	2	4	4	3	11	5
1051	Klebsiella pneumoniae EuSCAPE_RO066	1	1	4	5	4	4	4	2	4	4	3	11	5
1057	Klebsiella pneumoniae EuSCAPE_TR125	1	1	4	5	4	4	4	2	4	4	3	11	5
1063	Klebsiella pneumoniae EuSCAPE_TR274	1	1	4	5	4	4	4	2	4	4	3	11	5
1066	Klebsiella pneumoniae EuSCAPE_UK081	1	1	4	5	4	4	4	2	4	4	3	11	5
1070	Klebsiella pneumoniae G3051	1	1	4	5	4	4	4	2	4	4	3	11	5
1071	Klebsiella pneumoniae G3435	1	1	4	5	4	4	4	2	4	4	3	11	5
1074	Klebsiella pneumoniae H151300628-UK	1	1	4	5	4	4	4	2	4	4	3	11	5
1077	Klebsiella pneumoniae H151440671	1	1	4	5	4	4	4	2	4	4	3	11	5
1083	Klebsiella pneumoniae HH150820806-UK	1	1	4	5	4	4	4	2	4	4	3	11	5
1196	Klebsiella pneumoniae k1166	1	1	4	5	4	4	4	2	4	4	3	11	5
1217	Klebsiella pneumoniae subsp. pneumoniae CRK0334	1	1	4	5	4	4	4	2	4	4	3	11	5
1220	Klebsiella pneumoniae subsp. pneumoniae CRK0338	1	1	4	5	4	4	4	2	4	4	3	11	5
1224	Klebsiella pneumoniae subsp. pneumoniae CRK0346	1	1	4	5	4	4	4	2	4	4	3	11	5
1228	Klebsiella pneumoniae subsp. pneumoniae CRK0353	1	1	4	5	4	4	4	2	4	4	3	11	5
1232	Klebsiella pneumoniae subsp. pneumoniae CRK0360	1	1	4	5	4	4	4	2	4	4	3	11	5
1234	Klebsiella pneumoniae subsp. pneumoniae CRK0363	1	1	4	5	4	4	4	2	4	4	3	11	5
1235	Klebsiella pneumoniae subsp. pneumoniae CRK0372	1	1	4	5	4	4	4	2	4	4	3	11	5
1240	Klebsiella pneumoniae subsp. pneumoniae CRK0384	1	1	4	5	4	4	4	2	4	4	3	11	5
1241	Klebsiella pneumoniae subsp. pneumoniae CRK0389	1	1	4	5	4	4	4	2	4	4	3	11	5
1726	Vibrio mangrovi CECT 7927	1	1	5	1	1	1	1	1	1	1	2	11	5
684	Candidatus Pectobacterium maceratum F131	1	1	6	1	1	1	1	1	1	1	2	11	5
1348	Pectobacterium carotovorum subsp. carotovorum B5	1	1	7	1	1	1	1	1	1	1	2	11	5
1336	Pectobacterium carotovorum S4.16.03.3K	1	1	8	1	1	1	1	1	1	1	2	11	5
1333	Pectobacterium carotovorum S1-A16	1	1	10	1	1	1	1	1	1	1	2	11	5
1337	Pectobacterium carotovorum SCC1	1	1	10	1	1	1	1	1	1	1	2	11	5
1352	Pectobacterium carotovorum subsp. carotovorum Y39	1	1	10	1	1	1	1	1	1	1	2	11	5
1341	Pectobacterium carotovorum subsp. brasiliense S2	1	1	11	1	1	1	1	1	1	1	2	11	5
1346	Pectobacterium carotovorum subsp. brasiliense Y65	1	1	11	1	1	1	1	1	1	1	2	11	5
1453	Rahnella sp. AA	1	1	11	1	1	1	2	1	2	2	2	11	5
1093	Klebsiella pneumoniae KCRI-315	1	2	3	4	3	3	2	2	3	3	2	11	5
983	Klebsiella pneumoniae EuSCAPE_IL026	1	2	3	5	4	4	4	2	4	4	3	11	5
1018	Klebsiella pneumoniae EuSCAPE_ME003	1	2	4	5	4	4	4	2	3	4	3	11	5
1203	Klebsiella pneumoniae preta	1	2	4	5	4	4	4	2	4	4	2	11	5
893	Klebsiella pneumoniae 56	1	2	4	5	4	4	4	2	4	4	3	11	5
923	Klebsiella pneumoniae CRK0014	1	2	4	5	4	4	4	2	4	4	3	11	5
924	Klebsiella pneumoniae CRK0019	1	2	4	5	4	4	4	2	4	4	3	11	5
925	Klebsiella pneumoniae CRK0072	1	2	4	5	4	4	4	2	4	4	3	11	5
929	Klebsiella pneumoniae CRK0177	1	2	4	5	4	4	4	2	4	4	3	11	5
941	Klebsiella pneumoniae EuSCAPE_DE012	1	2	4	5	4	4	4	2	4	4	3	11	5
947	Klebsiella pneumoniae EuSCAPE_ES138	1	2	4	5	4	4	4	2	4	4	3	11	5
949	Klebsiella pneumoniae EuSCAPE_ES148	1	2	4	5	4	4	4	2	4	4	3	11	5
957	Klebsiella pneumoniae EuSCAPE_FR005	1	2	4	5	4	4	4	2	4	4	3	11	5
959	Klebsiella pneumoniae EuSCAPE_FR014	1	2	4	5	4	4	4	2	4	4	3	11	5
960	Klebsiella pneumoniae EuSCAPE_FR030	1	2	4	5	4	4	4	2	4	4	3	11	5
963	Klebsiella pneumoniae EuSCAPE_FR041	1	2	4	5	4	4	4	2	4	4	3	11	5
964	Klebsiella pneumoniae EuSCAPE_FR043	1	2	4	5	4	4	4	2	4	4	3	11	5
965	Klebsiella pneumoniae EuSCAPE_FR044	1	2	4	5	4	4	4	2	4	4	3	11	5
967	Klebsiella pneumoniae EuSCAPE_FR054	1	2	4	5	4	4	4	2	4	4	3	11	5
970	Klebsiella pneumoniae EuSCAPE_GR033	1	2	4	5	4	4	4	2	4	4	3	11	5
985	Klebsiella pneumoniae EuSCAPE_IL047	1	2	4	5	4	4	4	2	4	4	3	11	5
993	Klebsiella pneumoniae EuSCAPE_IT068	1	2	4	5	4	4	4	2	4	4	3	11	5
994	Klebsiella pneumoniae EuSCAPE_IT076	1	2	4	5	4	4	4	2	4	4	3	11	5
997	Klebsiella pneumoniae EuSCAPE_IT161	1	2	4	5	4	4	4	2	4	4	3	11	5
1002	Klebsiella pneumoniae EuSCAPE_IT253	1	2	4	5	4	4	4	2	4	4	3	11	5
1006	Klebsiella pneumoniae EuSCAPE_IT355	1	2	4	5	4	4	4	2	4	4	3	11	5
1007	Klebsiella pneumoniae EuSCAPE_IT377	1	2	4	5	4	4	4	2	4	4	3	11	5
1009	Klebsiella pneumoniae EuSCAPE_IT395	1	2	4	5	4	4	4	2	4	4	3	11	5
1011	Klebsiella pneumoniae EuSCAPE_IT400	1	2	4	5	4	4	4	2	4	4	3	11	5
1020	Klebsiella pneumoniae EuSCAPE_MT003	1	2	4	5	4	4	4	2	4	4	3	11	5
1021	Klebsiella pneumoniae EuSCAPE_MT006	1	2	4	5	4	4	4	2	4	4	3	11	5
1022	Klebsiella pneumoniae EuSCAPE_MT015	1	2	4	5	4	4	4	2	4	4	3	11	5
1024	Klebsiella pneumoniae EuSCAPE_NO017	1	2	4	5	4	4	4	2	4	4	3	11	5
1062	Klebsiella pneumoniae EuSCAPE_TR267	1	2	4	5	4	4	4	2	4	4	3	11	5
1075	Klebsiella pneumoniae H151400610	1	2	4	5	4	4	4	2	4	4	3	11	5
1078	Klebsiella pneumoniae H151440672	1	2	4	5	4	4	4	2	4	4	3	11	5
1114	Klebsiella pneumoniae MGH118	1	2	4	5	4	4	4	2	4	4	3	11	5
1118	Klebsiella pneumoniae MGH161	1	2	4	5	4	4	4	2	4	4	3	11	5
1119	Klebsiella pneumoniae MGH162	1	2	4	5	4	4	4	2	4	4	3	11	5
1218	Klebsiella pneumoniae subsp. pneumoniae CRK0335	1	2	4	5	4	4	4	2	4	4	3	11	5
1221	Klebsiella pneumoniae subsp. pneumoniae CRK0339	1	2	4	5	4	4	4	2	4	4	3	11	5
1225	Klebsiella pneumoniae subsp. pneumoniae CRK0349	1	2	4	5	4	4	4	2	4	4	3	11	5
1226	Klebsiella pneumoniae subsp. pneumoniae CRK0351	1	2	4	5	4	4	4	2	4	4	3	11	5
1227	Klebsiella pneumoniae subsp. pneumoniae CRK0352	1	2	4	5	4	4	4	2	4	4	3	11	5
1229	Klebsiella pneumoniae subsp. pneumoniae CRK0355	1	2	4	5	4	4	4	2	4	4	3	11	5
1230	Klebsiella pneumoniae subsp. pneumoniae CRK0356	1	2	4	5	4	4	4	2	4	4	3	11	5
1231	Klebsiella pneumoniae subsp. pneumoniae CRK0358	1	2	4	5	4	4	4	2	4	4	3	11	5
1233	Klebsiella pneumoniae subsp. pneumoniae CRK0361	1	2	4	5	4	4	4	2	4	4	3	11	5
1236	Klebsiella pneumoniae subsp. pneumoniae CRK0379	1	2	4	5	4	4	4	2	4	4	3	11	5
1237	Klebsiella pneumoniae subsp. pneumoniae CRK0380	1	2	4	5	4	4	4	2	4	4	3	11	5
1238	Klebsiella pneumoniae subsp. pneumoniae CRK0381	1	2	4	5	4	4	4	2	4	4	3	11	5
1239	Klebsiella pneumoniae subsp. pneumoniae CRK0382	1	2	4	5	4	4	4	2	4	4	3	11	5
1242	Klebsiella pneumoniae subsp. pneumoniae DG7172	1	2	4	5	4	4	4	2	4	4	3	11	5
1195	Klebsiella pneumoniae WUSM_KP_60	1	2	4	5	4	4	4	2	4	4	3	11	5
946	Klebsiella pneumoniae EuSCAPE_ES117	1	2	4	5	4	4	4	3	4	4	3	11	5
1222	Klebsiella pneumoniae subsp. pneumoniae CRK0340	1	2	4	5	5	4	4	2	4	4	3	11	5
1223	Klebsiella pneumoniae subsp. pneumoniae CRK0341	1	2	4	5	5	4	4	2	4	4	3	11	5
1140	Klebsiella pneumoniae QS17-0161	1	2	5	4	3	3	2	2	3	3	2	11	5
1089	Klebsiella pneumoniae INF125-sc-2279943	1	2	5	4	3	3	3	2	3	3	2	11	5
1249	Klebsiella pneumoniae subsp. pneumoniae WCHKP020117	1	2	5	4	3	3	3	2	3	3	2	11	5
1019	Klebsiella pneumoniae EuSCAPE_ME019	1	2	5	5	4	4	4	2	4	4	3	11	5
1355	Pectobacterium carotovorum subsp. odoriferum Q32	1	2	8	2	2	2	1	2	2	2	4	11	5
1204	Klebsiella pneumoniae BIDMC 52	1	3	4	5	4	4	4	2	4	4	3	11	5
928	Klebsiella pneumoniae CRK0164	1	3	4	5	4	4	4	2	4	4	3	11	5
1116	Klebsiella pneumoniae MGH148	1	3	4	5	4	4	4	2	4	4	3	11	5
1120	Klebsiella pneumoniae MGH167	1	3	4	5	4	4	4	2	4	4	3	11	5
905	Klebsiella pneumoniae B13	1	3	6	5	4	4	3	2	3	3	2	11	5
806	Escherichia coli 2d8A	2	1	3	2	2	2	2	2	2	2	4	11	5
302	Aeromonas sobria 08005	2	1	4	1	1	1	1	1	1	1	2	11	5
303	Aeromonas sobria CECT 4245	2	1	4	1	1	1	1	1	1	1	2	11	5
910	Klebsiella pneumoniae CFSAN044564	2	1	4	5	4	4	4	2	4	4	3	11	5
1050	Klebsiella pneumoniae EuSCAPE_RO055	2	1	4	5	4	4	4	2	4	4	3	11	5
1159	Klebsiella pneumoniae VRCO0309	2	1	4	5	4	4	4	2	4	4	3	11	5
2603	Xanthomonas oryzae pv. oryzae PX061	2	2	2	1	2	2	3	2	2	2	2	11	5
2677	Xanthomonas translucens pv. cerealis NCPPB1943	2	2	2	1	2	2	3	2	2	2	2	11	5
359	Burkholderia gladioli FDAARGOS_391	2	2	2	1	2	2	3	3	4	2	2	11	5
2503	Xanthomonas oryzae pv. oryzae HLJ85-69	2	2	2	2	2	1	2	2	1	2	2	11	5
2490	Xanthomonas oryzae pv. oryzae GX23	2	2	2	2	2	1	2	2	2	2	2	11	5
2571	Xanthomonas oryzae pv. oryzae JNXO	2	2	2	2	2	1	2	2	2	2	2	11	5
2487	Xanthomonas oryzae pv. oryzae GX09	2	2	2	2	2	1	3	2	2	2	2	11	5
2497	Xanthomonas oryzae pv. oryzae HB8417	2	2	2	2	2	1	3	2	2	2	2	11	5
2516	Xanthomonas oryzae pv. oryzae HeN03-11	2	2	2	2	2	1	3	2	2	2	2	11	5
2517	Xanthomonas oryzae pv. oryzae HeN03-16	2	2	2	2	2	1	3	2	2	2	2	11	5
2498	Xanthomonas oryzae pv. oryzae HEN08	2	2	2	2	2	1	3	2	2	2	2	11	5
2506	Xanthomonas oryzae pv. oryzae HUN14	2	2	2	2	2	1	3	2	2	2	2	11	5
2507	Xanthomonas oryzae pv. oryzae HUN17	2	2	2	2	2	1	3	2	2	2	2	11	5
2522	Xanthomonas oryzae pv. oryzae HuN39	2	2	2	2	2	1	3	2	2	2	2	11	5
2589	Xanthomonas oryzae pv. oryzae LYG03-11	2	2	2	2	2	1	3	2	2	2	2	11	5
2592	Xanthomonas oryzae pv. oryzae LYG49	2	2	2	2	2	1	3	2	2	2	2	11	5
2641	Xanthomonas oryzae pv. oryzae YN03-21	2	2	2	2	2	1	3	2	2	2	2	11	5
2649	Xanthomonas oryzae pv. oryzae YN30	2	2	2	2	2	1	3	2	2	2	2	11	5
2654	Xanthomonas oryzae pv. oryzae ZJ26	2	2	2	2	2	1	3	2	2	2	2	11	5
720	Cupriavidus taiwanensis Cupriavidus taiwanensis SWF 65033	2	2	2	2	2	2	3	2	2	2	2	11	5
726	Cupriavidus taiwanensis LMG 19424 LMG19424	2	2	2	2	2	2	3	2	2	2	2	11	5
2411	Xanthomonas oryzae pv. oryzae 296	2	2	2	2	2	2	3	2	2	2	2	11	5
2412	Xanthomonas oryzae pv. oryzae AH1	2	2	2	2	2	2	3	2	2	2	2	11	5
2420	Xanthomonas oryzae pv. oryzae BXO25	2	2	2	2	2	2	3	2	2	2	2	11	5
2425	Xanthomonas oryzae pv. oryzae BXO432	2	2	2	2	2	2	3	2	2	2	2	11	5
2426	Xanthomonas oryzae pv. oryzae BXO439	2	2	2	2	2	2	3	2	2	2	2	11	5
2429	Xanthomonas oryzae pv. oryzae BXO471	2	2	2	2	2	2	3	2	2	2	2	11	5
2434	Xanthomonas oryzae pv. oryzae BXO559	2	2	2	2	2	2	3	2	2	2	2	11	5
2435	Xanthomonas oryzae pv. oryzae BXO571	2	2	2	2	2	2	3	2	2	2	2	11	5
2455	Xanthomonas oryzae pv. oryzae DXO-116	2	2	2	2	2	2	3	2	2	2	2	11	5
2463	Xanthomonas oryzae pv. oryzae DXO-203	2	2	2	2	2	2	3	2	2	2	2	11	5
2468	Xanthomonas oryzae pv. oryzae DXO-331	2	2	2	2	2	2	3	2	2	2	2	11	5
2477	Xanthomonas oryzae pv. oryzae GD401	2	2	2	2	2	2	3	2	2	2	2	11	5
2480	Xanthomonas oryzae pv. oryzae GD404	2	2	2	2	2	2	3	2	2	2	2	11	5
2481	Xanthomonas oryzae pv. oryzae GD405	2	2	2	2	2	2	3	2	2	2	2	11	5
2482	Xanthomonas oryzae pv. oryzae GD407	2	2	2	2	2	2	3	2	2	2	2	11	5
2484	Xanthomonas oryzae pv. oryzae GD411	2	2	2	2	2	2	3	2	2	2	2	11	5
2485	Xanthomonas oryzae pv. oryzae GD413	2	2	2	2	2	2	3	2	2	2	2	11	5
2486	Xanthomonas oryzae pv. oryzae GD417	2	2	2	2	2	2	3	2	2	2	2	11	5
2491	Xanthomonas oryzae pv. oryzae GX3	2	2	2	2	2	2	3	2	2	2	2	11	5
2494	Xanthomonas oryzae pv. oryzae GX5	2	2	2	2	2	2	3	2	2	2	2	11	5
2510	Xanthomonas oryzae pv. oryzae HaN1	2	2	2	2	2	2	3	2	2	2	2	11	5
2515	Xanthomonas oryzae pv. oryzae HeN03-10	2	2	2	2	2	2	3	2	2	2	2	11	5
2501	Xanthomonas oryzae pv. oryzae HLJ-85-72	2	2	2	2	2	2	3	2	2	2	2	11	5
2527	Xanthomonas oryzae pv. oryzae IXO159	2	2	2	2	2	2	3	2	2	2	2	11	5
2528	Xanthomonas oryzae pv. oryzae IXO189	2	2	2	2	2	2	3	2	2	2	2	11	5
2542	Xanthomonas oryzae pv. oryzae IXO74	2	2	2	2	2	2	3	2	2	2	2	11	5
2570	Xanthomonas oryzae pv. oryzae JL6	2	2	2	2	2	2	3	2	2	2	2	11	5
2573	Xanthomonas oryzae pv. oryzae JP02	2	2	2	2	2	2	3	2	2	2	2	11	5
2582	Xanthomonas oryzae pv. oryzae LN02	2	2	2	2	2	2	3	2	2	2	2	11	5
2624	Xanthomonas oryzae pv. oryzae XZ43	2	2	2	2	2	2	3	2	2	2	2	11	5
2643	Xanthomonas oryzae pv. oryzae YN03-24	2	2	2	2	2	2	3	2	2	2	2	11	5
433	Burkholderia multivorans Bmul_CF170.3i	2	2	2	2	2	3	1	2	3	2	2	11	5
1406	Pseudomonas sp. B10(2017)	2	2	2	2	2	3	2	2	2	2	2	11	5
2672	Xanthomonas phaseoli pv. phaseoli NCPPB 220	2	2	2	2	2	3	2	2	2	2	2	11	5
404	Burkholderia multivorans Bmul_CF170.11j	2	2	2	2	2	3	2	2	3	2	2	11	5
674	Burkholderia vietnamiensis FL-2-4-30-S1-D0	2	2	2	2	2	3	2	2	3	2	2	11	5
1407	Pseudomonas sp. B12(2017)	2	2	2	2	2	3	3	2	2	2	2	11	5
1408	Pseudomonas sp. B13(2017)	2	2	2	2	2	3	3	2	2	2	2	11	5
2492	Xanthomonas oryzae pv. oryzae GX4	2	2	2	2	2	3	3	2	2	2	2	11	5
399	Burkholderia multivorans Bmul_CF170.11e	2	2	2	2	2	3	3	2	3	2	2	11	5
423	Burkholderia multivorans Bmul_CF170.2i	2	2	2	2	2	3	3	2	3	2	2	11	5
436	Burkholderia multivorans Bmul_CF170.4b	2	2	2	2	2	3	3	2	3	2	2	11	5
440	Burkholderia multivorans Bmul_CF170.4f	2	2	2	2	2	3	3	2	3	2	2	11	5
444	Burkholderia multivorans Bmul_CF170.4j	2	2	2	2	2	3	3	2	3	2	2	11	5
449	Burkholderia multivorans Bmul_CF170.5e	2	2	2	2	2	3	3	2	3	2	2	11	5
460	Burkholderia multivorans Bmul_CF170.6f	2	2	2	2	2	3	3	2	3	2	2	11	5
470	Burkholderia multivorans Bmul_CF170.7f	2	2	2	2	2	3	3	2	3	2	2	11	5
477	Burkholderia multivorans Bmul_CF170.8d	2	2	2	2	2	3	3	2	3	2	2	11	5
483	Burkholderia multivorans Bmul_CF170.8j	2	2	2	2	2	3	3	2	3	2	2	11	5
2365	Xanthomonas citri pv. glycines str. 8ra	2	2	2	2	2	3	4	2	2	2	2	11	5
371	Burkholderia multivorans AU12481	2	2	2	2	2	4	3	2	3	2	2	11	5
376	Burkholderia multivorans AU21747	2	2	2	2	2	4	3	2	3	2	2	11	5
2478	Xanthomonas oryzae pv. oryzae GD402	2	2	2	2	3	2	3	2	2	2	2	11	5
2488	Xanthomonas oryzae pv. oryzae GX1	2	2	2	2	3	2	3	2	2	2	2	11	5
2575	Xanthomonas oryzae pv. oryzae JP04	2	2	2	2	3	2	3	2	2	2	2	11	5
2479	Xanthomonas oryzae pv. oryzae GD403	2	2	2	2	3	3	3	2	2	2	2	11	5
2496	Xanthomonas oryzae pv. oryzae GX6	2	2	2	2	3	3	3	2	2	2	2	11	5
2578	Xanthomonas oryzae pv. oryzae JX21	2	2	2	2	3	3	3	2	2	2	2	11	5
509	Burkholderia multivorans ATCC 17616	2	2	2	2	3	4	2	2	3	2	2	11	5
510	Burkholderia multivorans ATCC 17616	2	2	2	2	3	4	3	2	3	2	2	11	5
381	Burkholderia multivorans AU27706	2	2	2	3	2	3	2	2	3	2	2	11	5
511	Burkholderia multivorans ATCC BAA-247	2	2	2	3	2	4	2	2	3	2	2	11	5
1412	Pseudomonas sp. FGI182	2	2	2	3	2	4	4	2	1	3	2	11	5
1385	Pseudomonas plecoglossicida KCJK7865	2	2	2	3	2	4	4	2	3	3	2	11	5
2489	Xanthomonas oryzae pv. oryzae GX2	2	2	2	3	3	3	3	2	2	2	2	11	5
1527	Ralstonia sp. AU12-08	2	2	2	4	2	2	2	2	3	2	2	11	5
561	Burkholderia territorii MSMB2203WGS	2	2	3	2	2	2	3	2	2	2	2	11	5
995	Klebsiella pneumoniae EuSCAPE_IT113	2	2	3	5	4	4	4	2	4	4	3	11	5
1080	Klebsiella pneumoniae H155360912	2	2	4	5	3	4	4	2	4	4	3	11	5
1084	Klebsiella pneumoniae HH510E2I	2	2	4	5	3	4	4	2	4	4	3	11	5
1173	Klebsiella pneumoniae VRES1075	2	2	4	5	4	4	4	2	4	4	2	11	5
882	Klebsiella pneumoniae 4300STDY6636949	2	2	4	5	4	4	4	2	4	4	3	11	5
883	Klebsiella pneumoniae 4300STDY6636958	2	2	4	5	4	4	4	2	4	4	3	11	5
884	Klebsiella pneumoniae 4300STDY6636964	2	2	4	5	4	4	4	2	4	4	3	11	5
885	Klebsiella pneumoniae 4300STDY6636967	2	2	4	5	4	4	4	2	4	4	3	11	5
886	Klebsiella pneumoniae 4300STDY6636969	2	2	4	5	4	4	4	2	4	4	3	11	5
889	Klebsiella pneumoniae 4300STDY6636979	2	2	4	5	4	4	4	2	4	4	3	11	5
1054	Klebsiella pneumoniae EuSCAPE_SI020	2	2	4	5	4	4	4	2	4	4	3	11	5
1088	Klebsiella pneumoniae IMT38405	2	2	4	5	4	4	4	2	4	4	3	11	5
1102	Klebsiella pneumoniae KPNIH42	2	2	4	5	4	4	4	2	4	4	3	11	5
1110	Klebsiella pneumoniae KpV_S_2	2	2	4	5	4	4	4	2	4	4	3	11	5
1124	Klebsiella pneumoniae MM-1	2	2	4	5	4	4	4	2	4	4	3	11	5
1161	Klebsiella pneumoniae VRCO0311	2	2	4	5	4	4	4	2	4	4	3	11	5
1162	Klebsiella pneumoniae VRCO0312	2	2	4	5	4	4	4	2	4	4	3	11	5
1163	Klebsiella pneumoniae VRCO0313	2	2	4	5	4	4	4	2	4	4	3	11	5
1168	Klebsiella pneumoniae VRES1070	2	2	4	5	4	4	4	2	4	4	3	11	5
1170	Klebsiella pneumoniae VRES1072	2	2	4	5	4	4	4	2	4	4	3	11	5
1172	Klebsiella pneumoniae VRES1074	2	2	4	5	4	4	4	2	4	4	3	11	5
1175	Klebsiella pneumoniae VRES1077	2	2	4	5	4	4	4	2	4	4	3	11	5
1176	Klebsiella pneumoniae VRES1078	2	2	4	5	4	4	4	2	4	4	3	11	5
1177	Klebsiella pneumoniae VRES1079	2	2	4	5	4	4	4	2	4	4	3	11	5
1183	Klebsiella pneumoniae VRES1249	2	2	4	5	4	4	4	2	4	4	3	11	5
1184	Klebsiella pneumoniae VRES1253	2	2	4	5	4	4	4	2	4	4	3	11	5
1186	Klebsiella pneumoniae VRES1611	2	2	4	5	4	4	4	2	4	4	3	11	5
1188	Klebsiella pneumoniae VRES1615	2	2	4	5	4	4	4	2	4	4	3	11	5
1192	Klebsiella pneumoniae WCHKP040009	2	2	4	5	4	4	4	2	4	4	3	11	5
825	Escherichia coli MOD1-EC6891	2	2	5	2	2	2	2	2	2	1	3	11	5
823	Escherichia coli MOD1-EC6529	2	2	5	2	2	2	2	2	2	2	4	11	5
750	Enterobacter bugandensis GN04787	2	2	6	2	2	2	2	2	2	2	3	11	5
761	Enterobacter cloacae subsp. cloacae SMART_1493	2	2	6	2	2	2	2	2	2	2	3	11	5
763	Enterobacter cloacae subsp. cloacae SMART_628	2	2	6	2	3	2	2	2	2	2	3	11	5
1450	Rahnella aquatilis CIP 78.65 = ATCC 33071	2	2	14	4	2	4	4	2	4	4	3	11	5
768	Enterovibrio norvegicus 10N.261.45.A10	2	3	1	2	2	2	2	2	2	2	3	11	5
1325	Paraburkholderia graminis PHS1	2	3	2	2	2	3	3	3	3	3	2	11	5
771	Enterovibrio norvegicus 10N.261.49.F5	2	3	3	2	2	2	2	2	2	2	3	11	5
840	Grimontia celer CECT 9029	2	3	3	2	2	2	2	2	2	2	3	11	5
914	Klebsiella pneumoniae COL-Kpn17	2	3	3	5	4	4	4	2	4	4	3	11	5
1132	Klebsiella pneumoniae PB107	2	3	3	5	4	4	4	2	4	4	3	11	5
1096	Klebsiella pneumoniae KH43	2	3	4	5	4	4	4	2	4	4	2	11	5
867	Klebsiella pneumoniae -	2	3	4	5	4	4	4	2	4	4	3	11	5
868	Klebsiella pneumoniae -	2	3	4	5	4	4	4	2	4	4	3	11	5
870	Klebsiella pneumoniae -	2	3	4	5	4	4	4	2	4	4	3	11	5
874	Klebsiella pneumoniae -	2	3	4	5	4	4	4	2	4	4	3	11	5
896	Klebsiella pneumoniae 616	2	3	4	5	4	4	4	2	4	4	3	11	5
1072	Klebsiella pneumoniae GMR-RA-453.16	2	3	4	5	4	4	4	2	4	4	3	11	5
1199	Klebsiella pneumoniae k2729	2	3	4	5	4	4	4	2	4	4	3	11	5
1097	Klebsiella pneumoniae KP-33F	2	3	4	5	4	4	4	2	4	4	3	11	5
1105	Klebsiella pneumoniae Kp-KL49	2	3	4	5	4	4	4	2	4	4	3	11	5
1209	Klebsiella pneumoniae MGH 43	2	3	4	5	4	4	4	2	4	4	3	11	5
1115	Klebsiella pneumoniae MGH147	2	3	4	5	4	4	4	2	4	4	3	11	5
1133	Klebsiella pneumoniae PB171	2	3	4	5	4	4	4	2	4	4	3	11	5
1134	Klebsiella pneumoniae PB226	2	3	4	5	4	4	4	2	4	4	3	11	5
1137	Klebsiella pneumoniae PV13BC	2	3	4	5	4	4	4	2	4	4	3	11	5
1138	Klebsiella pneumoniae PV2BC	2	3	4	5	4	4	4	2	4	4	3	11	5
1139	Klebsiella pneumoniae PV7BC	2	3	4	5	4	4	4	2	4	4	3	11	5
1246	Klebsiella pneumoniae subsp. pneumoniae KP_DC	2	3	4	5	4	4	4	2	4	4	3	11	5
1243	Klebsiella pneumoniae subsp. pneumoniae KP48	2	3	4	5	4	4	4	2	4	4	3	11	5
1160	Klebsiella pneumoniae VRCO0310	2	3	4	5	4	4	4	2	4	4	3	11	5
1169	Klebsiella pneumoniae VRES1071	2	3	4	5	4	4	4	2	4	4	3	11	5
1171	Klebsiella pneumoniae VRES1073	2	3	4	5	4	4	4	2	4	4	3	11	5
1174	Klebsiella pneumoniae VRES1076	2	3	4	5	4	4	4	2	4	4	3	11	5
1178	Klebsiella pneumoniae VRES1238	2	3	4	5	4	4	4	2	4	4	3	11	5
1179	Klebsiella pneumoniae VRES1242	2	3	4	5	4	4	4	2	4	4	3	11	5
1180	Klebsiella pneumoniae VRES1243	2	3	4	5	4	4	4	2	4	4	3	11	5
1182	Klebsiella pneumoniae VRES1248	2	3	4	5	4	4	4	2	4	4	3	11	5
1185	Klebsiella pneumoniae VRES1257	2	3	4	5	4	4	4	2	4	4	3	11	5
1187	Klebsiella pneumoniae VRES1612	2	3	4	5	4	4	4	2	4	4	3	11	5
1190	Klebsiella pneumoniae W2-9-ERG2	2	3	4	5	4	4	4	2	4	4	3	11	5
1191	Klebsiella pneumoniae WCHKP020116	2	3	4	5	4	4	4	2	4	4	3	11	5
1181	Klebsiella pneumoniae VRES1247	2	3	4	5	5	4	4	2	4	4	3	11	5
1079	Klebsiella pneumoniae H154440769	3	2	4	5	4	4	4	2	4	4	3	11	5
1389	Pseudomonas putida H	3	2	5	3	3	5	4	3	3	3	2	11	5
1391	Pseudomonas putida KT2440	3	2	6	3	3	5	4	3	3	3	2	11	5
1420	Pseudomonas sp. SMT-1	3	2	6	3	3	5	4	3	3	3	2	11	5
1382	Pseudomonas lundensis L1817	3	2	8	3	3	1	3	2	2	2	3	11	5
2686	Yersinia enterocolitica YE8850	3	3	2	4	4	4	4	4	4	4	6	11	5
858	Janthinobacterium sp. 1_2014MBL_MicDiv	3	3	4	1	4	3	3	4	3	3	4	11	5
1582	Variovorax boronicumulans PHE5-4	3	3	4	3	3	4	4	4	4	2	3	11	5
1098	Klebsiella pneumoniae KP1766	3	3	4	5	4	4	3	2	4	4	3	11	5
1099	Klebsiella pneumoniae KP1768	3	3	4	5	4	4	3	2	4	4	3	11	5
911	Klebsiella pneumoniae CIV-4	3	3	4	5	4	4	4	2	4	4	3	11	5
1128	Klebsiella pneumoniae NR5632	3	3	4	5	4	4	4	2	4	4	3	11	5
730	Cystobacter fuscus DSM 2262	3	4	2	1	3	3	3	3	3	2	2	11	5
1275	Massilia sp. GV016	3	4	3	1	4	3	3	3	4	4	3	11	5
1276	Massilia sp. GV024	3	4	3	1	4	3	3	3	4	4	3	11	5
327	Aliivibrio wodanis CL6	3	4	5	3	3	3	3	3	3	3	4	11	5
328	Aliivibrio wodanis CL7	3	4	5	3	3	3	3	3	3	3	4	11	5
1596	Vibrio campbellii 170502	3	5	3	3	3	3	3	3	3	3	4	11	5
1704	Vibrio jasicida 201212A	3	5	3	3	3	3	3	3	3	3	4	11	5
1745	Vibrio owensii 1700302	3	5	3	3	3	3	3	3	3	3	4	11	5
1701	Vibrio hyugaensis 151112A	3	5	4	3	3	3	3	3	3	3	4	11	5
1702	Vibrio hyugaensis 270813M	3	5	4	3	3	3	3	3	3	3	4	11	5
1706	Vibrio jasicida ABR3-11	3	5	4	3	3	3	3	3	3	3	4	11	5
894	Klebsiella pneumoniae 58	4	3	4	5	4	4	4	2	4	4	3	11	5
897	Klebsiella pneumoniae 67	4	3	4	5	4	4	4	2	4	4	3	11	5
1144	Klebsiella pneumoniae ST307PT02	4	3	4	5	4	4	4	2	4	4	3	11	5
[truncated: 615 more rows]
