# Supplementary material for: A modular effector with a DNase domain and a marker for T6SS substrates
Source: Nat Commun. 2019 Aug 9;10:3595. doi: 10.1038/s41467-019-11546-6 (PMC6688995; doi:10.1038/s41467-019-11546-6)
Supplement: Supplementary file 8 — Source Data [file 41467_2019_11546_MOESM8_ESM.xlsx]

## Sheet: Figure 1c
Figure 1c
	Attacker	T = 0h			T = 4h
Prey plasmid		Sample #1	Sample #2	Sample #3	Sample #1	Sample #2	Sample #3
pEmpty	WT	2200000	3600000	4000000	1400000	1800000	800000
pEmpty	Δhcp1	3000000	4200000	2800000	170000000	208000000	178000000
pV12_14460	WT	3200000	2600000	3400000	148000000	202000000	144000000
pV12_14460	Δhcp1	3200000	2240000	2600000	130000000	180000000	152000000

## Sheet: Figure 1d
Figure 1d
Attacker	T = 0h			T = 4h
	Sample #1	Sample #2	Sample #3	Sample #1	Sample #2	Sample #3
WT + pEmpty	5000000	8200000	6000000	2600000	3400000	2400000
Δhcp1 + pEmpty	4600000	8800000	7400000	440000000	320000000	920000000
Δv12_14465 + pEmpty	5200000	5600000	6200000	480000000	600000000	640000000
Δv12_14465 + pV12_14465-0	3800000	6200000	6000000	10800000	12000000	12000000

## Sheet: Figure 1e
Figure 1e
Attacker	T = 0h			T = 4h
	Sample #1	Sample #2	Sample #3	Sample #1	Sample #2	Sample #3
WT + pEmpty	2000000	2.57143e+06	3000000	3000000	1857143	3000000
Δhcp1 + pEmpty	2857143	2000000	3.14286e+06	143000000	200000000	114000000
ΔvgrG1b_N + pEmpty	2142857	1.71429e+06	3000000	171000000	171000000	186000000
ΔvgrG1b_N + pVgrG1b	1857143	2.28571e+06	2.14286e+06	17142857	7142857	11428571
ΔvgrG1b_N + pVgrG1bΔC101	1571429	2.57143e+06	1.85714e+06	214000000	229000000	271000000
ΔvgrG1b_N + pVgrG1	2285714	2.85714e+06	2000000	143000000	286000000	157000000
ΔvgrG1b_N + pVgrG1+1b_C101	2714286	2.57143e+06	2.28571e+06	143000000	143000000	229000000
ΔvgrG1b_N + pVgrG11-519/+1b(520-793)	3571429	2.85714e+06	2.71429e+06	52857143	27142857	31428571

## Sheet: Figure 1f
Figure 1f
Attacker	T = 0h			T = 4h
	Sample #1	Sample #2	Sample #3	Sample #1	Sample #2	Sample #3
WT	228571	185714	428571	142.857	428.571	142.857
Δhcp1	328571	271429	271429	214286	185714	100000
Δv12_14465	314286	385714	328571	142.857	285.714	142.857
ΔvgrG1b_N	228571	414286	314286	285.714	285.714	428.571

## Sheet: Figure 2c
Figure 2c

## Sheet: Figure 2d
Figure 2d
Attacker	DNA signal filling the cell			DNA nucleoid or foci			No DNA
	# Prey cells (experiment 1)	# Prey cells (experiment 2)	# Prey cells (experiment 3)	# Prey cells (experiment 1)	# Prey cells (experiment 2)	# Prey cells (experiment 3)	# Prey cells (experiment 1)	# Prey cells (experiment 2)	# Prey cells (experiment 3)
WT	22	35	24	56	37	59	22	28	16
Δv12_14465	100	98	98	0	2	2	0	0	0

## Sheet: Figure 3b
Figure 3b

## Sheet: Figure 4a
Figure 4a
Attacker	T = 0h			T = 4h
	Sample #1	Sample #2	Sample #3	Sample #1	Sample #2	Sample #3
WT + pEmpty	5200000	4000000	3400000	2200000	3600000	2600000
Δhcp1 + pEmpty	4000000	5200000	4400000	400000000	420000000	260000000
Δv12_14465 + pEmpty	3800000	4200000	4200000	280000000	440000000	220000000
Δv12_14465 + pV12_14465-0	5600000	5600000	4600000	8400000	7800000	5400000
Δv12_14465 + pV12_14465 95-449-0	7000000	4400000	5200000	220000000	220000000	280000000
Δv12_14465 + pV12_14465 283-449-0	4200000	6000000	6800000	440000000	420000000	420000000
Δv12_14465 + pV12_14465 1-94-0	6200000	6400000	6200000	360000000	480000000	580000000
Δv12_14465 + pV12_14465 1-282-0	4200000	5400000	4600000	380000000	600000000	400000000
Δv12_14465 + pV12_14465 D335A-0	5400000	4800000	6800000	320000000	300000000	200000000

## Sheet: Figure 4f
Figure 4f
Attacker	T = 0h			T = 4h
	Sample #1	Sample #2	Sample #3	Sample #1	Sample #2	Sample #3
WT + pEmpty	3571429	3428571	4000000	1428571	2857143	3714286
Δhcp1 + pEmpty	3857143	3000000	3000000	129000000	186000000	214000000
Δv12_14465 + pEmpty	2285714	2000000	3142857	157000000	114000000	157000000
Δv12_14465 + pV12_14465-0	3428571	2000000	3285714	7000000	6285714	8142857
Δv12_14465 + pV12_14465 Δ70-89-0	2571429	3142857	2428571	200000000	229000000	171000000

## Sheet: Supplementary Figure 2a
Supplementary Figure 2a

[truncated: 7 more sheets: Supplementary Figure 2b, Supplementary Figure 3, Supplementary Figure 4, Supplementary Figure 5b, Supplementary Figure 5c, Supplementary Figure 7, Supplementary Figure 9c]
